# Supplementary material for: Mitogenomics of the Old World monkey tribe Papionini
Source: BMC Evol Biol. 2014 Sep 4;14:176. doi: 10.1186/s12862-014-0176-1 (PMC4169223; doi:10.1186/s12862-014-0176-1)
Supplement: Additional file 1: — Original alignment of complete mitochondrial genomes from 38 catarrhine primate taxa. [file 12862_2014_176_MOESM1_ESM.zip]

Archive with 1 entries (1 files):
- 12862_2014_176_add1.nex
