# Supplementary material for: Mitogenomics of the Old World monkey tribe Papionini
Source: BMC Evol Biol. 2014 Sep 4;14:176. doi: 10.1186/s12862-014-0176-1 (PMC4169223; doi:10.1186/s12862-014-0176-1)
Supplement: Additional file 1: — Original alignment of complete mitochondrial genomes from 38 catarrhine primate taxa. [file 12862_2014_176_MOESM1_ESM.zip › 12862_2014_176_add1.nex]

#NEXUS
[saved by seaview on Tue Jan 28 10:59:47 2014]
BEGIN DATA;
  DIMENSIONS NTAX=38 NCHAR=16966;
  FORMAT DATATYPE=DNA
  GAP=-
  ;
MATRIX
[1] HSAPgb
GTTTATGTAGCTTACCTCC---TCAAAGCAATACACTG-AAAATGTTTAGACGGGCTCAC
ATCACCCCATAAACAAATAGGTTTGGTCCTAGCCTTTCTATTAGCT-CTTAGTAAGATTA
CACATGCAAGCATCCCCGTTCCAGTGAGTTCACCCTCTAA--ATCACC-ACGATCAAAAG
GGACAAGCATCAAGCACGCAGCAATGCAGCTCAAAACGCTTAGCCTAGCCACA-CCCCCA
CGGGAAACAGCAGTGATTAACCTTTAGCAATAAACGAAAGTTTAACTAAGCTATACTAAC
CCCA--GGGTTGGTCAATTTCGTGCCAGCCACCGCGGTCACACGATTAACCCAAGTCAAT
AGAAGCCGGCGTAAAGAGTGTTTTAGATC--------ACCCCCTCCCCAA-TAAAGCTAA
AACTCACCTGAGTTGTAAAAAACTCCAGTTGAC-ACAAAATAGACTACGAAAGTGGCTTT
AACATATCTGAACACACAATAGCTAAGACCCAAACTGGGATTAGATA-CCCCACTATGCT
TAGCCCTAAACCTCAACAGTTAAATCAACAAAACTGCTCGCCAGAACACTACGAGCCACA
GCTTAAAACTCAAAGGACCTGGCGGTGCTTCATA-TCCCTCTAGAGGAGCCTGTTCTGTA
ATCGATAAACCCCG-ATCAACCTCACCACCTCTTGCTCAGCCTATATACCGCCATCTTCA
GCAAACCCTGATGAAGGCT-ACAAAGTAAGCGCAAGTACC------CACGTAAAGACGTT
AGGTCAAGGTGTAGCCCATGAGGTGGCAAGAAATGGGCTACATTTTCTACCCCAGAAAA-
-CTACGATAGCCCTTATGAAACTTAAGGGTCGAAGGTGGATTTAGCAGTAAACTGAGAGT
AGAGTGCTTAGTTGAACAGGGCCCTGAAGCGCGTACACACCGCCCGTCACCCTCCTCAAG
TATACTTCAAAGGACAT-TTAACTAAAACCCCTACGCATTTATATAGAGGAGACAAGTCG
TAACATGGTAAGTGTACTGGAAAGTGCACTTGGACGAACCAGAGTGTAGCTTAACACAAA
GCACCCAACTTACACTTAGGAGATTTCAACTTAACTTGACCGCTCTGAGCTAAACCTAGC
CCCAAACCCACTC---CACCTTACTACCAGACAACCTTA-------GCCAAACCATTTAC
CCAAAT-AAAGTATAGGCGATAGAAATTGAAACCTGGCGCAATAGATATAGTACCGCAAG
GGAAAGATGAAAAATTATAACCAAGCATAATATAGCAAGGACTAACCCCTATACCTTCTG
CATAATGAATTAACTAGAAATAACTTTGCAAGGAGAGCCA-AAGCTAAGAC-CCCCGAAA
CCAGACGAGCTACCTAAGAACAGCTAAAAGAGCACACCCGTCTATGTAGC-AAAATAGTG
GGAAGATTTATAGGTAGAGGCGACAAACCTACCGAGCCTGGTGATAGCTGGTTGTCCAAG
ATAGAATCTTAGTTCAACTTTAAATTTGCCCACAGAACCC-----TCTAAATCCCCTTGT
AAATTTAACTGTTAGTCCAAAGAGGAACAGCTCTTTGGACACTAGG-AAAAAACCTTGTA
GAGAGAGTAAA---AAATT-TAACACCCATAGTAGGCCTAAAAGCAGCCACCAATTAAGA
AAGCGTTCAAGCTCAACACC-CACTACCT-AAAAAATCCC--AAACATATAACTGAACTC
CTCACACCCAATTGGACCAATCTATCACCCTATAGAAGAACTAATGTTAGTATAAGTAAC
ATGAA--AACATTCT---CCTCCGCATAAGCCT-----GCGTCAGATCAAAACACTGAAC
TGACAATTAACAGCCCAATATCTACAATCAACCAACAAGTCATTATTACCCTCACTGTCA
ACCCAACACAGGCATGCTCATAAGGAAAGGTTAAAAAAAGT--AAAAGGAACTCGGCAAA
CCT-TACCCCGCCTG-TTTACCAAAAACATCACCTCTAGCATCACCAGTATTAGAGGCAC
CGCCTGCCCAGTGACACATGTTTAACGGCCGCGGTACCCTAACCGTGCAAAGGTAGCATA
ATCACTTGTTCCTTAAATAGGGACCTGTATGAATGGCTCCACGAGGGTTCAGCTGTCTCT
TACTTTTAACCAGTGAAATTGACCTGCCCGTGAAGAGGCGGGCATG-ACACAGCAAGACG
AGAAGACCCTATGG--AGCTTTAATTTATTAATGCAAACAGTA--CCTAACAAACCCACA
GGTCCTAA----ACTACC-AAACCTGCATTAAAAATTTCGGTTGGGGCGACCTCGGAGCA
GAACCCAACCTCCGAGCAGTACATGCTAAGACTTCACCAGTCAAAGCGAACTACTATACT
CAATTGATCCAATA-ACTTGACCAACGGAACAAGTTACCCTAGGGATAACAGCGCAATCC
TATTCTAGAGTCCATATCAACAATAGGGTTTACGACCTCGATGTTGGATCAGGACATCCC
GATGGTGCAGCCGCTATTAAAGGTTCGTTTGTTCAACGATTAAAGTCCTACGTGATCTGA
GTTCAGACCGGAGTAATCCAGGTCGGTTTCTATCTACTT-CAAATTCCTCCCTGTACGAA
AGGACAAGAGAAATAAGGCCTACTTCA-CA-AAGCGCCTTCCCCC---GTAAATGATATC
ATCTCAACTTA-GTATTATACC-CACA-CCCACCCAAGAACAGGGTT-TGTTAAGATGGC
AGAGCCCGGTAATCGCATAAAACTTAAAACTTTACAGTCAGAGGTTCAATTCCTCTTCTT
AACAACATACCCATGGCCAACCTCCTACTCCTCATTGTACCCATTCTAATCGCAATGGCA
TTCCTAATGCTTACCGAACGAAAAATTCTAGGCTATATACAACTACGCAAAGGCCCCAAC
GTTGTAGGCCCCTACGGGCTACTACAACCCTTCGCTGACGCCATAAAACTCTTCACCAAA
GAGCCCCTAAAACCCGCCACATCTACCATCACCCTCTACATCACCGCCCCGACCTTAGCT
CTCACCATCGCTCTTCTACTATGAACCCCCCTCCCCATACCCAACCCCCTGGTCAACCTC
AACCTAGGCCTCCTATTTATTCTAGCCACCTCTAGCCTAGCCGTTTACTCAATCCTCTGA
TCAGGGTGAGCATCAAACTCAAACTACGCCCTGATCGGCGCACTGCGAGCAGTAGCCCAA
ACAATCTCATATGAAGTCACCCTAGCCATCATTCTACTATCAACATTACTAATAAGTGGC
TCCTTTAACCTCTCCACCCTTATCACAACACAAGAACACCTCTGATTACTCCTGCCATCA
TGACCCTTGGCCATAATATGATTTATCTCCACACTAGCAGAGACCAACCGAACCCCCTTC
GACCTTGCCGAAGGGGAGTCCGAACTAGTCTCAGGCTTCAACATCGAATACGCCGCAGGC
CCCTTCGCCCTATTCTTCATAGCCGAATACACAAACATTATTATAATAAACACCCTCACC
ACTACAATCTTCCTAGGAACAACATATGACGCACTCTCCCCTGAACTCTACACAACATAT
TTTGTCACCAAGACCCTACTTCTAACCTCCCTGTTCTTATGAATTCGAACAGCATACCCC
CGATTCCGCTACGACCAACTCATACACCTCCTATGAAAAAACTTCCTACCACTCACCCTA
GCATTACTTATATGATATGTCTCCATACCCATTACAATCTCCAGCATTCCCCCTCAAACC
TAAGAAATATGTCTGATAAAAGAGTTACTTTGATAGAGTAAATAATAGGAGCTTAAACCC
CCTTATTTCTAGGACTATGAGAATCGAACCCATCCCTGAGAATCCAAAATTCTCCGTGCC
ACCTATCACACCCCATCCTA--AAGTAAGGTCAGCTAAA-TAAGCTATCGGGCCCATACC
CCGAAAATGTTGGTTATACCCTTCCCGTACTAATTAATCCCCTGGCCCAACCCGTCATCT
ACTCTACCATCTTTGCAGGCACACTCATCACAGCGCTAAGCTCGCACTGATTTTTTACCT
GAGTAGGCCTAGAAATAAACATGCTAGCTTTTATTCCAGTTCTAACCAAAAAAATAAACC
CTCGTTCCACAGAAGCTGCCATCAAGTATTTCCTCACGCAAGCAACCGCATCCATAATCC
TTCTAATAGCTATCCTCTTCAACAATATACTCTCCGGACAATG---AACCATAACCAATA
CTACCAATCAATACTCATCATTAATAATCATAATGGCTATAGCAATAAAACTAGGAATAG
CCCCCTTTCACTTCTGAGTCCCAGAGGTTACCCAAGGCACCCCTCTGACATCCGGCCTGC
TTCTTCTCACATGACAAAAACTAGCCCCCATCTCAATCATATACCAAATCTCTCCCTCAC
TAAACGTAAGCCTTCTCCTCACTCTCTCAATCTTATCCATCATAGCAGGCAGTTGAGGTG
GATTAAACCAAACCCAGCTACGCAAAATCTTAGCATACTCCTCAATTACCCACATAGGAT
GAATAATAGCAGTTCTACCGTACAACCCTAACATAACCATTCTTAATTTAACTATTTATA
TTATCCTAACTACTACCGCATTCCTACTACTCAACTTAAACTCCAGCACCACGACCCTAC
TACTATCTCGCACCTGAAACAAGCTAACATGACTAACACCCTTAATTCCATCCACCCTCC
TCTCCCTAGGAGGCCTGCCCCCGCTAACCGGCTTTTTGCCCAAATGGGCCATTATCGAAG
AATTCACAAAAAACAATAGCCTCATCATCCCCACCATCATAGCCACCATCACCCTCCTTA
ACCTCTACTTCTACCTACGCCTAATCTACTCCACCTCAATCACACTACTCCCCATATCTA
ACAACGTAAAAATAAAATGACAGTTTGAACATACAAAACCCACCCCATTCCTCCCCACAC
TCATCGCCCTTACCACGCTACTCCTACCTATCTCCCCTTTTATACTAATAATCTTATAGA
AATTTAGGTTAAATACAGACCAAGAGCCTTCAAAGCCCTCAGTAAGTTGCA--ATACTTA
ATTTCTGCAACAGC-TAAGGACTGCAAAACCCCACTCTGCATCAACTGAACGCAAATCAG
CCACTTTAATTAAGCTAAGCCCTTACTAGACCAATGGGACTTAAACCCACAAACACTTAG
TTAACAGCTAAGCACCCTAATCAACTGGCTTCAATCTACTTCTCCCGCCGCCGG-GAAAA
AAGGCGGGAG-AAGCCCCGGCAGG---TTTGAAGCTGCTTCTTCGAATTTGCAATTCAAT
ATGAAAATCACCTCGGAGCTGGTAAAAAGAGGCCTA-ACCCCTGTCTTTAGATTTACAGT
CCAATG-CTTCACTCAGCCATTTTACCTCACCC--------------CCA--CTGATGTT
CGCCGACCGTTGACTATTCTCTACAAACCACAAAGACATTGGAACACTATACCTATTATT
CGGCGCATGAGCTGGAGTCCTAGGCACAGCTCTAAGCCTCCTTATTCGAGCCGAGCTGGG
CCAGCCAGGCAACCTTCTAGGTAACGACCACATCTACAACGTTATCGTCACAGCCCATGC
ATTTGTAATAATCTTCTTCATAGTAATACCCATCATAATCGGAGGCTTTGGCAACTGACT
AGTTCCCCTAATAATCGGTGCCCCCGATATGGCGTTTCCCCGCATAAACAACATAAGCTT
CTGACTCTTACCTCCCTCTCTCCTACTCCTGCTCGCATCTGCTATAGTGGAGGCCGGAGC
AGGAACAGGTTGAACAGTCTACCCTCCCTTAGCAGGGAACTACTCCCACCCTGGAGCCTC
CGTAGACCTAACCATCTTCTCCTTACACCTAGCAGGTGTCTCCTCTATCTTAGGGGCCAT
CAATTTCATCACAACAATTATCAATATAAAACCCCCTGCCATAACCCAATACCAAACGCC
CCTCTTCGTCTGATCCGTCCTAATCACAGCAGTCCTACTTCTCCTATCTCTCCCAGTCCT
AGCTGCTGGCATCACTATACTACTAACAGACCGCAACCTCAACACCACCTTCTTCGACCC
CGCCGGAGGAGGAGACCCCATTCTATACCAACACCTATTCTGATTTTTCGGTCACCCTGA
AGTTTATATTCTTATCCTACCAGGCTTCGGAATAATCTCCCATATTGTAACTTACTACTC
CGGAAAAAAAGAACCATTTGGATACATAGGTATGGTCTGAGCTATGATATCAATTGGCTT
CCTAGGGTTTATCGTGTGAGCACACCATATATTTACAGTAGGAATAGACGTAGACACACG
AGCATATTTCACCTCCGCTACCATAATCATCGCTATCCCCACCGGCGTCAAAGTATTTAG
CTGACTCGCCACACTCCACGGAAGCAATATGAAATGATCTGCTGCAGTGCTCTGAGCCCT
AGGATTCATCTTTCTTTTCACCGTAGGTGGCCTGACTGGCATTGTATTAGCAAACTCATC
ACTAGACATCGTACTACACGACACGTACTACGTTGTAGCTCACTTCCACTATGTCCTATC
AATAGGAGCTGTATTTGCCATCATAGGAGGCTTCATTCACTGATTTCCCCTATTCTCAGG
CTACACCCTAGACCAAACCTACGCCAAAATCCATTTCACTATCATATTCATCGGCGTAAA
TCTAACTTTCTTCCCACAACACTTTCTCGGCCTATCCGGAATGCCCCGACGTTACTCGGA
CTACCCCGATGCATACACCACATGAAACATCCTATCATCTGTAGGCTCATTCATTTCTCT
AACAGCAGTAATATTAATAATTTTCATGATTTGAGAAGCCTTCGCTTCGAAGCGAAAAGT
CCTAATAGTAGAAGAACCCTCCATAAACCTGGAGTGACTATATGGATGCCCCCCACCCTA
CCACACATTCGAAGAACCCGTATACATAAAATCTAGACAAAAAAGGAAGGAATCGAACCC
CCCAAAGCTGGTTTCAAGCCAACCCCATGGCCTCCATGACTTTTTCAA-AAAGGTATTAG
-AAAAACCATTTCATAACTTTGTCAAAGTTAAATTATAGGCTA-AATCCTATATATCTTA
-ATGGCACATGCAGCGCAAGTAGGTCTACAAGACGCTACTTCCCCTATCATAGAAGAGCT
TATCACCTTTCATGATCACGCCCTCATAATCATTTTCCTTATCTGCTTCCTAGTCCTGTA
TGCCCTTTTCCTAACACTCACAACAAAACTAACTAATACTAACATCTCAGACGCTCAGGA
AATAGAAACCGTCTGAACTATCCTGCCCGCCATCATCCTAGTCCTCATCGCCCTCCCATC
CCTACGCATCCTTTACATAACAGACGAGGTCAACGATCCCTCCCTTACCATCAAATCAAT
TGGCCACCAATGGTACTGAACCTACGAGTACACCGACTACGGCGGACTAATCTTCAACTC
CTACATACTTCCCCCATTATTCCTAGAACCAGGCGACCTGCGACTCCTTGACGTTGACAA
TCGAGTAGTACTCCCGATTGAAGCCCCCATTCGTATAATAATTACATCACAAGACGTCTT
GCACTCATGAGCTGTCCCCACATTAGGCTTAAAAACAGATGCAATTCCCGGACGTCTAAA
CCAAACCACTTTCACCGCTACACGACCGGGGGTATACTACGGTCAATGCTCTGAAATCTG
TGGAGCAAACCACAGTTTCATGCCCATCGTCCTAGAATTAATTCCCCTAAAAATCTTTGA
AATAGGGCCCGTATTTACCCTATA------------------------------------
---------------------GCACCCCCTCTACCCCCTCT---AGAGCCCACTGTAAAG
CTAACTTAGCATTAACCTTTTAAGTTAAAGATTAAGAGAACCAACACCTCTTTACAGTGA
AATGCCCCAACTAAATACTACCGTATGGCCCACCATAATTACCCCCATACTCCTTACACT
ATTCCTCATCACCCAACTAAAAATATTAAACACAAACTACCACCTACCTCCCTCACCAAA
GCCCATAAAAATAAAAAATTATAACAAACCCTGAGAACCAAAATGAACGAAAATCTGTTC
GCTTCATTCATTGCCCCCACAATCCTAGGCCTACCCGCCGCAGTACTGATCATTCTATTT
CCCCCTCTATTGATCCCCACCTCCAAATATCTCATCAACAACCGACTAATCACCACCCAA
CAATGACTAATCAAACTAACCTCAAAACAAATGATAGCCATACACAACACTAAAGGACGA
ACCTGATCTCTTATACTAGTATCCTTAATCATTTTTATTGCCACAACTAACCTCCTCGGA
CTCCTGCCTCACTCATTTACACCAACCACCCAACTATCTATAAACCTAGCCATGGCCATC
CCCTTATGAGCGGGCGCAGTGATTATAGGCTTTCGCTCTAAGATTAAAAATGCCCTAGCC
CACTTCTTACCACAAGGCACACCTACACCCCTTATCCCCATACTAGTTATTATCGAAACC
ATCAGCCTACTCATTCAACCAATAGCCCTGGCCGTACGCCTAACCGCTAACATTACTGCA
GGCCACCTACTCATGCACCTAATTGGAAGCGCCACCCTAGCAATATCAACCATTAACCTT
CCCTCTACACTTATCATCTTCACAATTCTAATTCTACTGACTATCCTAGAAATCGCTGTC
GCCTTAATCCAAGCCTACGTTTTCACACTTCTAGTAAGCCTCTACCTGCACGACAACACA
TAATGACCCACCAATCACATGCCTATCATATAGTAAAACCCAGCCCATGACCCCTAACAG
GGGCCCTCTCAGCCCTCCTAATGACCTCCGGCCTAGCCATGTGATTTCACTTCCACTCCA
TAACGCTCCTCATACTAGGCCTACTAACCAACACACTAACCATATACCAATGGTGGCGCG
ATGTAACACGAGAAAGCACATACCAAGGCCACCACACACCACCTGTCCAAAAAGGCCTTC
GATACGGGATAATCCTATTTATTACCTCAGAAGTTTTTTTCTTCGCAGGATTTTTCTGAG
CCTTTTACCACTCCAGCCTAGCCCCTACCCCCCAACTAGGAGGGCACTGGCCCCCAACAG
GCATCACCCCGCTAAATCCCCTAGAAGTCCCACTCCTAAACACATCCGTATTACTCGCAT
CAGGAGTATCAATCACCTGAGCTCACCATAGTCTAATAGAAAACAACCGAAACCAAATAA
TTCAAGCACTGCTTATTACAATTTTACTGGGTCTCTATTTTACCCTCCTACAAGCCTCAG
AGTACTTCGAGTCTCCCTTCACCATTTCCGACGGCATCTACGGCTCAACATTTTTTGTAG
CCACAGGCTTCCACGGACTTCACGTCATTATTGGCTCAACTTTCCTCACTATCTGCTTCA
TCCGCCAACTAATATTTCACTTTACATCCAAACATCACTTTGGCTTCGAAGCCGCCGCCT
GATACTGGCATTTTGTAGATGTGGTTTGACTATTTCTGTATGTCTCCATCTATTGATGAG
GGTCTTACTC-TTTTAGTATAAATAGTACCGTTAAC-TTCCAATTAACTAGTTTTGA-CA
ACATTC-AAAAAAGAGTAATAAACTTCGCCTTAATTTTAATAATCAACACCCTCCTAGCC
TTACTACTAATAATTATTACATTTTGACTACCACAACTCAACGGCTACATAGAAAAATCC
ACCCCTTACGAGTGCGGCTTCGACCCTATATCCCCCGCCCGCGTCCCTTTCTCCATAAAA
TTCTTCTTAGTAGCTATTACCTTCTTATTATTTGATCTAGAAATTGCCCTCCTTTTACCC
CTACCATGAGCCCTACAAACAACTAACCTGCCACTAATAGTTATGTCATCCCTCTTATTA
ATCATCATCCTAGCCCTAAGTCTGGCCTATGAGTGACTACAAAAAGGATTAGACTGAGCC
GAATTGGTATATAGTTTAAAC-AAAACGAATGATTTCGACTCATTAAATTATGATAATCA
TATTTACCAAATGCCCCTCATTTACATAAATATTATACTAGCATTTACCATCTCACTTCT
AGGAATACTAGTATATCGCTCACACCTCATATCCTCCCTACTATGCCTAGAAGGAATAAT
ACTATCGCTGTTCATTATAGCTACTCTCATAACCCTCAACACCCACTCCCTCTTAGCCAA
TATTGTGCCTATTGCCATACTAGTCTTTGCCGCCTGCGAAGCAGCGGTGGGCCTAGCCCT
ACTAGTCTCAATCTCCAACACATATGGCCTAGACTACGTACATAACCTAAACCTACTCCA
ATGCTAAAACTAATCGTCCCAACAATTATATTACTACCACTGACATGACTTTCCAAAAAG
CACATAATTTGAATCAACACAACCACCCACAGCCTAATTATTAGCATCATCCCCCTACTA
TTTTTTAACCAAATCAACAACAACCTATTTAGCTGTTCCCCAACCTTTTCCTCCGACCCC
CTAACAACCCCCCTCCTAATACTAACTACCTGACTCCTACCCCTCACAATCATGGCAAGC
CAACGCCACTTATCCAGCGAACCACTATCACGAAAAAAACTCTACCTCTCTATACTAATC
TCCCTACAAATCTCCTTAATTATAACATTCACAGCCACAGAACTAATCATATTTTATATC
TTCTTCGAAACCACACTTATCCCCACCTTGGCTATCATCACCCGATGAGGCAACCAGCCA
GAACGCCTGAACGCAGGCACATACTTCCTATTCTACACCCTAGTAGGCTCCCTTCCCCTA
CTCATCGCACTAATTTACACTCACAACACCCTAGGCTCACTAAACATTCTACTACTCACT
CTCACTGCCCAAGAACTATCAAACTCCTGAGCCAACAACTTAATATGACTAGCTTACACA
ATAGCTTTTATAGTAAAGATACCTCTTTACGGACTCCACTTATGACTCCCTAAAGCCCAT
GTCGAAGCCCCCATCGCTGGGTCAATAGTACTTGCCGCAGTACTCTTAAAACTAGGCGGC
TATGGTATAATACGCCTCACACTCATTCTCAACCCCCTGACAAAACACATAGCCTACCCC
TTCCTTGTACTATCCCTATGAGGCATAATTATAACAAGCTCCATCTGCCTACGACAAACA
GACCTAAAATCGCTCATTGCATACTCTTCAATCAGCCACATAGCCCTCGTAGTAACAGCC
ATTCTCATCCAAACCCCCTGAAGCTTCACCGGCGCAGTCATTCTCATAATCGCCCACGGA
CTCACATCCTCATTACTATTCTGCCTAGCAAACTCAAACTACGAACGCACTCACAGTCGC
ATCATAATCCTCTCTCAAGGACTTCAAACTCTACTCCCACTAATAGCTTTTTGATGACTT
CTAGCAAGCCTCGCTAACCTCGCCTTACCCCCCACTATTAACCTACTGGGAGAACTCTCT
GTGCTAGTAACCACGTTCTCCTGATCAAATATCACTCTCCTACTTACAGGACTCAACATA
CTAGTCACAGCCCTATACTCCCTCTACATATTTACCACAACACAATGGGGCTCACTCACC
CACCACATTAACAACATAAAACCCTCATTCACACGAGAAAACACCCTCATGTTCATACAC
CTATCCCCCATTCTCCTCCTATCCCTCAACCCCGACATCATTACCGGGTTTTCCTCTTGT
AAATATAGTTTAACCAAAACATCAGATTGTGAATCTGACAACAGAGGCTTACGACCCCTT
ATTTACCGAGAAAGCTCACAAGAACTGCTAACTCATGCCCCCATGTCTAACAACATGGCT
TTCTCAACTTTTAAAGGATAACAGCTATCCATTGGTCTTAGGCCCCAAAAATTTTGGTGC
AACTCCAAATAAAAGTAATAACCATGCACACTACTATAACCACCCTAACCCTGACTTCCC
TAATTCCCCCCATCCTTACCACCCTCGTTAACCCTAACAAAAAAAACTCATACCCCCATT
ATGTAAAATCCATTGTCGCATCCACCTTTATTATCAGTCTCTTCCCCACAACAATATTCA
TGTGCCTAGACCAAGAAGTTATTATCTCGAACTGACACTGAGCCACAACCCAAACAACCC
AGCTCTCCCTAAGCTTCAAACTAGACTACTTCTCCATAATATTCATCCCTGTAGCATTGT
TCGTTACATGGTCCATCATAGAATTCTCACTGTGATATATAAACTCAGACCCAAACATTA
ATCAGTTCTTCAAATATCTACTCATTTTCCTAATTACCATACTAATCTTAGTTACCGCTA
ACAACCTATTCCAACTGTTCATCGGCTGAGAGGGCGTAGGAATTATATCCTTCTTGCTCA
TCAGTTGATGATACGCCCGAGCAGATGCCAACACAGCAGCCATTCAAGCAGTCCTATACA
ACCGTATCGGCGATATCGGTTTCATCCTCGCCTTAGCATGATTTATCCTACACTCCAACT
CATGAGACCCACAACAAATAGCCCTTCTAAACGCTAATCCAAGCCTCACCCCACTACTAG
GCCTCCTCCTAGCAGCAGCAGGCAAATCAGCCCAATTAGGTCTCCACCCCTGACTCCCCT
CAGCCATAGAAGGCCCCACCCCAGTCTCAGCCCTACTCCACTCAAGCACTATAGTTGTAG
CAGGAATCTTCTTACTCATCCGCTTCCACCCCCTAGCAGAAAATAGCCCACTAATCCAAA
CTCTAACACTATGCTTAGGCGCTATCACCACTCTGTTCGCAGCAGTCTGCGCCCTTACAC
AAAATGACATCAAAAAAATCGTAGCCTTCTCCACTTCAAGTCAACTAGGACTCATAATAG
TTACAATCGGCATCAACCAACCACACCTAGCATTCCTGCACATCTGTACCCACGCCTTCT
TCAAAGCCATACTATTTATGTGCTCCGGGTCCATCATCCACAACCTTAACAATGAACAAG
ATATTCGAAAAATAGGAGGACTACTCAAAACCATACCTCTCACTTCAACCTCCCTCACCA
TTGGCAGCCTAGCATTAGCAGGAATACCTTTCCTCACAGGTTTCTACTCCAAAGACCACA
TCATCGAAACCGCAAACATATCATACACAAACGCCTGAGCCCTATCTATTACTCTCATCG
CTACCTCCCTGACAAGCGCCTATAGCACTCGAATAATTCTTCTCACCCTAACAGGTCAAC
CTCGCTTCCCCACCCTTACTAACATTAACGAAAATAACCCCACCCTACTAAACCCCATTA
AACGCCTGGCAGCCGGAAGCCTATTCGCAGGATTTCTCATTACTAACAACATTTCCCCCG
CATCCCCCTTCCAAACAACAATCCCCCTCTACCTAAAACTCACAGCCCTCGCTGTCACTT
TCCTAGGACTTCTAACAGCCCTAGACCTCAACTACCTAACCAACAAACTTAAAATAAAAT
CCCCACTATGCACATTTTATTTCTCCAACATACTCGGATTCTACCCTAGCATCACACACC
GCACAATCCCCTATCTAGGCCTTCTTACGAGCCAAAACCTGCCCCTACTCCTCCTAGACC
TAACCTGACTAGAAAAGCTATTACCTAAAACAATTTCACAGCACCAAATCTCCACCTCCA
TCATCACCTCAACCCAAAAAGGCATAATTAAACTTTACTTCCTCTCTTTCTTCTTCCCAC
TCATCCTAACCCTACTCCTAATCACATA---ACCTATTCCCCCGAGCAATCTCAATTACA
ATATATACACCAACAAACAATGTTCAACCAGTAACCACTACTAATCAACGCCCATAATCA
TACAAAGCCCCCGCACCAATAGGATCCTCCCGAATCAACCCTGACCCCTCTCCTTCATAA
ATTATTCAGCTTCCTACACTATTAAAGTTT---ACCACAACCACCACCCCATCATACTCT
TTCACCCACAGCACCAATCCTACCTCCATCGCTAACCCCACTAAAACACTCACCAAGACC
TCAACCCCTGACCCCCATGCCTCAGGATACTCCTCAATAGCCATCGCTGTAGTATATCCA
AAGACAACCATCATTCCCCCTAAATAAATTAAAAAAACTATTAAACCCATATAACCTCCC
CCAAAATTCAGAATAATAACACACCCGACCACACCGCTAACAATCAGTACTAAACCCCCA
TAAATAGGAGAAGGCTTAGAAGAAAACCCCACAAACCCCATTACTAAACCCACACTCAAC
AGAAACAAAGCATACATCATTATTCTCGCACGGACTACAACCACGACCAATGATATG-AA
AAACCATCGTTGTATTTCAACTACAAGAACACC-AATGACCCCAATACGCAAAATTAACC
CCCTAATAAAATTAATTAACCACTCATTCATCGACCTCCCCACCCCATCCAACATCTCCG
CATGATGAAACTTCGGCTCACTCCTTGGCGCCTGCCTGATCCTCCAAATCACCACAGGAC
TATTCCTAGCCATACACTACTCACCAGACGCCTCAACCGCCTTTTCATCAATCGCCCACA
TCACTCGAGACGTAAATTATGGCTGAATCATCCGCTACCTTCACGCCAATGGCGCCTCAA
TATTCTTTATCTGCCTCTTCCTACACATCGGGCGAGGCCTATATTACGGATCATTTCTCT
ACTCAGAAACCTGAAACATCGGCATTATCCTCCTGCTTGCAACTATAGCAACAGCCTTCA
TAGGCTATGTCCTCCCGTGAGGCCAAATATCATTCTGAGGGGCCACAGTAATTACAAACT
TACTATCCGCCATCCCATACATTGGGACAGACCTAGTTCAATGAATCTGAGGAGGCTACT
CAGTAGACAGTCCCACCCTCACACGATTCTTTACCTTTCACTTCATCTTACCCTTCATTA
TTGCAGCCCTAGCAGCACTCCACCTCCTATTCTTGCACGAAACGGGATCAAACAACCCCC
TAGGAATCACCTCCCATTCCGATAAAATCACCTTCCACCCTTACTACACAATCAAAGACG
CCCTCGGCTTACTTCTCTTCCTTCTCTCCTTAATGACATTAACACTATTCTCACCAGACC
TCCTAGGCGACCCAGACAATTATACCCTAGCCAACCCCTTAAACACCCCTCCCCACATCA
AGCCCGAATGATATTTCCTATTCGCCTACACAATTCTCCGATCCGTCCCTAACAAACTAG
GAGGCGTCCTTGCCCTATTACTATCCATCCTCATCCTAGCAATAATCCCCATCCTCCATA
TATCCAAACAACAAAGCATAATATTTCGCCCACTAAGCCAATCACTTTATTGACTCCTAG
CCGCAGACCTCCTCATTCTAACCTGAATCGGAGGACAACCAGTAAGCTACCCTTTTACCA
TCATTGGACAAGTAGCATCCGTACTATACTTCACAACAATCCTAATCCTAATACCAACTA
TCTCCCTAATTGAAAACAAAATACTCAAATGGGCCTGTCCTTGTAGTATAAACTAATACA
CCAGTCTTGTAAACCGGAGACGAAAAC----CTTTTTCCAAGGAC----AAATCAGAGAA
AAAGTCTTTAACTCCACCATTAGCACCCAAAGCTAAGATTCTAA-TTTAAACTATTCTCT
GTTCTT-TCATGGGGAAGCAGATTT--GGGTACCACCCAAGTATTGACTC-ACCCATCAA
CAACCGCTATGTATTTCGTACATTACTGCCAGCCACCATGAATATTGTACGGTACCATAA
ATACTTGACCACCTGTAGTACATAAAAACCCA--ACCCACATCAAACCC-CCCCCCCCCA
TGCTTACAAGCAAGTACAGCAATCAACC--TTCAACTATCACACATCAACT-----GCAA
CTCCAAAGCCACCCCTCACCCA-CTAGGATACCAACAAACCTACCCACCCTTAACAGTA-
--CAT-AGTACATAAAGTCATTTACCGTACATAGCACATTACAGTCAAATC---------
----------------------CCTTCTCG----TCCCCATGGATGACCCCCCTCAGATA
GGGGTCCCTTGACCACCATCCTCCGTGAAATCAATATCCCGCACAAG-AGTGCTACT-CT
CCTCGCTCCGGGCCCATAACACTTGGGGGTAGCTA-AAGTGAACTGTATCCGACATCTGG
TTCCTACTTCAGGGCCATAA-AGCCTAAAT-AGCCCACACGTTCCCCTTAAATAAGACAT
CACGATGGATCACAGGTCTATCACCCTATTAACCACTCACGGGAGCTCTCCATGCATTTG
GTAT-TTTCGTCTGGGGGGTGTGCACGC-GATAGCATTGCGA-GACGCTGGAGCCGGAGC
ACCCTAT----GTCGCA---GTATCTGTCTTTGATTCCTGCCTC-ATTCT-ATTATTTAT
CGCACCTAC-GTT-CAATATTACAG-------GCG-AACATACCTACTAAAGTGTGTTAA
TTAATTAATGCTTGTAGGACATAATAA-TAACAATTGAATGTCTGCACAGCCGCTTTCCA
CACAGAC------------------------ATCATAACAAAA---AATTTCCAC----C
AAACCCCCCCCTCCCCCCGCTTCTGGCCACAGCACTTAAACACATCTCTGCC-AAACCCC
-AAAAACAAAGAACCCTAACACCAGCCTAACCAGATTTCAAA----TTTTATCTTTAGGC
GGTATGCACTTTTAACAGTCA-CCCCCCAACTAACACATTATTTTCCCCTCCCACTCCCA
TACTACTAATCTCATCAATACAACCCCCGCCCA---------TCCTACCCAGCACACACA
CACCGCTGCTAACCCCATACC--------C------------------------CGAACC
AACCAAACCCCAAAGACACC-CCCCACA------------------
[2] PTROgb
GTTTATGTAGCTTACCCCC---TCAAAGCAATACACTG-AAAATGTTTCGACGGGTTTAC
ATCACCCCATAAACAAACAGGTTTGGTCCTAGCCTTTCTATTAGCT-CTTAGTAAGATTA
CACATGCAAGCATCCCCGCCCCG--TGAGTCACCCTCTAA--ATCGCC-ATGATCAAAAG
GAACAAGTATCAAGCACGCAGCAATGCAGCTCAAAACGCTTAGCCTAGCCACA-CCCCCA
CGGGAGACAGCAGTGATAAACCTTTAGCAATAAACGAAAGTTTAACTAAGCCATACTAAC
CTCA--GGGTTGGTCAATTTCGTGCTAGCCACCGCGGTCATACGATTAACCCAAGTCAAT
AGAAACCGGCGTAAAGAGTGTTTTAGATC--------ACCCC----CCCA-TAAAGCTAA
AATTCACCTGAGTTGTAAAAAACTCCAGCTGAT-ACAAAATAAACTACGAAAGTGGCTTT
AACACATCTGAATACACAATAGCTAAGACCCAAACTGGGATTAGATA-CCCCACTATGCT
TAGCCCTAAACTTCAACAGTTAAATTAACAAAACTGCTCGCCAGAACACTACGAGCCACA
GCTTAAAACTCAAAGGACCTGGCGGTGCTTCATA-TCCCTCTAGAGGAGCCTGTTCTGTA
ATCGATAAACCCCG-ATCAACCTCACCGCCTCTTGCTCAGCCTATATACCGCCATCTTCA
GCAAACCCTGATGAAGGTT-ACAAAGTAAGCACAAGTACC------CACGTAAAGACGTT
AGGTCAAGGTGTAGCCTATGAGGTGGCAAGAAATGGGCTACATTTTCTACCCCAGAAAA-
-TTACGATAACCCTTATGAAACCTAAGGGTCAAAGGTGGATTTAGCAGTAAACTAAGAGT
AGAGTGCTTAGTTGAACAGGGCCCTGAAGCGCGTACACACCGCCCGTCACCCTCCTCAAG
TATACTTCAAAGGATACTTAACTTAAACCCCCTACGTATTTATATAGAGGAGATAAGTCG
TAACATGGTAAGTGTACTGGAAAGTGCACTTGGACGAACCAGAGTGTAGCTTAACATAAA
GCACCCAACTTACACTTAGGAGATTTCAACTCAACTTGACCACTCTGAGCCAAACCTAGC
CCCAAACCCCCTC---CACCCTACTACCAAACAACCTTA-------ACCAAACCATTTAC
CCAAAT-AAAGTATAGGCGATAGAAATTGTAAACCGGCGCAATAGACATAGTACCGCAAG
GGAAAGATGAAAAATTATACCCAAGCATAATACAGCAAGGACTAACCCCTGTACCTTTTG
CATAATGAATTAACTAGAAATAACTTTGCAAAGAGAACCA-AAGCTAAGAC-CCCCGAAA
CCAGACGAGCTACCTAAGAACAGCTAAAAGAGCACACCCGTCTATGTAGC-AAAATAGTG
GGAAGATTTATAGGTAGAGGCGACAAACCTACCGAGCCTGGTGATAGCTGGTTGTCCAAG
ATAGAATCTTAGTTCAACTTTAAATTTACCTACAGAACCC-----TCTAAATCCCCTTGT
AAACTTAACTGTTAGTCCAAAGAGGAACAGCTCTTTAGACACTAGG-AAAAAACCTTGTA
AAGAGAGTAAA---AAATT-TAACACCCATAGTAGGCCTAAAAGCAGCCACCAATTAAGA
AAGCGTTCAAGCTCAACACC-CACAACCT-TAAAGATCCC--AAACATACAACCGAACTC
CTTACACCCAATTGGACCAATCTATTACCCCATAGAAGAACTAATGTTAGTATAAGTAAC
ATGAA--AACATTCT---CCTCCGCATAAGCCT-----ACATCAGACCAAAATATTAAAC
TGACAATTAACAGCCTAATATCTACAATCAACCAACAAGCCATTATTACCCCCGCTGTTA
ACCCAACACAGGCATGCCCACAAGGAAAGGTTAAAAAAAGT--AAAAGGAACTCGGCAAA
TCT-TACCCCGCCTG-TTTACCAAAAACATCACCTCTAGCATTACCAGTATTAGAGGCAC
CGCCTGCCCGGTGACATATGTTTAACGGCCGCGGTACCCTAACCGTGCAAAGGTAGCATA
ATCACTTGTTCCTTAAATAGGGACTTGTATGAATGGCTCCACGAGGGTTTAGCTGTCTCT
TACTTTCAACCAGTGAAATTGACCTACCCGTGAAGAGGCGGGCATA-ACATAACAAGACG
AGAAGACCCTATGG--AGCTTTAATTCATTAATGCAAACAATA--CTTAACAAACCTACA
GGTCCTAA----ACTATT-AAACCTGCATTAAAAATTTCGGTTGGGGCGACCTCGGAGCA
CAACCCAACCTCCGAGCAATACATGCTAAGACCTCACCAGTCAAAGCGAATTACTACATC
CAATTGATCCAATG-ACTTGACCAACGGAACAAGTTACCCTAGGGATAACAGCGCAATCC
TATTCCAGAGTCCATATCAACAATAGGGTTTACGACCTCGATGTTGGATCAGGACATCCC
GATGGTGCAGCCGCTATTAAAGGTTCGTTTGTTCAACGATTAAAGTCCTACGTGATCTGA
GTTCAGACCGGAGTAATCCAGGTCGGTTTCTATCTGTTC-TAAATTTCTCCCTGTACGAA
AGGACAAGAGAAATGAGGCCTACTTCA-CA-AAGCGCCTTCCCCA---ATAAATGATATT
ATCTCAATTTA-GCGCCATGCCA-ACA-CCCACTCAAGAACAGAGTT-TGTTAAGATGGC
AGAGCCCGGTAATTGCATAAAACTTAAAACTTTACAATCAGAGGTTCAATTCCTCTTCTT
GACAACACACCCATGACCAACCTCCTACTCCTCATTGTACCCATCCTAATCGCAATAGCA
TTCCTAATGCTAACCGAACGAAAAATTCTAGGCTACATACAACTACGCAAAGGTCCCAAC
ATTGTAGGTCCTTACGGGCTATTACAGCCCTTCGCTGACGCCATAAAACTCTTCACTAAA
GAACCCTTAAAACCCTCCACTTCAACCATTACCCTCTACATCACCGCCCCAACCCTAGCC
CTCACCATTGCCCTCTTACTATGAACCCCCCTCCCCATACCCAACCCCCTAGTCAATCTT
AACTTAGGCCTCCTATTTATTCTAGCCACCTCCAGCCTAGCCGTTTACTCAATCCTCTGA
TCAGGGTGAGCATCAAACTCGAACTACGCCTTAATCGGTGCACTACGAGCAGTAGCCCAA
ACAATCTCATACGAAGTCACTCTAGCCATTATCCTACTGTCAACGCTACTAATAAGTGGC
TCCTTCAATCTCTCTACCCTTGTCACAACACAAGAGCACCTCTGACTAATCCTGCCAACA
TGACCCCTGGCCATAATATGATTTATCTCTACACTAGCAGAGACCAACCGAACTCCCTTC
GACCTTACTGAAGGAGAATCTGAACTAGTCTCAGGCTTTAATATCGAGTATGCCGCAGGC
CCCTTTGCCCTATTTTTCATAGCCGAATACATAAACATTATTATAATAAACACCCTCACT
GCTACAATCTTCCTAGGAGCAACATACAATACTCACTCCCCTGAACTCTACACGACATAT
TTTGTCACCAAAGCTCTACTTCTAACCTCCCTGTTCCTATGAATTCGAACAGCATATCCC
CGATTTCGCTACGACCAGCTCATACACCTCCTATGAAAAAACTTCCTACCACTCACCCTA
GCATCACTCATGTGATATATCTCCATACCCACTACAATCTCCAGCATCCCCCCTCAAACC
TAAGAAATATGTCTGATAAAAGAATTACTTTGATAGAGTAAATAATAGGAGTTCAAATCC
CCTTATTTCTAGGACTATAAGAATCGAACTCATCCCTGAGAATCCAAAATTCTCCGTGCC
ACCTATCACACCCCATCCTA--AAGTAAGGTCAGCTAAA-TAAGCTATCGGGCCCATACC
CCGAAAATGTTGGTTACACCCTTCCCGTACTAATTAATCCCCTAGCCCAACCCATCATCT
ACTCTACCATCCTTACAGGCACGCTCATTACAGCGCTAAGCTCACACTGATTTTTCACCT
GAGTAGGCCTAGAAATAAATATACTAGCTTTTATCCCAATCCTAACCAAAAAAATAAGCC
CCCGCTCCACAGAAGCCGCCATCAAATACTTTCTCACACAAGCAACTGCGTCCATAATTC
TCCTGATAGCTATCCTCTCCAACAGCATACTCTCCGGACAATG---AACCATAACCAATA
CTACCAATCAATACTCATCATTAATAATTATAATAGCAATGGCAATAAAACTAGGAATAG
CCCCCTTTCACTTTTGAGTTCCAGAAGTTACCCAAGGCACCCCCCTAATATCCGGCCTAC
TCCTCCTCACATGACAAAAATTAGCCCCTATTTCAATTATATACCAAATCTCCTCATCAC
TGAACGTAAACCTTCTCCTCACCCTTTCAATCTTGTCCATTATAGCAGGCAGCTGAGGCG
GACTAAACCAAACCCAACTACGCAAAATCCTAGCATACTCCTCAATCACCCACATAGGCT
GAATAATAGCAGTCCTACCATATAACCCTAACATAACCATTCTTAATTTAACCATTTACA
TCATCCTAACTACTACCGCATTTCTGCTACTCAACTTAAACTCCAGCACCACAACCCTAC
TACTATCTCGCACCTGAAACAAGCTAACATGATTAACTCCCCTAATTCCATCCACCCTCC
TCTCCCTAGGAGGCCTACCCCCACTAACTGGCTTCTTACCCAAATGAGTTATCATCGAAG
AATTCACAAAAAATAATAGCCTCATCATCCCCACCATCATAGCCATCATCACTCTCCTTA
ACCTCTATTTCTACCTACGCCTAATCTACTCCACCTCAATTACACTACTTCCCATATCTA
ATAACGTAAAAATAAAATGACAATTCGAACATACAAAACCCACCCCCTTCCTCCCTACAC
TCATCACCCTTACCACACTGCTTCTACCCATCTCCCCCTTCATACTAATAATCTTATAGA
AATTTAGGTTAAGCACAGACCAAGAGCCTTCAAAGCCCTCAGCAAGTTACA--ATACTTA
ATTTCTGCAACAAC-TAAGGACTGCAAAACCCCACTCTGCATCAACTGAACGCAAATCAG
CCACTTTAATTAAGCTAAGCCCTTACTAGATTAATGGGACTTAAACCCACAAACATTTAG
TTAACAGCTAAACACCCTAATCAACTGGCTTCAATCTACTTCTCCCGCCGCAAG-AAAAA
AAGGCGGGAG-AAGCCCCGGCAGG---TTTGAAGCTGCTTCTTCGAATTTGCAATTCAAT
ATGAAAATCACCTCAGAGCTGGTAAAAAGAGGCTTA-ACCCCTGTCTTTAGATTTACAGT
CCAATG-CTTCACTCAGCCATTTTACCCCACCCT---------------A--CTGATGTT
CACCGACCGCTGACTATTCTCTACAAACCACAAAGATATTGGAACACTATACCTACTATT
CGGTGCATGAGCTGGAGTCCTGGGCACAGCCCTAAGTCTCCTTATTCGGGCTGAACTAGG
CCAACCAGGCAACCTCCTAGGTAATGACCACATCTACAATGTCATCGTCACAGCCCATGC
ATTCGTAATAATCTTCTTCATAGTAATGCCTATTATAATCGGAGGCTTTGGCAACTGGCT
AGTTCCCTTGATAATTGGTGCCCCCGACATGGCATTCCCCCGCATAAACAACATAAGCTT
CTGGCTCCTGCCCCCTTCTCTCCTACTTCTACTTGCATCTGCCATAGTAGAAGCCGGCGC
GGGAACAGGTTGAACAGTCTACCCTCCCTTAGCGGGAAACTACTCGCATCCTGGAGCCTC
CGTAGACCTAACCATCTTCTCCTTACATCTGGCAGGCATCTCCTCTATCCTAGGAGCCAT
TAACTTCATCACAACAATTATTAATATAAAACCTCCTGCCATGACCCAATACCAAACACC
CCTCTTCGTCTGATCCGTCCTAATCACAGCAGTCTTACTTCTCCTATCCCTCCCAGTCCT
AGCTGCTGGCATCACCATACTATTGACAGATCGTAACCTCAACACTACCTTCTTCGACCC
AGCCGGGGGAGGAGACCCTATTCTATATCAACACTTATTCTGATTTTTTGGCCACCCCGA
AGTTTATATTCTTATCCTACCAGGCTTCGGAATAATTTCCCACATTGTAACTTATTACTC
CGGAAAAAAAGAACCATTTGGATATATAGGCATGGTTTGAGCTATAATATCAATTGGCTT
CCTAGGGTTTATCGTGTGAGCACACCATATATTTACAGTAGGGATAGACGTAGACACCCG
AGCCTATTTCACCTCCGCTACCATAATCATTGCTATTCCTACCGGCGTCAAAGTATTCAG
CTGACTCGCTACACTTCACGGAAGCAATATGAAATGATCTGCCGCAGTACTCTGAGCCCT
AGGGTTTATCTTTCTCTTCACCGTAGGTGGCCTAACCGGCATTGTACTAGCAAACTCATC
ATTAGACATCGTGCTACACGACACATACTACGTCGTAGCCCACTTCCACTACGTTCTATC
AATAGGAGCTGTATTCGCCATCATAGGAGGCTTCATTCACTGATTCCCCCTATTCTCAGG
CTATACCCTAGACCAAACCTATGCCAAAATCCAATTTGCCATCATGTTCATTGGCGTAAA
CCTAACCTTCTTCCCACAGCACTTCCTTGGCCTATCTGGGATGCCCCGACGTTACTCGGA
CTACCCCGATGCATACACCACATGAAATGTCCTATCATCCGTAGGCTCATTTATCTCCCT
GACAGCAGTAATATTAATAATTTTCATGATTTGAGAAGCCTTTGCTTCAAAACGAAAAGT
CCTAATAGTAGAAGAGCCCTCCGCAAACCTGGAATGACTATATGGATGCCCCCCACCCTA
CCACACATTCGAAGAACCCGTATACATAAAATCTAGACAAAAAAGGAAGGAATCGAACCC
CCTAAAGCTGGTTTCAAGCCAACCCCATGACCTCCATGACTTTTTCAA-AAAGATATTAG
-AAAAACTATTTCATAACTTTGTCAAAGTTAAATTACAGGTTA-ACCCCCGTATATCTTA
-ATGGCACATGCAGCGCAAGTAGGTCTACAAGATGCTACTTCCCCTATCATAGAAGAACT
TATTATCTTTCACGACCATGCCCTCATAATTATCTTTCTCATCTGCTTTCTAGTCCTATA
CGCCCTTTTCCTAACACTCACAACAAAACTAACTAATACTAGTATTTCAGACGCCCAGGA
AATAGAAACCGTCTGAACTATCCTGCCCGCCATCATCCTAGTCCTTATTGCCCTACCATC
CCTGCGTATCCTTTACATAACAGACGAGGTCAACGACCCCTCCTTTACTATTAAATCAAT
CGGCCATCAATGATATTGAACCTACGAATACACCGACTACGGCGGGCTAATCTTCAACTC
CTACATACTCCCCCCATTATTTCTAGAACCAGGTGATCTACGACTCCTTGACGTTGATAA
CCGAGTGGTCCTCCCAGTTGAAGCCCCCGTTCGTATAATAATTACATCACAAGATGTTCT
ACACTCATGAGCTGTTCCCACATTAGGCCTAAAAACAGACGCAATTCCCGGACGCCTAAA
CCAAACCACTTTCACCGCCACACGACCAGGAGTATACTACGGCCAATGCTCAGAAATCTG
TGGAGCAAACCACAGTTTTATACCCATCGTCCTAGAATTAATCCCTCTAAAAATCTTTGA
AATAGGACCCGTATTCACTCTATA------------------------------------
--------------------GCACCTTCTCTACCCCTCTCC---AGAGCTCACTGTAAAG
CTAACCTAGCATTAACCTTTTAAGTTAAAGATTAAGAGGACCGACACCTCTTTACAGTGA
AATGCCCCAACTAAATACCGCCGTATGACCCACCATAATTACCCCCATACTCCTGACACT
ATTTCTCGTCACCCAACTAAAAATATTAAATTCAAATTACCATCTACCCCCCTCACCAAA
ACCCATAAAAATAAAAAACTACAATAAACCCTGAGAACCAAAATGAACGAAAATCTATTC
GCTTCATTCGCTGCCCCCACAATCCTAGGCTTACCCGCCGCAGTACTAATCATTCTATTC
CCCCCTCTACTGGTCCCCACTTCTAAACATCTCATCAACAACCGACTAATTACCACCCAA
CAATGACTAATTCAACTGACCTCAAAACAAATAATAACTATACACAGCACTAAAGGACGA
ACCTGATCTCTCATACTAGTATCCTTAATCATTTTTATTACCACAACCAATCTTCTTGGG
CTTCTACCCCACTCATTCACACCAACCACCCAACTATCTATAAACCTAGCCATGGCTATC
CCCCTATGAGCAGGCGCAGTAGTCATAGGCTTTCGCTTTAAGACTAAAAATGCCCTAGCC
CACTTCTTACCGCAAGGCACACCTACACCCCTTATCCCCATACTAGTTATCATCGAAACT
ATTAGCCTACTCATTCAACCAATAGCCTTAGCCGTACGTCTAACCGCTAACATTACTGCA
GGCCACCTACTCATGCACCTAATTGGAAGCGCCACACTAGCATTATCAACTATCAATCTA
CCCTATGCACTCATTATCTTCACAATTCTAATCCTACTGACTATTCTAGAGATCGCCGTC
GCCTTAATCCAAGCCTACGTTTTTACACTTCTAGTGAGCCTCTACCTGCACGACAACACA
TAATGACCCACCAATCACATGCCTACCACATAGTAAAACCCAGCCCATGACCCCTAACAG
GGGCCCTCTCGGCCCTCCTAATAACCTCCGGCCTGGCCATATGATTCCACTTCTACTCCA
CAACACTACTCACACTAGGCTTACTAACTAACACATTGACCATATATCAATGATGACGCG
ATGTTATACGAGAAGGCACATACCAAGGCCACCACACACCACCCGTCCAAAAAGGTCTCC
GATATGGGATAATTCTTTTTATTACCTCAGAAGTTTTTTTCTTTGCAGGATTTTTTTGAG
CTTTCTACCACTCCAGCCTAGCCCCTACCCCCCAGCTAGGAGGACACTGGCCCCCAACAG
GTATTACCCCACTAAATCCCCTAGAAGTCCCACTCCTAAACACATCTGTATTACTCGCAT
CAGGAGTATCAATTACTTGAGCCCATCACAGCTTAATAGAAAATAACCGAAACCAAATAA
TTCAAGCACTGCTTATTACGATTCTACTAGGTCTTTATTTTACCCTCCTACAAGCCTCAG
AATATTTCGAATCCCCTTTTACCATTTCCGATGGCATCTACGGCTCAACATTCTTTGTAG
CCACAGGCTTCCACGGACTCCACGTCATTATTGGATCAACTTTCCTCACTATCTGCCTCA
TCCGCCAACTAATATTTCACTTCACATCCAAACATCACTTCGGCTTTCAAGCCGCCGCCT
GATACTGACACTTCGTAGATGTAGTCTGACTATTTCTATATGTCTCTATTTACTGATGAG
GATCTTACTC-TTTTAGTATAAGTAGTACCGTTAAC-TTCCAATTAACTAGTTTTGA-CA
ACATTC-AAAAAAGAGTAATAAACTTCGTCCTAATTTTAATAACCAATACCCTTCTAGCC
CTACTACTGATAATTATCACATTCTGACTACCACAACTCAACAGCTACATAGAAAAATCT
ACCCCTTACGAATGTGGCTTCGACCCTATATCCCCCGCCCGCGTCCCCTTCTCCATAAAA
TTTTTCCTAGTAGCCATCACCTTCCTATTATTTGACCTAGAAATTGCCCTCCTATTGCCC
TTACCTTGAGCCCTACAAACGGCCAACCTACCACTAATAGTCACATCATCCCTCTTATTA
ATTACTATCCTAGCCCTAAGCCTCGCCTACGAATGATTACAAAAAGGGTTAGACTGAACC
GAATTGGTATATAGTTTAAAT-AAAACGAATGATTTCGACTCATTAAATTATGATAATCA
TATTTACCAAATGCCCCTTATTTATATAAATATTATACTAGCATTTACCATCTCACTTCT
AGGAATACTAGTATATCGCTCACACCTAATATCTTCCCTACTATGCCTAGAAGGAATAAT
ACTATCACTGTTCATCATAGCCACCCTCATAACCCTCAATACTCACTCCCTCTTAGCCAA
TATTGTACCCATCACCATACTAGTCTTTGCTGCCTGCGAAGCAGCAGTAGGTCTAGCACT
ACTAGTTTCAATCTCTAACACATATGGCTTAGACTACGTACATAACCTAAACCTACTCCA
ATGCTAAAACTAATCATCCCGACAATTATATTACTACCACTAACATGATTCTCTAAAAAA
CGTATAATTTGAATCAACACAACCACTCACAGCCTAATTATCAGCACCATTCCCTTACTA
TTTTTTAACCAAATTAACAACAACCTATTCAGCTGTTCCCTGCCCTTCTCCTCCGACCCC
TTAACAACTCCCCTCCTAATATTAACTGCTTGACTTCTACCCCTCACAATCATAGCAAGC
CAGCGCCACCTATCCAACGAACCACTATCACGAAAAAAACTCTACCTCTCCATGCTAATT
TCCCTCCAAATCTCCTTAATTATAACATTCTCGGCCACAGAGCTAATTATATTTTATATC
TTCTTCGAAACCACACTTATCCCCACCCTGGCTATCATCACCCGATGGGGTAACCAACCA
GAACGCCTGAACGCAGGTACATACTTCCTATTCTATACCCTAGTAGGCTCCCTCCCCCTA
CTCATCGCACTAATCTATACCCACAACACCCTAGGCTCACTAAATATCCTATTACTCACT
CTTACAACCCAAGAACTATCAAACACCTGAGCCAACAACTTAATATGACTAGCGTACACG
ATGGCTTTCATGGTAAAAATACCCCTTTACGGACTCCACCTATGACTCCCTAAAGCCCAT
GTCGAAGCCCCTATTGCCGGGTCAATGGTACTTGCTGCAGTACTCTTAAAATTAGGTGGC
TATGGCATAATACGCCTCACACTCATCCTCAACCCCCTAACAAAACATATAGCCTATCCC
TTCCTCATGTTGTCCTTATGAGGTATAATCATAACAAGCTCCATCTGCCTGCGACAAACA
GACCTAAAATCGCTCATTGCATACCCTTCAGTCAGCCACATAGCCCTCGTAGTAACAGCC
ATTCTCATCCAAACCCCCTGAAGCTTCACCGGCGCAATTATCCTCATAATCGCCCACGGA
CTTACATCCTCATTATTATCCTGCCTAGCAAACTCAAATTATGAACGCACCCACAGTCGC
ATCATAATTCTCTCCCAAGGACTTCAAACTCTACTCCCACTAATAGCCTTTTGATGACTC
CTGGCAAGCCTCGCTAACCTCGCCCTACCCCCTACCATTAATCTCCTAGGGGAACTCTCC
GTGCTAGTAACCTCATTCTCCTGATCAAATACCACTCTCCTACTCACAGGATTCAACATA
CTAATCACAGCCCTGTACTCCCTCTACATGTTTACCACAACACAATGAGGCTCACTCACC
CACCACATTAATAGCATAAAGCCCTCATTCACACGAGAAAACACTCTCATATTTTTACAC
CTATCCCCCATCCTCCTTCTATCCCTCAATCCTGATATCATCACTGGATTCACCTCCTGT
AAATATAGTTTAACCAAAACATCAGATTGTGAATCTGACAACAGAGGCTCACGACCCCTT
ATTTACCGAGAAAGCTTATAAGAACTGCTAACTCGTATTCCCATGCCTAACAACATGGCT
TTCTCAACTTTTAAAGGATAACAGTTATCCATTGGTCTTAGGCCCCAAAAATTTTGGTGC
AACTCCAAATAAAAGTAATAACCATGTATGCTACCATAACCACCTTAGCCCTAACTTCCT
TAATTCCCCCCATCCTCGGCGCCCTCATTAACCCTAACAAAAAAAACTCATACCCCCATT
ACGTGAAATCCATTATCGCATCCACCTTTATCATTAGCCTTTTCCCCACAACAATATTCA
TATGCCTAGACCAAGAAACTATTATCTCGAACTGACACTGAGCAACAACCCAAACAACCC
AACTCTCCCTGAGCTTTAAACTAGACTATTTCTCCATAACATTTATCCCCGTAGCACTGT
TCGTTACATGATCCATCATAGAATTCTCACTATGATATATAGACTCAGACCCCAACATCA
ACCAATTCTTCAAATACTTACTTATCTTCCTAATTACTATACTAATCCTAGTCACCGCTA
ACAACCTATTCCAACTCTTCATCGGCTGAGAAGGCGTAGGAATTATATCCTTTCTACTCA
TTAGCTGATGGTACGCCCGAACAGATGCCAACACAGCAGCCATCCAAGCAATCCTATATA
ACCGTATCGGTGATATTGGTTTTGTCCTAGCCCTAGCATGATTTCTCCTACACTCCAACT
CATGAGATCCACAACAAATAATCCTCCTAAGTACTAATACAGACCTTACTCCACTACTAG
GCTTCCTCCTAGCAGCAGCAGGCAAATCAGCTCAACTAGGCCTTCACCCCTGACTCCCCT
CAGCCATAGAAGGCCCTACCCCTGTTTCAGCCCTACTCCACTCAAGCACCATAGTCGTAG
CAGGAATCTTCCTACTCATCCGCTTCTACCCCCTAGCAGAGAATAACCCACTAATCCAAA
CTCTCACGCTATGCCTAGGCGCTATCACCACCCTATTCGCAGCAGTCTGCGCCCTCACAC
AAAATGACATCAAAAAAATCGTGGCCTTCTCCACTTCAAGCCAACTAGGACTCATAATAG
TTACAATCGGTATCAACCAACCACACCTAGCATTCCTTCACATCTGCACCCACGCTTTCT
TCAAAGCCATACTATTCATATGCTCCGGATCCATTATTCACAACCTCAATAATGAGCAAG
ACATTCGAAAAATAGGAGGATTACTCAAAACCATACCCCTCACTTCAACCTCCCTCACCA
TTGGGAGCCTAGCATTAGCAGGAATACCCTTCCTCACAGGTTTCTACTCCAAAGACCTCA
TCATCGAAACCGCTAACATATCATACACAAACGCCTGAGCCCTATCTATTACTCTCATCG
CCACCTCTCTGACAAGCGCCTACAGCACCCGAATAATCCTCCTCACCCTAACAGGTCAAC
CTCGCTTCCCAACCCTCACCAACATTAACGAAAACAACCCCACTCTGTTAAATCCCATTA
AACGCCTAACCATTGGAAGCTTATTTGCAGGATTTCTCATTACCAACAACATTCTCCCCA
TATCTACTCCCCAAGTGACAATTCCCCTTTACTTAAAACTTACAGCCCTAGGCGTTACTT
CCCTAGGACTTCTAACAGCCCTAGACCTCAATTACCTAACCAGCAAGCTCAAAATAAAAT
CCCCACTATATACATTTCACTTCTCTAATATACTCGGATTCTACCCTAACATTATACACC
GCTCGATCCCCTATCTAGGCCTTCTTACAAGCCAAAACCTACCCCTACTTCTTCTAGACC
TGACCTGACTAGAGAAACTATTACCTAAAACAATTTCACAGTACCAAATCTCCGCTTCCA
TTACCACCTCAACCCAAAAAGGCATGATCAAACTTTATTTCCTCTCTTTTTTCTTCCCTC
TCATCTTAACCTTACTCCTAATCACATA---ACCTATTCCCCCGAGCAATCTCAATCACA
ATGTATACACCAACAAACAATGTCCAACCAGTAACTACTACTAACCAACGCCCATAATCA
TATAAGGCCCCCGCACCAATAGGATCCTCCCGAATCAGCCCTGGCCCCTCCCCTTCATAA
ATTATTCAACTTCCCACGCTATTAAAATTT---ACCACAACCACCATCCCATCATACCCT
TTTACCCATAACACTAATCCTACCTCCATCGCCAGTCCTACTAAAACACTAACCAAAACC
TCAACCCCTGACCCCCATGCCTCAGGATACTCCTCAATAGCCATAGCCGTAGTATACCCA
AAAACAACCATTATTCCCCCCAAATAAATTAAAAAAACCATTAAACCTATATAACCTCCC
CCATAATTCAAAATGATGGCACACCCAACTACACCACTAACAATCAATACTAAACCCCCA
TAAATGGGAGAAGGCTTAGAAGAAAACCCCACAAACCCTATCACTAAACTCACACTCAAT
AAAAATAAAGCATATGTCATTATTCTCGCACGGACTACAACCACGACCAATGATATG-AA
AAACCATCGTTGTATTTCAACTACAAGAACACC-AATGACCCCGACACGCAAAATTAACC
CACTAATAAAATTAATTAATCACTCATTTATCGACCTCCCCACCCCATCCAACATTTCCG
CATGATGGAACTTCGGCTCACTTCTCGGCGCCTGCCTAATCCTTCAAATTACCACAGGAT
TATTCCTAGCTATACACTACTCACCAGACGCCTCAACCGCCTTCTCGTCGATCGCCCACA
TCACCCGAGACGTAAACTATGGTTGGATCATCCGCTACCTCCACGCTAACGGCGCCTCAA
TATTTTTTATCTGCCTCTTCCTACACATCGGCCGAGGTCTATATTACGGCTCATTTCTCT
ACCTAGAAACCTGAAACATTGGCATTATCCTCTTGCTCACAACCATAGCAACAGCCTTTA
TGGGCTATGTCCTCCCATGAGGCCAAATATCCTTCTGAGGAGCCACAGTAATTACAAACC
TACTGTCCGCTATCCCATACATCGGAACAGACCTGGTCCAGTGAGTCTGAGGAGGCTACT
CAGTAGACAGCCCTACCCTTACACGATTCTTCACCTTCCACTTTATCTTACCCTTCATCA
TCACAGCCCTAACAACACTTCATCTCCTATTCTTACACGAAACAGGATCAAATAACCCCC
TAGGAATCACCTCCCACTCCGACAAAATTACCTTCCACCCCTACTACACAATCAAAGATA
TCCTTGGCTTATTCCTTTTCCTCCTTATCCTAATGACATTAACACTATTCTCACCAGGCC
TCCTAGGCGATCCAGACAACTATACCCTAGCTAACCCCCTAAACACCCCACCCCACATTA
AACCCGAGTGATACTTTCTATTTGCCTACACAATCCTCCGATCCATCCCCAACAAACTAG
GAGGCGTCCTCGCCCTACTACTATCTATCCTAATCCTAACAGCAATCCCTGTCCTCCACA
CATCCAAACAACAAAGCATAATATTTCGCCCACTAAGCCAACTGCTTTACTGACTCCTAG
CCACAGACCTCCTCATCCTAACCTGAATCGGAGGACAACCAGTAAGCTACCCCTTCATCA
CCATCGGACAAATAGCATCCGTATTATACTTCACAACAATCCTAATCCTAATACCAATCG
CCTCTCTAATCGAAAACAAAATACTTGAATGAACCTGCCCTTGTAGTATAAACTAATACA
CCGGTCTTGTAAACCGGAAACGAAAAC----TTTCTTCCAAGGAC----AAATCAGAGAA
AAAGTAATTAACTTCACCATCAGCACCCAAAGCTAAGATTCTAA-TTTAAACTATTCTCT
GTTCTT-TCATGGGGAAGCAAATTT--AGGTACCACCTAAGTACTGGCTC-ATTCATTAC
AA-CCGCTATGTATTTCGTACATTACTGCCAGCCACCATGAATATCGTACAGTACCATAT
-CACCCAACTACCTATAGTACATAAAATCCACT--CCCACATCAAAACC--TTCACTCCA
TGCTTACAAGCACGCACAACAATCAACT--CCCAACTGTCGAACAT-AAAACACAATTCC
AACGACACCCCTCCCCCACCCC-----GATACCAACAGACCTATCTCCCCTTGACAGAA-
--CAT-AGTACATACAACCATACACCGTACATAGCACATTACAGTCAAACC---------
----------------------CCTCCTCG----CCCCCACGGATGCTCCCCCTCAGATA
GGAATCCCTTGGTCACCATCCTCCGTGAAATCAATATCCCGCACAAG-AGTG--ACT-CT
CCTCGCTCCGGGCCCATAACATCTGGGGGTAGCTA-AAGTGAACTGTATCCGACATCTGG
TTCCTACCTCAGGGCCATGAAGTTCAAAAGACTCCCACACGTTCCCCTTAAATAAGACAT
CACGATGGATCACAGGTCTATCACCCTATTAACCAGTCACGGGAGCCTTCCATGCATTTG
GTAT-TTTCGTCTGGGGGGTGTGCACGC-GATAGCATTGCGA-AACGCTGGCCCCGGAGC
ACCCTAT----GTCGCA---GTATCTGTCTTTGATTCCTGCCCC-ATTGT-ATTATTTAT
CGCACCTAC-GTT-CAATATTACGACCTA---GCA-----TACCTACTAAAGTGTGTTGA
TTAATTAATGCTTGCAGGACATAACAA-CAGCAGCAAAATGCTCACATAACTGCTTTCCA
CACCAAC------------------------ATCATAACAAAA---AATTCCCAC----A
AACCCCCCCTTCCCCCCGGCCACAGCACTCA-------AACAAATCTCTGCC-AAACCCC
-AAAAACAAAGAACCCAGACGCCAGCCTAGCCAGACTTCAAA----TTTCATCTTTAGGC
GGTATGCACTTTTAACAGTCA-CCCCTCAATTAACATGC--CCTCCCCCCTCAACTCCCA
TTCTACTAGCCCCAGCAACGTAACCCCCTACTC----------ACCCTACTCAACACATA
TACCGCTGCTAACCCCATACC--------C------------------------TGAACC
AACCAAACCCCAAAGACACCCCTACACA------------------
[3] PABE
GTTTATGTAGCTTACTCCAT--CCAAAGCAATGCACTG-AAAATGTCTCGACGGGCTCAC
A-CGCCCCATAAACAAACAGGTTTGGTCCTAGCCTTTCTATTAGCT-CTTAGTGAGGTTA
CACATGCAAGCATCCCCGCCCCAGTGA-GTCGCCCTCCAA--GTCACT-CTGACCAAGAG
GAGCAAGCATCAAGCACGCAACAGCGCAGCTCAAGACGCTCAGCCTAGCCACA-CCCCCA
CGGGAGACAGCAGTGATAAGTCTTTAGCAATAAACGAAAGTTCAACTAAGCTACACTAAC
CCCA--GGGTTGGTCAACTTCGTGCCAGCCACCGCGGTCACACGATTAGCCCAAGTTAAT
AGAGATCGGCGTAGAGAGTGTTTTAGATTTTTTTTTCTCC------CCAA-TAAAGCTAA
AATTTACCTGAGTTGTAGAAAACTTAAGCTAAT-ACAAAATAAACTACGAAAGTGGCTTT
AATATATCTGAACACACAATAGCTAAGGCCCAAACTGGGATTAGATA-CCCCACTATGCT
TAGCCCTAAACTTTAACAGTTAAATCAACAAAACTGCTCGCCAGAACACTACGAGCCACA
GCTTAAAACTCAAAGGACCTGGCGGTGCTTCATA-TCCCTCTAGAGGAGCCTGTTCTGTA
ATCGATAAACCCCG-ATCAACCTCACCACCCCTTGCTCAGCCTATATACCGCCATCTTCA
GCAAACCCTGATGAAGGCC-ACGAAGTAAGCGCAAGCATC------CACATAAAGACGTT
AGGTCAAGGTGTAGCCCATGGAGTGGCAAGAAATGGGCTACATTTTCTACTTCAGAAAA-
-CTACGATAGCCCTCATGAAACCTGAGGGTCGAAGGTGGATTTAGCAGTAAACTAAGAGT
AGAGTGCTTAGTTGAACAGGGCCCTGAAGCGCGTACACACCGCCCGTCACCCTCTTCAAG
TATATTT-CAGGGACTACCTAACTAAAACCCCCACGCATCTATATAGAGGAGGCAAGTCG
TAACATGGTAAGCGTACTGGAAAGTGCGCTTGGACGAACCAGAGGGTAGCTTAACACAAA
GCACCCGGCTTACACCTGGGAGATTTCAATTCAACCTGGCCCCTCTGAGCTAATCCTAGC
CCCAAACCCAACC---CACCTTACTACCAACCAACCCTA-------ACCAAACCATTCAC
CCAAAC-AAAGTATAGGCGATAGAAATTACAATCCGGCGCAATAGACACAGTACCGTAAG
GGAAAGATGAAAAAACATAACCAAGCACAACATAGCAAGGACTAACCCCTGTACCTTTTG
CATAATGAATTAACTAGAAACAACCTTGCAAGGAGAACCA-AAGCTAAGAC-CCCCGAAA
CCAGACGAGCTACCCATAAACAGCTAAAAGAGCACACCCGTCTATGTAGC-AAAATAGTG
GGAAGATTTGTGGGTAGAGGCGACAAACCTACCGAGCCTGGTGATAGCTGGTTGTCCAAG
ACAGAATCTTAGTTCAACTTTAAATTTACTTACAGAACC-------CCTAATCCCCTCGT
AAATTTAATTGCTAGTCTAAAGAGGAACAGCTCTTTAGACACTAGG-AAAAAACCTTAAA
AAGAGAGTAAA---AAACA-CAACACCCATAGTGGGCCCAAAAGCAGCCATCAATTAAGA
AAGCGTTCAAGCTCGACACCTAAACACC--AAAAAATACC--AAACACAAAACTGAACTC
CTTACTCCCCATTGGACTAATCTATTACCCCATAGAAGAAACAATGTTAGTATAAGTAAC
ATGAA--GATATTCT---CCCCCGCATAAGCCT-----ACGTCAGACCGAAACATCACAC
TGACAATTAACGGTCCAATATGCATAATTAACAAATAAACTATTATTTTTTTCTCCGTTA
ATCCAACACAGGCATGCCTATAAGGAAAGGTTAAAAAAAGT--AAAAGGAACTCGGCAAA
TCT-CACCCCGCCTG-TTTACCAAAAACATCACCTCTAGCATTACCAGTATTAGAGGCAC
CGCCTGCCCGGTGACATACGTTTAACGGCCGCGGTACCCTGACCGTGCAAAGGTAGCATA
ATCACTTGTTCCTTAAATGGGGACTTGTATGAATGGCTTCACGAGGGTTCGACTGTCTCT
TACTTTTAACCAGTGAAATTGACCTGCCCGTGAAGAGGCGGACATA-ACACAACAAGACG
AGAAGACCCTATGG--AGCTTCAATTTACCAGTGCAAATAACA--TACAACAAGCCCACA
GGCCCTAA----ATCACC-AAACCTGCACTGAAGATTTCGGTTGGGGCGACCTCGGAGCA
CAACCCAACCTCCGAGAAACACATGTTAAGACTTCACAAGTCAAAACGAACTTCCACACA
CAATTGATCCAACA-ACTTGACCAACGGAACAAGTTACCCTAGGGATAACAGCGCAATCC
TGTTCTAGAGTCCATATCAACAACAGGGTTTACGACCTCGATGTTGGATCAGGACATCCT
AATGGTGCAGCCGCTATTAAAGGTTCGTTTGTTCAACGATTAAAGTCCTACGTGATCTGA
GTTCAGACCGGAGCAATCCAGGTCGGTTTCTATCTATTT-CACATTTCTCCCTGTACGAA
AGGACAAGAGAAATGGGGCCTACTTCA-CATAAGCGCCTTTCCCAA--ACAAATGATATC
ATCTCAATTTA-ACACCACACCA-ACA-CCCACCCAAGAGAAGGGTTATGTTAAGATGGC
AGAGCCCGGTAACTGCATAAAATTTAAAGCTTTACAATCAGAGGTTCAACTCCTCTTCTT
AACAATATGCCCATAATCAACCTCCTACTCCTCATTATATCCATCCTAACCGCCATAGCA
TTTCTAATGCTAACCGAACGAAAAATCCTAGGCTACACACAACTACGCAAAGGACCCAAC
ATTGTAGGCCCCTACGGCTTACTACAACCCTTTGCCGACGCCCTAAAACTATTCACTAAA
GAACCCCTAAAACCCTCCACATCAACCATCACCCTTTACATTATTTCCCCCGCCCTAGCC
CTTACCATTGCCCTCCTACTATGAACCCCCCTCCCTATGCCCATCCCCCTAATCAACCTC
AACTTAGGCCTCCTATTTATCCTAGCCGCATCAAGCCTAACCGTCTACTCCATCCTCTGA
TCAGGATGAGCATCCAACTCAAACTACGCCCTAATCGGCGCATTGCGGGCGGTAGCCCAA
ACGATCTCATACGAAATTACCCTAGCCCTTATCCTGCTATCAGTACTACTAATAAGCGGC
TCTTTTAACCTCTCCGCCCTCATCACAACACAAGAACACTCTTGACTACTTCTACCATCA
TGACCTCTAGCCCTAATATGATTTATTTCAACACTAGCAGAAACCAACCGAGCCCCCTTC
GACCTCACCGAAGGAGAATCCGAACTAGTTTCAGGCTTTAACACTGAATACGCCGCAGGT
CCATTCGCCCTATTCTTCATAGCCGAATATACAAACATTATCTTAATAAACGCCCTCACC
ACTATAATTTTCCTAGGAACAACATTCAACATCCACTCCCCAGAACTCTACACAACCCTC
TTCACCATCAAAACCCTACTCCTAACCTCCCTATTCCTATGAATTCGATCAACATACCCC
CGATTCCGCTACGACCAACTCATGCACCTCCTATGAAAAAATTTCCTGCCACTCACCCTA
GCACTACTAATATGACACATCTCCGTACCCATTGCAACCTCCGGCATTCCCCCACAAACC
TAAGAAATATGTCTGACAAGAGAGTTACTTTGATAGAGTAAAAAATAGAGGTCTAAATCC
CCTTATTTCTAGGATTATGGGAGTTGAACCCACCCCTGAGAATCCAAAATTCTCCGTGCC
ACCCATCACACCCTATCCTA--AAGTAAGGTCAGCTAAA-TAAGCTATCGGGCCCATACC
CCGAAAATGTTGGTTATACCCTTCCCGTACTAATTAACCCCTTGGCCCAACCCATCATTT
ACCCCACCATCTTCACAGGCACGCTCATTACAGCACTGAGCTCCCACTGATTCTTTGCCT
GACTGGGCCTAGAAATAAATATACTCGCTTTCATCCCAGTCCTAACCAAAAAAACAAGCC
CCCGCTCCACAGAAGCCGCTATTAAATATTTCCTCACACAGGCAACCGCATCCATAATCC
TCCTGATAGCCATCCTCTACAACAACATACTTTCCGGACAGTG---AACCACAACCAACA
CCACCAACCCATATTCATCTCTAATAATCGTAACCTCCCTAGCAATGAAGCTAGGAATAG
CCCCCTTCCACTTTTGAGTCCCAGAAGTCACCCAAGGAGTCCCCCTGACATCCGGCTTAC
TCCTCCTTACATGACAAAAATTAGCCCCCATTTCAATTATATACCAAATATCTTCATCGG
TAGACACAAACATCCTCCTCACCCTCTCAATTCTATCTATCCTAGTAGGCGGCTGAGGCG
GACTAAACCAAACCCAACTACGCAAAATCCTAGCATACTCCTCAATCACCCATATAGGAT
GAATAATAGCAGTACTACCATATAACCCAGACATCACTATCCTCAACCTAATCATCTACA
TCATCCTGACAACTACCGCATTCCTAATTCTCGACTTAAACTCTAGTGTCACAATCCTAA
TATTAACCCGCACCTGGAACAAGCTGACATGACTAATACCCTTAATCCCATCAACCTTAT
TATCCCTAGGAGGCCTGCCACCACTAACCGGCTTCCTGCCCAAATGAGCCATCATTGAAG
AATTTGCAAAAAATGGCAATCTCACTATCCCCACAATCATGGCTATTATCACCCTCCTCA
ACCTCTACTTCTACGTACGCCTAATCTACGCCACCTCAATCACACTACTCCCCATATCTA
ACAACGCAAAAATGAAATGACAGTTCGAAAACACAAAACCCACCCCTCTCCTCCCCACAC
TCACCATTCTTACCACCCTACTCCTACCTATCTCCCCTCTCATCCTATCTATCCCATAGA
AATTTAGGTTAA-CACAGACCAAGAGCCTTCAAAGCCCTCAGCAAGTCACA--GTACTTA
ATTTCTGTAACAT--TAAGGACTGCAAAGCCCCGCTCTGCATCAACTGAACGCAAACCAG
CCACTTTAATTAAGCTAAGCCCTCCCTAGACCGATGGGACTTAAACCCACAAACATTTAG
TTAACAGCTAAACACCCTAATCAATTGGCTTCAGTCCACTTCTCCCGCCGCGGG--AAAA
AAGGCGGGAG-AAGCCCCGGCAGG--CCTTAAAGCTGCTCCTTCGAATTTGCAATTCAAC
ATGTCAATCACCTCAGGGCTGGTAAAAAGAGGTCTA-ACCCCTGTTCTTAGATTTACAGC
CTAATGCCTTAACTCGGCCATTTTACCCCCCCCCCCCCCTTTTTTCTCCA--CTAATGTT
CGCCGACCGCTGGCTATTCTCCACAAACCACAAAGACATCGGAACACTATACCTGTTATT
CGGCGCATGAGCTGGAGTCCTAGGCACTGCCCTAAGCCTCCTCATTCGAGCTGAACTAGG
CCAGCCCGGCAACCTTCTAGGCAATGACCATATCTACAATGTCATCGTCACAGCTCATGC
ATTCGTAATAATTTTTTTTATAGTCATACCCATTATAATTGGAGGCTTTGGCAACTGACT
AGTGCCCCTAATAATTGGCGCCCCCGACATAGCATTCCCGCGCATAAATAATATAAGCTT
CTGACTCCTCCCCCCCTCCTTTCTCCTACTGCTCGCTTCTGCTACAGTAGAGGCTGGCGC
AGGAACGGGCTGAACAGTCTATCCGCCCCTAGCAGGAAACTACTCTCACCCAGGAGCCTC
TGTAGACTTAACAATCTTCTCTTTACACCTAGCAGGCATTTCCTCTATCCTAGGAGCTAT
CAATTTCATCACAACAATTATTAATATAAAACCCCCTGCAATATCCCAATACCAAACCCC
CCTCTTCGTCTGATCAGTCTTAATCACAGCAGTCCTACTTCTCCTTTCCCTCCCAGTCCT
AGCCGCTGGCATCACCATACTACTAACAGATCGCAACCTAAACACCACATTCTTTGACCC
AGCCGGAGGTGGAGATCCTATCCTATATCAACACCTATTCTGATTTTTTGGCCACCCTGA
AGTCTACATTCTCATCCTGCCAGGTTTCGGCATAATCTCCCACATCGTAACACACTATTC
CGGAAAAGAAGAGCCATTTGGGTACATAGGCATAGTCTGAGCCATGGTCTCAATTGGCTT
CCTGGGCTTTATCGTATGGGCCCACCACATATTCACAGTAGGAATAGACGTGGACACACG
AGCCTACTTCACCTCCGCTACCATAATCATTGCCATCCCCACCGGCGTCAAAGTATTTAG
CTGGCTCGCTACACTCCACGGAAGCAACACTAAATGATCTGCTGCAATCCTCTGAGCCTT
AGGATTCATTTTCCTCTTTACCGTAGGCGGCCTAACAGGCATCGTACTAGCAAACTCATC
ACTAGACATTGTACTACACGATACATACTACGTTGTAGCCCACTTTCATTACGTCCTATC
AATAGGAGCTGTATTCGCCATCATGGGAGGCTTCATCCACTGGTTCCCACTATTCTCAGG
CTACACCTTAGACCAGACCTATGCTAAAATTCACTTCATCACCATATTTGTCGGCGTAAA
TTTAACTTTCTTCCCACAGCATTTCCTCGGCCTGTCAGGTATACCCCGACGCTACTCCGA
CTACCCCGACGCATACACCACCTGAAATATTTTATCATCCGCAGGCTCATTTATCTCCCT
AACAGCAGTTATACTAATAATTTTCATAATTTGAGAAGCCTTCGCCTCAAAACGAAAAGT
CCCAACAGTTGAACAACCCTCCACAAGCCTAGAGTGATTGTACGGATGCCCCCCACCCTA
CCACACATTTGAAGAACCCGTCTATATAAAACCCGAACAAAAAAGGAAGGAATCGAACCT
CCTAAAGCTGGTTTCAAGCCAACCCCACAACCTCCATGACTTTTTCAA--AAGATACTAG
-AAAAACCATTTCATAACTTTGTCAAAGTTAAGTTACAGACCA-AACCCTGTGTATCTTA
-ATGGCGCACGCAGCACAGGTAGGTTTACAAGACGCTACCTCTCCTATCATAGAAGAATT
GGTCATCTTTCACGACCACGCCCTCATAATCATTTTCCTAATCTGCTTCCTAGTCCTGTA
CGCCCTTTTCCTAACACTCACAACAAAACTCACCAACACCAGCATCTCAGACGCCCAAGA
AATGGAGACTATTTGAACTATCCTACCGGCCATCATCCTAATTCTAATCGCCCTCCCATC
TCTACGCATCCTCTACTTGACAGACGAGATCAACGACCCTTCCTTCACCATCAAATCAAT
CGGTCATCAATGATACTGAACCTACGAGTACACTGACTACGGTGGATTGATCTTCAACTC
TTACATGCTCCCACCACTATTCCTAGAACCAGGCGACCTTCGACTCCTCGACGTCGACAA
CCGAGTAGTCCTCCCAGTCGAAGCTCCCGTTCGCATAATAATCACATCCCAAGACGTCTT
ACACTCATGAACTGTACCCTCACTAGGCCTAAAAACGGACGCAATCCCCGGACGCCTAAA
CCAAACCACATTCACTGCCACGCGACCAGGAGTGTACTATGGCCAATGCTCAGAAATCTG
TGGAGCCAACCACAGCTTTATGCCTATCGTCCTAGAATTAATCCCCCTAAAAATCTTCGA
AATAGGGCCCGTATTCACTTTATA------------------------------------
------ACCCTCCCACCCCACAACCCATCCTACCCCCTTTCCTGAGG-CCCACTGCAAAG
CTAATCTAGCATTAACCTTTTAAGTTAAAGACTAAGAGAATCGACCCCTCTTTGCAGTGA
AATGCCCCAACTAAATACCACCACATGGCCCACCATCATTACCCCAATACTTCTTGCACT
ATTCCTCATCACTCAGCTAAAACTACTAAATTCACACCTCCACCCACCCACCCCACCAAA
ACCCACCAAACCAAAACCCCACGCCAAACCCTGAGGACTAAAATGAACGAAAGTCTATTT
ACCCCATTCATTACCCCCACAGTACTAGGCCTCCCCGCCGCAGTACTAGTCATCTTATTT
CCCCCCTTACTGATCCCCACCTCCAAACATTTCATCAACAACCGACTAATTATCATCCAA
CAGTGACTAATCCGACTCATCCTAAAACAAATAATAGCTACCCATAACACTAAAGGACAA
ACTTGATCCCTCATACTAACGTCCCTAATCATTTTCATCGCCTCAACCAACCTCCTAGGA
CTCCTCCCCTACTCATTTACACCAACCGCCCAACTATCCATAAATTTAGCTATAGCAATT
CCCTTATGAGCAAGCACGGTAGCTATGGGCCTTCGCTTCAAAGCCAAAACTACCCTAACC
CACCTCTTACCACAAGGTACCCCCACACCCCTCATCCCTATACTAATTATTATTGAAACC
ATCAGCCTCTTCATTCAACCACTAGCCTTAGCCGTACGCCTAACTGCTAACATCACTGCA
GGCCACCTACTCATGCACCTAATCGGAAGCTCTGCACTAGCTATACTAGCCATCAACCTC
CCCCTAACCCTCATCACCCTTGCAATCTTAACCCTACTAACAATCCTGGAGACTGCCATC
GCCCTAATTCAAGCCTACGTCTTCACACTTCTAGTAAGCCTCTACCTGCACGACAACTCA
TAATGGCCCATCAATCACACGCCTATCACATAGTAAAACCTAGCCCATGACCCCTAACAG
GAGCTCTTTCAGCCCTCCTAATAACATCTGGCCTAACCATATGATTCCACTTCCACTCCA
CAACCCTACTATTAACAGGCCTACTAACCAATGCACTAACCATATACCAATGGTGACGAG
ATGTGGTGCGAGAAAGCACATACCAAGGCCACCATACACTACCCGTCCAAAAAGGCCTCC
GATGTGGAATAATCCTATTCATCACTTCAGAAGTCTTTTTCTTCGCCGGATTCTTCTGAG
CATTCTACCACTCCAGCCTAGCCCCCACCCCCCAACTTGGAGGACACTGACCCCCAACAG
GCATTATCCCCCTCAACCCCCTAGAAGTCCCACTCCTAAACACATCCGTACTACTCGCAT
CAGGAGTCTCAATTACCTGAGCCCATCACAGCCTGATGGAAAATAATCGAACCCAAATAA
TTCAAGCACTACTCATCACAATCTTACTAGGCATCTACTTCACTCTCCTCCAGGCTTCAG
AATATATTGAAGCTCCTTTCACCATCTCTGACGGCATCTACGGCTCAACATTTTTCATAG
CCACGGGATTCCACGGCCTCCACGTCATTATCGGATCAACTTTCCTCACTGTCTGCCTAG
CCCGCCAACTATTATTCCACTTCACATCCAAACATCACTTTGGCTTCGAGGCCGCCGCCT
GATACTGGCACTTTGTAGACGTAGTCTGACTGTTTCTGTACGTCTCCATCTACTGATGAG
GGTCCTACTC-TTTTAGTATAAGCAGTACCGTTAAC-TTCCAATTAACTAGTTTTGA-CA
ACGCCC-AAAAAAGAGTAATTAACTTCGTCCTAGCTCTAACAGTCAACACCCTTCTAGCC
CTGCTACTAATAACCATCTCATTCTGACTACCACAACTTTACCCCTATATAGAAAAATCC
GACCCATACGAATGTGGATTTGACCCCGCATACCCCGCTCGCATTCCTTTCTCCATAAAA
TTTTTCTTAGTAGCCATCACCTTCCTACTATTCGACCTAGAAATCGCCCTGCTACTACCC
CTGCCATGAGCCCTACAAACAACCAACTTACCACTAATAACTACATCATCACTTATATTA
ATTATCATCCTAGCCCTAGGCCTAACTTACGAGTGGTCACAAAAAGGATTAGACTGAGCC
GAATTGGTAAATAGTTTAAAC-AAAACAAATGATTTCGACTCATTAAATTATGACAGCCA
TATTTACCAAATGCCCCTTATCTATATAAACATCACACTAGCATTCACCATATCACTCCT
AGGCATACTAGTCTACCGCTCACACCTAATATCTTCCCTACTATGCCTAGAAGGAATAAT
GTTATCATTGTTCATTATAATTACCCTCATAACCCTCAACACCCACTCTCTCCTAGCCAA
CATCATACCCATCACCATGCTAGTCTTCGCTGCCTGCGAAGCAGCAGTAGGCCTCGCCCT
ACTAGCCTCAATCTCCAGTACATACGGCCTAGACTACGTCAACAACCTAAACCTACTCCA
ATGCTAAAACTAATCATCCCAACAGTCATACTGCTGCCCCTAACATGACTCTCCAAAACG
CACATAATCTGAATCAACACCACCACCCACAGCCTAATCATCAGCTCCATCCCCCTACTA
TTCCTCAATCAAACCAACAGCAACCTGTACAGCTACTCCCTTCTCTTCTCCTCCGACCCC
TTATCAACCCCCCTTCTAATACTAACAACCTGACTCCTGCCCCTCATAATTATAGCAAGC
CAACACCATCTATCCAACGAACCCCCACTACGAAAAAAATTATACCTCACCATACTAATC
TCTCTTCAAATCTCCTTAATCATAACATTCACAGCCGCAGAACTAATTATATTTTATATC
CTCTTCGAAACCACTCTCATCCCCACCCTAGTCATTATCACCCGCTGAGGCAACCAACCA
GAACGCTTAAATGCAGGCACATATTTCCTATTCTACACACTAGTGGGCTCTCTCCCCCTA
CTCATTGCCCTAATCCACACCCACAACACCCTAGGCTCACTTAACATTGTACTACTAACT
CTCACCGCCCGAGAGCTAACAGACTCCTGATCCAACAGCCTAATATGACTAGCGTACACA
ATGGCTTTCATAGTAAAAATACCCCTCTACGGACTACACCTATGGCTCCCTAAAGCCCAT
GTAGAAGCCCCCATTGCCGGCTCAATAGTACTCGCCGCAGTGCTCTTAAAACTAGGTGGT
TACGGTATAATACGCCTTATCCCCATTCTCAACCCCCTAACTAAACACATAGCCTACCCC
TTTATCATACTATCCCTATGAGGCATAATCATAACAAGCTCCATCTGCTTACGACAAACT
GACCTAAAATCACTCATCGCATACTCCTCAGTCAGCCACATAGCACTTGTCGTAGCAGCT
ATCCTCATTCAAACCCCCTGAAGCTTCACCGGCGCAATCACCCTCATGATTGCCCATGGG
CTCACATCCTCCCTACTGTTCTGCCTAGCAAACTCAAACTACGAACGAACCCACAGCCGC
ATCATAATCCTCTCTCAAGGCCTTCAAACTCTACTCCCCCTAATAGCCCTCTGATGACTT
CTAGCAAGCCTCACTAACCTTGCCCTACCACCCACCATCAACCTACTAGGAGAACTCTCC
GTACTAATAGCCATATTCTCTTGATCTAACATCACCATCCTACTAACAGGACTCAACATA
CTAATCACAACCCTATACTCTCTCTATATATTCACCACAACACAACGAGGTACACCCACA
CACCACATCAACAACATAAAACCTTCTTTCACACGCGAAAATACCCTCATGCTCATACAC
CTATCCCCCATCCTCCTCTTATCCCTCAACCCCAGCATCATCGCTGGGTTCGCCTACTGT
AAATATAGTTTAACCAAAACATTAGATTGTGAATCTAATAATAGGACCCCACAACCCCTT
ATTTACCGAGAAAGCTCACAAGAACTGCTAACTCTCAC-TCCATGTATAACAACATGGCT
TTCTCAACTTTTAAAGGATAACAGCTATCCCTTGGTCTTAGGACCCAAAAATTTTGGTGC
AACTCCAAATAAAAGTAACAGCCATGTTTACCACCATAACTGCCCTCACCTTAACTTCCC
TAATCCCCCCCATTACCGCTACCCTCATTAACCCCAACAAAAAAAACTCATACCCCCACT
ATGTAAAAACGGCCATCGCATCCGCCTTTACTATCAGCCTTATCCCAACAACAATATTTA
TCTGCCTAGGACAAGAAACCATCGTCACAAACTGATGCTGAACAACCACCCAGACACTAC
AACTCTCACTAAGCTTCAAACTTGACTACTTCTCCATAACATTCCTCCCCGTAGCACTAT
TCATCACTTGATCCATTATAGAATTTTCACTATGGTATATAGCCTCAGACCCAAACATCA
ACCAATTCCTTAAATTCCTCCTCATTTTCCTAATTGCCATAATTATCCTAGTCACTGCCA
ACAACCTACTCCAACTCTTCATCGGCTGAGAGGGCGTAGGAATCATATCCTTCCTGCTCA
TTAGTTGATGATACGCCCGAACAGACGCCAACACGGCAGCTATTCAAGCAATCCTATACA
ATCGTATCGGCGATATCGGCTTCATCCTGGCTCTAGCATGATTCCTCCTACACTCCAACT
CATGGGAACTACAACAAGTATTCCTCCTAAACAATAACCCTAACCTCCTCCCACTACTAG
GACTCCTCCTAGCCGCAGCTGGCAAATCAGCCCAACTAGGCCTTCACCCCTGACTACCCT
CAGCCATAGAAGGCCCAACCCCCGTATCAGCCCTACTTCACTCAAGCACCATGGTCGTGG
CTGGAGTCTTCCTACTCATCCGCTTTCACCCATTAACAGAAAACAGCCCACATATCCAAA
CCCTAACACTATGCTTAGGAGCCATCACCACCCTGTTCGCAGCAATCTGCGCCCTCACAC
AAAACGACATTAAGAAGATCGTGGCTTTCTCCACCTCAAGTCAACTAGGACTTATAATGG
TCACAATTGGCATTAACCAACCACACCTGGCACTCCTCCACATATGCACCCACGCCTTCT
TCAAAGCCCTTTTATTCATATGTTCTGGGTCCATCATCCATAACCTCAACAACGAGCAAG
ACATCCGAAAAATAGGAGGACTACTCAAAACCATACCCCTAACCTCAACCTCCCTCACCA
TCAGCAGCCTAGCCCTCGCAGGAATACCCTTCCTCTCAGGCTTCTACTCCAAAGACCTCA
TTATCGAGACCGCAAACATATCCTATACCAACACCTGAGCCCTGTCTATCACTCTCATCG
CCACCTCCTTAACAGGCGCCTACAGCACTCGAATAATCCTCCACACCCTTACAAGCAAAC
CCCACTTCCCAGCCCCAATCTCTATCAACGAAAATAACCCCACTCTACTTAAACCCATTA
AGCGCCTCATGGCAGGAAGCCTATTCGCAGGATTCCTCATCACCAACATCATCCCCCCTA
TATCCCTGCCCCAAGTAACAACCCCCCCTTACCTAAAACTCGCAGCTCTAGCTGCCACCC
TCCTAGGTCTCCTAGTAGCCCTAGACTTAAACTACCTAGCCAACAAACTCAAGACAAAAA
CCCCTCCACCCACATTCTATTTCTCCACCATACTCGGATTCTACCCTAGCATCATCCACC
GCATAATCCCCCACCTAAGCCTTCTCATAAGCCAAAACTTATCCCTACTCCTACTAGACC
TAACCTGACTAAAAAAACTAATACCCAAAACAATCTCACAACACCAAACCTCAGCCTCCA
TCACTATTTCAACCCAAAAAGGTATAATCAAACTCTACTTCCTCTCTCTCCTCATCCCAC
TCCTCCTAATCCTCCTTATAATCTCATA---ACCTATTACCCCGAGCAATCTCAATCACA
ACATAAACACCAACAAATAGCGTTCAACCAGTAACCACCACCAACCAACACCCATAATCA
TATAAAGCCCCCGCACCAATAGGATCCTCCCGAATCAACCCCGACCCTTCCCCCTCATAA
ATTATCCAGCTCCCTACGCTATTAAAATTC---ACCACTACCACCACCCCATCATACTCC
TTTACCCACAACACCAGCCCCACCTCCATCACTAACCCCATCAGAACACTCACCAATACC
TCAACCCCTGACCCCCATGCCTCAGGATATTCCTCAATAGCCATTGCCGTAGTATACCCA
AAAACAACCATCATACCCCCTAAATAAATTAAAAAGACCATTAAACCCATATAACCTCCC
CCACAATTTAAAATAACTGCACACCCAACCGCACCACTAATAATCAACACTAAACCTCCA
TAAATAGGAGAGGGCTTAGAAGAAAACCCCACGAACCCTATCACTAAAATTACACTCAAC
AGAAACAAAGCATATGTCATTGTTCTCGCATAGACTGTGACTATGACCAATGATATG-AA
AAAACATCGTTGTATCTCAACTACAAGAACACC-AATGACCTCAACACGTAAATCCAACC
CACTAATAAAATTAATCAACCGCTCACTCATCGACCTCCCCACCCCATCAAACATCTCCG
CATGATGGAACTTCGGCTCACTCCTAGGCGCCTGCTTAATCATCCAAATCACCACTGGAC
TATTCCTAGCTATACATTACTCACCAGACGCCTCCACTGCCTTTTCATCAATCGCCCACA
TCACTCGAGATGTAAACTACGGCTGAATAATTCGCCATCTCCACGCTAACGGCGCCTCAA
TGTTCTTTATCTGCCTCTTCTTACATATCGGCCGAGGCCTATACTATGGCTCATTCACCC
ACCTAGAAACCTGAAACATTGGCATCGTCCTACTATTTATAACTATAATAACAGCCTTCA
TAGGTTACGTCCTCCCATGAGGCCAAATATCCTTCTGAGGAGCCACAGTAATTACAAATC
TACTGTCCGCCATCCCATACATTGGAACAGACCTGGTCCAATGAGTTTGAGGTGGCTACT
CAGTAAATAGCCCCACTCTAACACGATTCTTCACCCTACACTTCATACTACCCTTCATCA
TCACAGCCCTAACAACTCTACACCTCTTATTCCTACACGAAACAGGATCAAATAACCCCC
TGGGAATCCCCTCCCATTCCGACAAAATCACCTTCCACCCCTACTACTCAATCAAAGATA
TCCTAGGCCTACTCCTTTTTCTCCTCGCCCTAATAACACTAACACTACTCTCACCAGACC
TCCTAAGCGACCCAGACAACTACACCTTAGCTAACCCCCTAAGCACCCCACCCCACATTA
AACCCGAGTGATATTTCCTATTCGCCTACGCAATCCTACGATCCGTCCCCAACAAACTAG
GAGGTGTGATAGCCCTCATGCTATCCATCCTAATCCTAACAACAATCCCTGCCCTTCACA
TATCCAAGCAACAGAGCATAACATTTCGCCCATTGAGCCAATTCCTATATTGACTTTTAA
TCGCCGACCTTCTAATTCTCACCTGAATTGGAGGACAACCAGTAAGCTATCCCTTCATCA
CCATTAGCCAAGTAGCATCCACATTATACTTCACTACTATCCTTCTACTTATACCAGCCT
TTTCCCTAATCGAAAACCACATACTCAAATGAACCTGCCCATGTAGTACAAGTAAGTACA
CCAGCCTTGTAACCTGAAAATGAAGAC----CCTCTTCCACGGGCAAAAAAATCAGAGAA
AAAGCACTTAACTTCACCGTCAGCCCCCAAAGCCAACATTCTAATTTTAAACTACTCTCT
GTTCTT-TCATGGGGGACCAGATTT--AGGTACCACCCCAGTACTGACCC-ATTT-TTGA
CG--GCCTATGTATTTCGTACATCCTTGCTAGCCAACATGAATATCACCCGACACAACAA
TTACTTAACCAACTATAACACATACAAGACTCC-AACCACACTCAACCT---CTACCCCT
CGCTTACAAACAAGTACCCCCCCATGCCC-CCCCACCCAAACACAT----ACACCGACCC
TCCCACATAACCCCCCCAACCC-CCAGCATACCAACCAACCAAGCAAACCTTAA-AGTA-
--CAT-AGCACATACCACCCTAC-CCGTACATAGCACATTCTATTAAAAC----------
----------------------CCTGCTCG----TCCCCACGGATGCCCCCCCTCAGTTA
GTGGTCCCTTGCCCACCATCCTCCGTGAAATCAATATCCCGCACAAG-AGTGCTACT-CT
CCTCGCTCCGGGCCCATAACACTTGGGGGTAGCTA-AAGTGAGCTGTATCCGGCATCTGG
TTCTTACTTCAGGGCCATGAAACCTAAAAT-CGCCCACACGTTCCCCTTAAATAAGACAT
CACGATGGATCACAGGCCTATCACCCTATTAATCACTCACGGGAGCTCTCCATGCATTTG
GTATTTTTTCGGG--GGGGGATGCACGC-GATAGCATCGCGG-GCCGCTGGAACCGGAGC
ACCCTAT----GTCGCA---GGATCTGTCTTTGATTCCTACCCC-ATGCC-GTTATTAAT
CGCGCCTAATATC-CAATATTCTAGCCCC---GCC-CCAGTGTC---TAAAGT-TGCTAT
TTAATCCATGCTAG-AGGACATAAAAT---------------------------------
TACCAAA-----------------------AAAAATAAA--------------------C
GAACTCTCA---------------------------ACAACCCTATTCCACC--AACCCA
ACAAAACCCAA----------------------------------TTTTTATCTTTAGGC
TATGTGCACTTTCAACAGGCA-CCCCTCAACTAACGCAA---------------CCTCCT
TCTTATCCCGCCCACCAACCCATTCCCCCTTCCTTCCTCTTTCCCCATTTTCCCCACAAA
CACCGCTACTACCCCCACACC--------C------------------------CAAACC
AACCCAACCCAAAAGACACC-CCGCACA------------------
[4] TGELgb
GTTTATGTAGCTTAAACCCGC-CTAAAGCAAGACACTG-AAAATGCCTAGATGGGTCCAC
A-CACCCCATAAACAAATAGGCTTGGTCCTGGCCTTTCTATTGACT-CTTAGCAAGATTA
CACATGCAAGTATCCTCGCTCCGGTGAAGACGCCCCCCCT--ATCAAC-ATGACCGAGAG
GAGCAAGCATCAAGCACGCA-C-ATGCAGCTCAAAACGCTTTGCCTAGCCACA-CCCCCA
CGGGAGACAGCAGTGACAAATCTTTAGCAATGAACGAAAGTTTAACTAAGCTATGCTATA
CTAA--GGGTTGGTCAATTTCGTGCCAGCCACCGCGGTTACACGATTAACCCTAGCCAAT
AGAAATCGGCGTAGAGGGTGTTTTGGATC----T---AAT------CTAA-TAAAGCTAA
ACCACACCTAAACTGT--AAAACTCTAGCTAAC-GTAAAATAAACTACGAAGGTGGCTTT
ATAACTTCTGAACACACAATAGCCAAGACCCAAACTGGGATTAGACA-CCCCACTATGCT
TGGCCCTAAACCTCAATAGTTAAAACAACAAAACTATTCGCCAGAATACTACGAGCAACA
GCTTAAAACTCAAAGGACTTGGCGGTGCTTCATA--CCCCCTAGAGGAGCCTGTTCTGTA
ATCGATAAACCCCG-ATCCACCCCACCCTCTCTTGCTTAGTCTATATACCGCCATCTTCA
GCAAACCCTGATGAAGGCC-ACAAAGTGAGCGCAAACGCC-CT-CCCCCGCAAAGACGTT
AGGTCAAGGTGTAACCTATGAGACGGTAAAAAATGGGCTACATTTTCTACTTCAGAAAAC
CCCACGATAGCTCTTATGAAATCTAAGAGCCCAAGGAGGATTTAGCAGTAAATTAAGAAT
AGAGTGCTTAATTGAACTAGGCCATAAAGCACGCACACACCGCCCGTCACTCCCCTCAAA
TATACTT-GAGGAACACCTTAACTAAATGCCCTA-GCATTTATATAGAGGGGATAAGTCG
TAACACGGTAAGTGTACTGGAAGGTGCACTTGGACAAATCAAGGTATAGCTTAACACAAA
GCATCTGACCTACACTCAGAAGATCTCAACATCGCTTGATGACCTTGAGCTAACGCTAGC
CCCAAGCATAATC---AACACTAATATCAGACCCACATATA----CACCAAACCATTAAC
CCATAC-AAAGTATAGGCGATAGAAATCTTAACCTGGCGCTATAGATACAGTACCGTAAG
GGAAAAATAAG-AAAACCATTCAAGCACAAAATAGCAAGAACTAACCCCTGTACCTTTTG
CATAATGAATTAGCTAGAGATAATTTCGCAAAGAGAACTA-AAGCCAAATT-TCCCGAAA
CCAGACGAGCTACCCAAAAACAGCCGAAAGAGCGCACCCGTCTATGTGGC-AAAATAGTG
GGATGATTTCTGGGTAGAGGTGACAAGCCTACCGAGCCTGGTGATAGCTGGTTATCCAAG
ATAGAATCTTAGTTCAACCTTAAGTTTACCCACAGAATAA------CCTAATCTCCCTGT
AAACTTAATTGTTAGTCTAAAGAGGGACAGCTCTTTAGACACTAGG-AAAAAACCTTACA
TAGAGAGTAAA---AACCC-CCGTTACCATAGTTGGCCTAAAAGCAGCCATCAATTAAGA
AAGCGTTCAAGCTCAACGTC-AACCACCC-GAAAAACCCC--AAACATGTTATTGAACTC
CTCAAATCACATTGGATTAATCTATCACCCTATAGAAGCAATAATGCTAGTATAAGTAAC
ATGAA--CTCTCTCT-CCCCACTGCATAAGCCT-----AAATCAGATCG-AAAACCTCAC
TGATACTTAACAGCCCAGTACCAATAAAT-ACAAACAAGCCCGTACTACTTTCACTGTTA
ATCCAACACAGGCATGCTTTCAAGGAAAGGTTAAAAAAAGT--AAAAGGAACTCGGCAAA
CTC-AGCCCCGCCTG-TTTACCAAAAACATCACCTCTAGCATTACCAGTATTAGAGGCAC
TGCCTGCCCAGTGACATACGTTTAACGGCCGCGGTACCCTGACCGTGCAAAGGTAGCATA
ATCACTTGTTCTTTAAATAGGGACTCGCATGAATGGCAACACGAGGGTTTAACTGTCTCT
TACTTTTAACCAGTGAAATTGACCTATCCGTGAAGAGGCGGATATA-AAACAATAAGACG
AGAAGACCCTATGG--AGCTTTAATTTACTAATGCAACTAAGAA-CCATATAAACCCACG
GGCCCTAAA---ATTTCT-ACACCTGCATTAAAAATTTTGGTTGGGGCGGCCTCGGAGCA
CAAATAAACCTCCGAATGATCCATGCCAAGGCTTCACAAGCCAAAGCGAACTAACACCCA
CAATTGATCCAATA-ATTTGATCAACGGAACAAGTTACCCTAGGGATAACAGCGCAATTC
TATTCTAGAGTCCATATCAACAATAGAGTTTACGACCTCGATGTTGGATCAGGACATCCT
AATGGTGCAGCAGCTATTAAGGGTTCGTTTGTTCAACGATTAAAGTCCTACGTGATCTGA
GTTCAGACCGGAGCAATCCAGGTCGGTTTCTATCTATTT-TACATTTCTCCCTGTACGAA
AGGACAAGAGAAATAGGGCCTACTTCA-CA-AAGCGCCCTCACCAT--ATAAATGACTTA
GTCTTAATTTA-TCAAAATATTACATACCCCACCCAAGAGCAGGGTT-TGTTAAGATGGC
AGAGCCCGGTAATTGCATAAAACTTAAAACTTTATAACCAGAGGTTCAACCCCTCTTCTT
AACACCATGACCACAATAAACCTCCTACTCCTTATTATACCCACACTAGCCGCCATGGCA
TTTCTTACACTCGTCGAACGAAAGCTATTAGGGTGTATACAACTACGCAAAGGACCTAAC
ATTGTAGGCCCCTATGGGCTACTACAGCCATTCGCCGATGCAATAAAACTCTTCACTAAA
GAACCCCTAAAACCCTCAACATCCAGCACTATCCTCTATATCACAGCACCCACTCTAGCC
TTCTCCATCGCCCTCCTCCTATGAACCCCCCTCCCCATACCCAACCCTCTAATTAACTTC
AACCTAGGACTCCTGTTTATCCTAGCCATATCCAGCCTAACCGTCTACTCTATTCTATGA
TCTGGATGAGCATCAAACTCAAACTACGCTCTAATCGGAGCCCTACGAGCCGTCGCCCAA
ATAATCTCATACGAAGTTACCCTCACCATCATTCTACTATCAGTCTTACTAACAAGCGGC
TCATTCAACCTCAACATGCTCATCACAACACAAGAGCACCTCTGACTCATCCTACCATCA
TGGCCACTAGCTATAATATGATTTACCTCCACACTAGCAGAAACAAACCGAACCCCCTTT
GATCTCATAGAAGGCGAATCAGAACTTGTATCAGGCTTCAACATTGAATATTCTGCAGGC
CCATTCGCCCTGTTCTTCATAGCCGAATACATAAACATTATCATAATAAATGCCCTAACA
ACTACAATCTTTCTAGGTACATCCTACCCTGTTCACTCACCAGAATTATTCACAACATGC
TTCACCATCAAAACACTCCTCCTAACTTCCCTATTCCTATGAATCCGAGCAGCATACCCT
CGATTCCGCTACGATCAACTTATACACCTATTATGAAAAAATTTCCTCCCACTCACACTA
GCACTCCTCATATGAAGCACCTCAATACCCATCGCAATCTCCAGCATTCCCCCCCAAACC
T-AGAAATATGTCTGATAAAAGAATTACTTTGATAGAGTAAATAATAGAGGCCCCAACCC
TCTTATTTCTAGGATTGCAGGCCTCGGACCTACTCCTGAGAACCCAAACTTCTCCGTGCT
ACCCCTCACACTCCATCCTA--CAGTAAGGTCAGCTAAA-TAAGCTATCGGGCCCATGCC
CCGAAAATGTTGGTCACATCCTTCCCGTACTAATCAACCCACTAGCCCAACTTATTATCT
ACACTACAGTAATCACAGGCACACTCATTACAATACTGAGCTCACACTGATTCCTCACCT
GAACAGGCCTAGAAATAAACATACTAGCCTTCATCCCAACCTTAATCAAAAAAACAAACC
CTCGCTCCACAGAAGCCGCTACCAAGTATTTCCTAACACAATCCACTGCATCCATAATCC
TCATAATAGCAATTATCTCTAACAACCTACTATCAGGGTACTG---AACAATAACAAATT
ACACCGACCAATTCCCACCCCTGATAATAACAATTGCCCTTACCATAAAACTGGGAATGG
CCCCCTTCCACTTTTGAGTTCCAGAAGTCACTCAAGGAACACCCTTAACCTCTGGTCTAC
TCCTCCTCACATGACAAAAACTAGCCCCCATCTCAATCATATACCAAATTCACCCATCAA
CCAACACCTACATTCTACTAACCCTCTCAACCCTGTCTATTGCAGTAGGCAGTTGAGGAG
GCCTCAATCAAACACAACTACGCAAAATCTTAGGGTACTCTTCAATCACCCACACAGGTT
GAATAACAATAACACTAGCATATAACCCAACCATTACAACCCTTTATCTGACTATCTATA
TCACCTTGACAACTACAATATTCCTAACTCTCAACCTAAACTCAAGCACTACAACCCTTA
TACTATCTAATACCTGAAATAAATCAGCCTACCTAATACCACTAATGACATCCACCCTTT
TATCCCTAGGAGGCCTACCCCCCCTAACCGGCTTCCTACCCAAATGAATCACCATCCAAG
AACTCACAATAAATAATAACTTTATCATCCCCACTATCATAATCGCCATAACCCTACTTA
ACCTATATTTCTACATACGCCTAGTCTACGCCATCTCCCTAACACTTCTTCCCACACCTA
ACAATACAAAAATAACATGACAACTTGAGAACACAAAACCCACACTCCTCATCCCCGCAC
TCACCACTATCTCCACCCTCCTACTACCAATCTCCCCCCTAATCCTATCTATCCCCTAGG
AATTTAGGTTAAACA-AGACCAAGGGCCTTCAAAGCCCTCAGTAAGTAGAG--CTACTTA
ATTTCTGAAATATA-TAAGGACTGCAGACGCCTACTCTGCATCAACTGAACGCAAACCAA
TCACTTTAATTAAGCTAAGCCCTTGCTAGGTCAATGGGACTCGAACCCACAAAAATTTAG
TTAACAGCTAAATACCCTAACCAACTGGCCTTGACCTACTTCTCCCGCCGCAGG-GAAAA
AAGGCGGGAG-AAGCCCCGGCAGAAGTT-TTAAACTGCTCCTTTGAACTTGCAATTCAAT
ATGAAAATCACCTCGAGGCTGGTAAAAAGAGGGTTGGACCTCTGTCTTTAGGTTTACAGC
CTAATG-CCT-ACTCAGCCATCTTACCCTCCCTTTCC-TTTTTTTACCCA--CTCATGCT
CATCAATCGTTGACTATTTTCAACAAACCATAAAGATATTGGAACCTTATACCTATTATT
CGGCGCATGAGCCGGGGTTATAGGTATAGCCCTAAGTCTTCTCATTCGGGCTGAACTAGG
CCAACCCGGTAATCTGCTAGGTAATGACCACATCTACAATGTTATTGTAACGGCCCATGC
ATTCGTCATAATCTTTTTCATGGTCATACCTATTATGATTGGAGGCTTCGGAAATTGATT
AGTACCTCTGATAATTGGCGCCCCTGATATAGCATTCCCCCGTTTAAACAACATAAGTTT
CTGACTCCTTCCCCCTTCCTTCCTGCTACTAATAGCATCAACCGTAGTAGAAGCCGGCGC
CGGGACAGGTTGGACAGTATATCCTCCTCTGTCAGGAAATTTTTCCCACCCCGGAGCCTC
TGTGGACCTAGTCATCTTCTCTCTCCACCTAGCGGGCATTTCCTCCATCCTAGGGGCCAT
TAACTTCATTACCACTATTATTAACATAAAACCCCCTGCAATATCCCAATATCAAACCCC
TTTATTTGTCTGATCGATCCTAATTACAGCAATCCTCCTACTCCTCTCCCTACCAGTCTT
AGCCGCCGGCATCACCATGTTATTAACAGACCGCAACCTCAACACCACTTTCTTTGACCC
TGTTGGAGGAGGAGACCCTATCCTATACCAACACCTATTTTGATTCTTCGGCCATCCCGA
AGTCTATATCCTCATCCTCCCCGGATTCGGGATAATCTCCCATATTGTAACTCACTATTC
TGGAAAAAAAGAACCGTTTGGATATATAGGAATAGTCTGAGCTATAATGTCAATCGGTTT
TCTAGGCTTTATTGTATGAGCCCATCATATGTTTACAGTTGGCATAGACGTGGACACACG
GGCCTACTTTACCTCCGCCACTATAATTATTGCAATCCCCACAGGCGTCAAAGTTTTTAG
CTGACTTGCCACACTCCACGGGGGTAATATTAAATGATCCCCCGCAATACTCTGAGCCCT
GGGCTTTATCTTTCTATTCACCGTAGGAGGCCTGACCGGCATTATCTTAGCAAACTCATC
CCTAGACATTGTACTACACGACACATATTACGTCGTTGCCCACTTCCATTATGTTTTATC
AATAGGAGCCGTCTTTGCCATCATAGGAGGCTTCATCCACTGATTCCCTTTATTTTCAGG
CTATACATTAAACCAAACTTACGCCAAAGCCCACTTCATCGTTACATTCGTAGGTGTAAA
CCTAACCTTTTTCCCACAACACTTCCTCGGCTTATCTGGAATACCCCGACGCTACTCCGA
CTACCCCGATGCCTATACCACATGAAACATCCTGTCATCTGTGGGCTCCTTTATTTCACT
AACAGCAACAATTCTAATAATCTATATAATCTGAGAAGCTTTCGCCTCAAAACGTAAAGT
ACTACTAACCGAACAACCCTCCACTAGCCTAGAGTGATTAAACGGATGCCCCCCACCCCA
CCACACATTCGAAGAACCAGCTTATATTAAACT-GAGTGAAAAAGGAGAGAGTCGAACCC
CCTAAAACTGGTTTCAAGCCAGCCCTATAGCCCCTATAACTTTTTCAA-CGAGATATTAG
-AAAAATTATTTCATAGCTTTGTCAAAGCTAAGCTATAGGTTA-AACCCTATATATCTTG
CATGGCTCATCCAGTTCAACTAGGCCTACAAGATGCCACATCCCCTGTCATAGAAGAACT
AGTTACTTTCCATGATCATGCCCTTATAGCCATATTTTTAATTAGCTTTCTAATCTTATA
TGCCCTATCTGCAACACTCACAACAAAACTAACCAACACTAATATCACGGACGCCCAAGA
AATAGAAACCATTTGAACCATTTTACCCGCAGTTATCTTAGTCCTAATCGCCCTCCCATC
TCTGCGCATCCTATATATAACAGACGAAATCAACAACCCCTCCTTTACTATCAAATCGAT
CGGACATCAATGATACTGAACCTATGAATACACAGATTACGGGGGCCTAATCTTCAACTC
CTACATACTACCCCCATTATTTCTAAATCCGGGTGACCTTCGACTTCTAGAAGTTGATAA
TCGAGTGGTCCTCCCAATTGAAGCTCCTGTCCGTATAATAATTACATCTCAAGACGTACT
ACACTCATGAACCATCCCTACATTAGGCCTAAAAACAGACGCAGTACCCGGACGCCTGAA
CCAAACCGTATTTACAGCCACACGACCAGGCGTCTACTATGGACAATGCTCAGAAATTTG
CGGCGCAAACCACAGCTTCATGCCAATCGTCGCAGAACTAATTCCATTAAAGATCTTTGA
AATAGGACCTGTATTCACCCTGTA------------------------------------
-----------------------ACCCCTAAAACACTTTGC---AGA-CCCACTGTACAG
CTGTTTCAGCATTAACCTTTTAAGTTAAAGATTGAGG-----GCATACCCTCTGCAGTG-
AATGCCCCAACTAGATACATCCACATGATTTATTACCATTATATCAATACTTCCTACACT
ATACCTTATCACACAATTAAAACTGCTAAGTACAAACTACTATCAACCCCCCTCACAAAA
AAACCCCAATTTACAGGCCCACAACATATACTGACAACCAAAATGAACGAAAATCTATTT
ACCCCATTCTCAACCCCAACAATCCTAGGACAATCCGCCACAATCCCAATCACCATATTC
CCCACGCTACTAATCCCAACCTCTAAACACCTCATCAACAACCAGCTAGTCACCATTCAA
CAAAATCTCACCAAACTTACCCTAAAACAAATAATAGCACCCCACAATGCTAAAGGACAA
TCTTGATCTCTAATACTAATATCCTTAATCACCTTTATTACCATAACCAATCTCCTAGGA
CTTCTACCCTACTCATTCACGCCAACCACCCAACTCTCTATAAACTTAGCCATGGCAATC
CCCCTGTGGACAGGCACGATCATTACTGGCCTTCGCTTTAAAACTAAAAACTCCCTAGCC
CACATTCTACCACAAGGCACACCCACACCCCTTATTCCCATACTAGTAATAATCGAGACC
ATTAGTCTACTTATTCAACCAATAGCCCTAGCTGTACGACTAACTGCTAATATCACAGCT
GGCCATCTATTAATTCACCTAATCGGAAATACTGTATTAACACTATCAACCGTCAGCCTC
TCCACCACCCTACTAATTTCCATGCTCCTAGCACTATTAACCATCTTAGAAGTCGCAGTT
GCCTTAATTCAAGCCTACGTCTTCACACTCTTAGTCAGCCTATACCTACATAACAACACC
TAATGACCCACCAACTCCATGCCTATCACATAGTTAAACCCAGCCCTTGACCATTAACAG
GAGCCCTATCAGCTTTTCTATTAACATCCGGCTTAATCATATGGTTTCACTTCTACTCCA
TTACCCTATTAACACTAGGCCTGCTAACCAATGCACTAACCATATACCAATGATGACGTG
ACATCATTCGAGAGAGCACCTATCAAGGCCACCACACAGTACCTGTCCAAAAAGGCCTTC
GATACGGAATAGCATTATTTATCATCTCAGAGGTCTTCTTCTTCGCCGGCTTCTTCTGAG
CGTTTTACCACTCAAGCCTCGCCCCAACACCCCATTTAGGATGTCACTGACCGCCAACAG
GAATTACCCCCTTAAACCCTCTAGAAGTACCCCTTCTAAACACCTCTGTACTGCTCGCAT
CAGGAATCACAATCACCTGAGCCCACCATAGCCTCATAACCAACAGTCGAAAACAAACCA
TCCAAGCCTTACTTATTACAATCCTACTAGGCATTTACTTCACCCTACTACAAATCTCAG
AATACTTCGAAGCACCCTTCACCATTTCTGATGGCATTTATGGTTCAACATTTTTCGTCG
CCACAGGTTTCCACGGACTTCACGTTATCATTGGATCCACATTCCTCCTCATCTGCTTCA
TTCGCCAATTACTCTACCACTTCACATCAAGCCACCACTTCGGCTTCGAGGCCGCCGCCT
GATATTGACATTTCGTAGATGTCATTTGACTATTCCTCTATATTTCTATTTACTGATGAG
GATCCTACTC-TTTTAGTATAATTAGTACAATTGAC-TTCCAATCAATTAGCTTTGA-TA
GTATTC-AAAAAAGAGTAATCAACCTAATACTAGCCTTAATAATCAATACCCTCTTAACC
TCACTATTAACAATCATCATATTCTGATTACCCCAACTCAACTCCTATGCAGAAAAAACT
GACCCTTACGAATGCGGATTTGACCCTCTAAACCCAGCTCGCATTCCATTCTCAATAAAA
TTTTTCCTAGTCGCCATTACCTTCCTACTATTCGACCTGGAAATTGCCCTACTACTGTCC
CTGCCATGAGCTCTCCAAACAACAAATCTTTCAACAATAATCAAAACATCCATCATATTC
ATTACCATTCTAATCCTCAGCCTAGCCTACGAATGAACCCAAAAAGGACTAGACTGAACT
GAATTGGTAAGTAGTTTAAAC-AAAACAAATGATTTCGACTCATTAGATTATGATAACCA
TACTAACCAAATGACCCCCACCTACATAAACATTATATTGGCATTCACCATCTCACTTCT
AGGCATATTAATCTACCGCTCACACCTAATAGCATCTCTCCTCTGCCTAGAAGGTATAAT
AATATCACTCTTTATCATAACTGCCCTCATAGCCTCAAATGCACACTCCCCCCTAATCAA
CATTATACCCATCATCATACTAGTATTTGCTGCTTGCGAGGCGGCAGTAGGCCTCGCCCT
ACTAATTTCAATCTCCAACACATATGGACTAGATCACATCAACAACTTAAGCCTGCTTCA
ATGTTAAAAATAATTATCCCCACAACCATACTACTACCAACAACATGACTCTCCAAAAAC
AACACAATCTGGATCAACTTAACCACGCACAGCCTAACTATCAGCCTCATTCCCTTACTA
TTTTTTAACCAAACCGACAATAACCTTCTCAACCACTCAACTTATTTATCTTCCGACCCA
CTAACAACACCCCTCTTAATACTAACTGCCTGACTGCTACCCCTCATAATCATGGCAAGC
CAGTACCACCTATGTAATGAACCCCCCTCACAAAAAAAACTCTACCTCTCTATAATAATC
TTTCTACAAATCACCCTAATCCTAACATTTATAGCCACAGAACTGATCATATTCTACATC
CTATTCGAAACCACCCTCATCCCAACCCTCATTATCATCACTAAATGAGGCAACCAAGCA
GAACGCCTCAACGCAGGCACATACTTTCTATTTTACACTCTAACCGGTTCCCTACCCCTG
CTCATCATATTAATATACACCCACAACAAAACAGGCTCACTAAACATCACACTACTAACA
CTCACAGACCAAAAACTAACAACCACATGATCCCACAACCTCACTTGACTAGCATGCATA
ATAGCCTTTATAACAAAACTACCCCTGTACGGCCTACACCTATGACTTCCCAAAGCCCAT
GTCGAAGCCCCCATTGCAGGCTCAATAGTTCTTGCCGCAGTACTCCTGAAGCTGGGCGGC
TATGGAATGATACGACTCACTTCCATCCTTAATCCCCTAACAGAATATATAGCCTATCCG
TTCCTTATACTATCCCTATGGGGCATAATCATAACAAGCTCTATCTGCCTTCGACAAACA
GACCTAAAATCGCTCATCGCATATTCCTCCGTAAGCCATATAGCCCTAGTAATCGTGGCC
TCCCTTATCCAAACTCCCTGAAGCTTCTCCGGTGCAACCATCCTCATAATTGCCCACGGA
CTCACCTCCTCCATATATTTCTGCTTAGCTAACTCGAACTACGAGCGCACCCACAGCCGC
ATCATACTGCTATCCCGAGGACTTCAAATCCTACTCCCACTAATAACTTTCTGGTGATTT
ATAGCAAACCTCACCAACCTTGCCCTACCACCCACCATCAATCTAATCGGAGAACTCTTC
GTAATCACAGCTTCATTTTCTTGATCTAAAATTACTATAATTCTAATAGGACTCAACATA
CTAATCACAGCCCTCTATTCTCTCCACATGTTCGTCACAATACAACGAGGAGCACTCACA
CACCACATAATCAACATAAAACCCCCCTTCACACGAGAAAATACACTAATATTCATACAC
CTTGCCCCAACCATTCTCCTATCTCTCAATCCCAACACCATTCTAGGACTTACCGCCTGT
AAACATAGTTTAATCAAAACATTAGACTGTGAATCTAATTATAGAAGCCTACCACTTCTT
GTTTACCGAGAAGACCTACAAGGGCTGCTAACCCATGCTTCCGTACTTAAAACTACGGCC
TTCTCAACTTTTAAAGGATAACAGCTATCCATTGGTCTTAGGAACCAAAAACATTGGTGC
AACTCCAAATAAAAGTAATAACCATGTGCACCTCCATTATAATAATAACCCTCACCTCTC
TAACCTTTCCAATCTTTGCCACCTTTATTAACCCCAACAAAACACACTCATACCCAAACT
ACGTAAAAACAACTATAATATATACCTTCATCACTAGCCTTATTCCAACAACCCTATACA
TTTTCTCAAACCAAGAAACAACCATCTGAAGCTGACACTGAATAATAACCCAAACATTAG
ATCTAACACTAAGCTTCAAACTAGATTACTTTTCCATAATATTCATCCCAATCGCACTAT
TCATCACCTGATCCATTATGGAGTTCTCACTATGATACATAAGTTCAGACCCAAACATCA
ACCAATTCTTCAAATATCTCCTCACTTTTCTAATTACTATACTAATCCTAGTTACCGCTA
ACAACCTCTTCCAGCTCTTCATCGGCTGAGAAGGCGTCGGAATCATATCTTTCCTCCTAA
TTAGCTGATGACATGCTCGAACAGATGCCAACACAGCAGCCATCCAAGCAGTTCTATACA
ACCGCATTGGCGACATTGGCCTTATCCTGGCCATAGCATGGTTCCTCCTACATTACAACT
CATGAGACTTCCAACAAATACTAGCCTTAAACCCCAGCCCAAGCTCCCTTCCACTAATAG
GCCTCCTCCTAGCAGCAGTGGGGAAATCAGCCCAATTTGGTCTTCATCCTTGACTACCTT
CTGCCATAGAAGGCCCAACCCCAGTTTCAGCCCTACTTCACTCCAGCACCATAGTTGTTG
CTGGAGTATTCCTACTCATTCGCTTCCACCCCTTAATAGAAAACAACATACTAATTCAGA
ACCTCACACTATGCCTAGGAGCTATCACTACCCTATTCATAGCCATCTGCGCCCTCACAC
AAAATGACATTAAAAAGATCGTAGCTTTCTCCACTTCAAGCCAACTAGGCCTGATAATAG
TCACTATCGGCATTAACCAACCACACCTAGCGTTCCTGCACATCTGTACCCACGCCTTCT
TTAAAGCCATACTCTTTATCTGCTCCGGGTCCATTATCCATAACTTAAACAACGAACAAG
ACATCCGAAAAATAGGAGGCCTATTTAAAACGATACCACTCACCTCAACTTCCCTAGTTA
TTGGCAACCTAGCACTCACAGGAATACCCTTCCTCACAGGCTTCTACTCCAAAGATCTCA
TTATCGAAGCCACAAACACGTCATATACCAACGCCTGAGCCCTATCTATCACTCTCATCG
CCACCTCCCTAACGAGCGCCTATAGCACTCGAACTATCCTCCTTACCCTAACAGGACAAC
CCCGCTTCCCAGCCCTAACAAACATCAATGAAAACAACCCCGCCCTGCTAAACCCAATCA
AACGCCTTGCAATAGCCAGCATAATTGTAGGATTCCTCATTACCAACAACATCCCCCCTA
CTTCACTCCCCCAACCAGCAATACCACCCTACCTGAAACTCTCAGCCCTATACATAACCA
CCCTAGGCTTCATCACCGCCCTAGACCTTACCCTCATAGCTAACAAATTAAAAGTAAAAA
CCCCATCACGAACATTCAAATTCTCCAACATACTAGGCTACTTCCCCACCACCACCCACC
GCACAATTCCTTACCAAAACCTACTTATAAGTCAAAACTTAGCTCTTCTCCTACTAGACT
CAATATGACTAGAAAAATCAATACCCAAAGCGATTTCACAAACACATATTACCATCTCCA
CAACAGCAACCACTCAAAAAGGTATAATCAAACTCTACTTCCTCTCTTTCCTCATCCCAC
TCACCCTGACCCTGCTCCTAATAATATA---ATCTATTACCCCGAGTAATCTCAATTACG
ATATACACACCAACAAATAATGTCCAACCAGCAACTACTACCAATCAACGCCCATAATCA
TACAAGGCACCCGCACCAATAGAATCACCCCGAACCAACTCCAACCCCTCCCCCTCAAAA
ACCACCCAATTACCCATATCATTAAGACTA---ACCACCACTACCACCTCATCAAACTCC
AGAACCCATAAAACCAACCCCACCTCCATCATCAACCCCACTAAAAAGCATCCAAAAACC
TCAAACCCTGAACCCCATGTCTCAGGATACTCCTCAATAGCTATCGCCGCAGTATAACCA
AAAACAACCATCATACCCCCCAAATAAATTAAAAACATCACCAAGCCCAAATAAGCCCCA
CCATAATTCAAAATAATTATACAACCAACCACACCACTAACAATCAATGCTAAACCCCCA
TAAATAGGAGAAGGCTTAGAAGAAAAGCCCACAAATCCCATAACTAATAACACACTCAAT
GTAAACAAAACGTACGTCATCGCTTCCATATGGACTCTAACCATAACCAATGACACG-AA
AAACCATCGTTGTATTTCAACTACAAAAGCACCAAATGACCCCAGTACGTAAATCTAACC
CTATCATAAAAATAATCAATCACTCCTTTATTGACTTACCCACCCCATCCAACATCTCTA
TCTGATGAAATTTCGGCTCACTTCTCGCAACCTGCCTAGTTCTACAAATCATCACAGGCC
TATTCCTAGCAATACACTACTCACCAGACACCTCCTCCGCCTTCTCTTCAATCGCACACA
TCATTCGAGACGTAAACTATGGCTGAACCATCCGCTATCTCCACGCTAACGGCGCCTCCA
TATTATTCATCTGCCTCTTCCTACATGTAGGCCGAGGCCTCTACTACGGCTCATACCTTC
TCTTACAAACCTGAAACATTGGCATCATACTCCTACTCATGACTATAGCAACAGCCTTCA
TAGGCTACGTACTCCCATGAGGCCAAATATCATTCTGAGGGGCAACAGTGATTACAAACC
TACTCTCAGCAGTACCATACATCGGAACCAACCTCGTCCAATGAGTCTGGGGCGGACCCG
CCATTGACAACCCAACTCTAATACGATTTTTCACCCTGCACTTCACCCTACCATTTGGCA
TTGTCGCCCTCACAACCGTGCACTTACTATTCCTACACGAAACAGGATCAAATAACCCTT
GCGGAATCTCCTCCGACCCAGACAAAATCACCTTTCACCCCTACTACACAATTAAAGATA
TCCTAGGCCTAATCCTCCTCCTCTTTGCCTTAATAATATTAACACTACTCTCACCCGACC
TTTTAAGCGACCCAGACAACTACATCCCAGCCGACCCACTAAACACCCCTCCGCATATCA
AACCAGAATGGTATTTCTTATTCGCATACGCAATCCTACGATCCGTCCCCAACAAATTAG
GAGGCGTACTAGCACTCTTCCTGTCAATCCTCATTCTAGCAGTCATTCCCATACTCCACA
AATCTAAACAACAAAGCATGATATTCCGCCCACTCAGCCAATCCCTATTCTGACTCCTAG
TCACAACCCTACTAACCCTCACTTGAATTGGAAGCCAACCAGTAATCCAACCCTTTATCA
CTATTGGCCAAGTAGCATCTGTATTATATTTTACAACAATCCTAATCCTTATACCACTAG
CCGCCCAGATCGAGAACAACTTACTCAAATGGACCTGCCCTCGTAGTATAAACTAATGCA
CTGGTCTTGTAAACCAGAGATGGAACA------CTTCCCTAGGGT----AA-TCAGAAAG
AAAGCGCTTAGCTCCACCACCAACACCCAAAACTGGCATTCTAA-CTTAAACTACTTTCT
GTATCT--TATGTTGTACAAACCCC-ACAGTACAATTTTAGTACCAACCC-ATCT-TTAA
TG-TCACTATGTAATTCGTGCATTACTGCTAGTCACCATGAATAATATATAGTACTGTAT
GTGTTTAACTGTACATAAAACATACTTTTACAT-ACTTACCC-CAACTT-CCAGACAATA
CGCTTACAAGCAGGAACCTTCATAGGTAC-TTTAACAGTGGTGCAT-AACATG---ACCA
TCCAAAGTCCATGTATCCCCC--TTAGAATATCAACAGACCAGACCTGAATTAATCGTA-
--CAGTGGTACATACTATCGTTCACCGGACATAGCACATATCATTCAAAA----------
----------------------AGTCCTCT----CCACCACGGATGCCCCCCCTCACTTA
GGAATCCCTTGTTCACCATCCTCCGTGAAACCAATATCCCGCTCGGGTAATGCTACT-CT
CCTCGCTCCGGGCCCATAACTTGTGGGGGTAGCTATTAATGAACTGTATCCGGCATCTGG
TTCTTACCTCAGGGCCATAAGTACTAAAGT-CGCCCACACGTTCCCCTTAAATAAGACAT
CTCGATGGATCACGGGTCTATCACCCTATTAACCAGTCACGGGAGCTCTCCATGCATTTG
GTATCTTTTATCT--CTGGTCCGCACGC-AACCCCATCGCAG-AATGCTGACTCC----C
ACCCCAT-CCCGTCCTGAATGCGCCTGTCTTTGATTCCTAGTAC-ATACC-GTCATTCAT
CGCACCTAC-GTT-CAATATCCTCGTCCC---CCGGCGAATGTT-ATCAGGG--TGTTAT
TTAATCCATGCTTGTAGGACATAGTAA-T-ACCA---------ACTCTACCCCCCC----
TCCCACC--------AAAAT-----------AAAAAAAA----------TTCCACT---C
AAACCCCCCCA-CCCCCATCCCCAGCCTTCACCT---AAACCCACTCTTGCC-AAACCCC
-AAAAA--CAAAAGCCTTA-ACCTACCTAGCCAGAGATCGTA---TTTCCATCTTTTAGG
TATACACAACTCCAACTGCTATCCCCTCAACTAACGTAA---------------------
----ATTTACTTCACCAAAC--ACTCTTTATAC---------------------------
-----------CACTCACAAC--------CCTCCGCCCATCACCAAATCCACTTCCCTTC
CCCCCAACCCGAAAGAAGCCACCGCACAATCAC-ACCCACACTAAC
[5] TGELfi
gtttatgtagcttaaacccgc-ctaaagcaagacactg-aaaatgcctagatgggtccac
a-caccccataaacaaataggcttggtcctggcctttctattgact-cttagcaagatta
cacatgcaagtatcctcgctccggtgaagacgccccccct--atcaac-atgaccgagag
gagcaagcatcaagcacgca-c-atgcagctcaaaacgctttgcctagccaca-ccccca
cgggagacagcagtgacaaatctttagcaatgaacgaaagtttaactaagctatgctata
ctaa--gggttggtcaatttcgtgccagccaccgcggttacacgattaaccctagccaat
agaaatcggcgtagagggtgttttggatc----t---aat------ctaa-taaagctaa
accacacctaaactgt--aaaactctagctaac-gtaaaataaactacgaaggtggcttt
ataacttctgaacacacaatagccaagacccaaactgggattagaca-ccccactatgct
tggccctaaacctcaatagttaaaacaacaaaactattcgccagaatactacgagcaaca
gcttaaaactcaaaggacttggcggtgcttcata--ccccctagaggagcctgttctgta
atcgataaaccccg-atccaccccaccctctcttgcttagtctatataccgccatcttca
gcaaaccctgatgaaggcc-acaaagtgagcgcaaacgcc-ct-cccccgcaaagacgtt
aggtcaaggtgtaacctatgagacggtaaaaaatgggctacattttctacttcagaaaac
cccacgatagctcttatgaaatctaagagcccaaggaggatttagcagtaaattaagaat
agagtgcttaattgaactaggccataaagcacgcacacaccgcccgtcactcccctcaaa
tatactt-gaggaacaccttaactaaatgcccta-gcatttatatagaggggataagtcg
taacacggtaagtgtactggaaggtgcacttggacaaatcaaggtatagcttaacacaaa
gcatctgacctacactcagaagatctcaacatcgcttgatgaccttgagctaacgctagc
cccaagcataatc---aacactaatatcagacccacatata----caccaaaccattaac
ccatac-aaagtataggcgatagaaatcttaacctggcgctatagatacagtaccgtaag
ggaaaaataag-aaaaccattcaagcacaaaatagcaagaactaacccctgtaccttttg
cataatgaattagctagagataatttcgcaaagagaacta-aagccaaatt-tcccgaaa
ccagacgagctacccaaaaacagccgaaagagcgcacccgtctatgtggc-aaaatagtg
ggatgatttctgggtagaggtgacaagcctaccgagcctggtgatagctggttatccaag
atagaatcttagttcaaccttaagtttacccacagaataa------cctaatctccctgt
aaacttaattgttagtctaaagagggacagctctttagacactagg--aaaaaccttaca
tagagagtaaa---aaccc-ccgttaccatagttggcctaaaagcagccatcaattaaga
aagcgttcaagctcaacgtc-aaccaccc-gaaaaacccc--aaacatgttattgaactc
ctcaaatcacattggattaatctatcaccctatagaagcaataatgctagtataagtaac
atgaa--ctctctct-ccccactgcataagcct-----aaatcagatcg-aaaacctcac
tgatacttaacagcccagtaccaataaat-acaaacaagcccgtactactttcactgtta
atccaacacaggcatgctttcaaggaaaggtt-aaaaaagt--aaaaggaactcggcaaa
ctc-agccccgcctg-tttaccaaaaacatcacctctagcattaccagtattagaggcac
tgcctgcccagtgacatacgtttaacggccgcggtaccctgaccgtgcaaaggtagcata
atcacttgttctttaaatagggactcgcatgaatggcaacacgagggtttaactgtctct
tacttttaaccagtgaaattgacctatccgtgaagaggcggatata-aaacaataagacg
ag-agaccctatgggaggctttaatttactaatgcaactaagaa-ccatataaacccacg
ggccctaaa---atttct-acacctgcattaaaaattttggttggggcggcctcggagca
caaataaacctccgaatgatccatgccaaggcttcacaagccaaagcgaactaacaccca
caattgatccaata-atttgatcaacggaacaagttaccctagggataacagcgcaattc
tattctagagtccatatcaacaatagagtttacgacctcgatgttggatcaggacatcct
aatggtgcagcagctattaagggttcgtttgttcaacgattaaagtcctacgtgatctga
gttcagaccggagcaatccaggtcggtttctatctattt-tacatttctccctgtacgaa
aggacaagagaaatagggcctacttca-ca-aagcgccctcaccat--ataaatgactta
gtcttaattta-tcaaaatattacataccccacccaagagcagggtt-tgttaagatggc
agagcccggtaattgcataaaacttaaaactttataaccagaggttcaacccctcttctt
aacaccatgaccacaataaacctcctactccttattatacccacactagccgccatggca
tttcttacactcgtcgaacgaaagctattagggtatatacaactacgcaaaggacctaac
attgtaggcccctatgggctactacagccattcgccgatgcaataaaactcttcactaaa
gaacccctaaaaccctcaacatccagcactatcctctatatcacagcacccactctagcc
ttctccatcgccctcctcctatgaacccccctccccatacccaaccctctaattaacttc
aacctaggactcctgtttatcctagccatatccagcctaaccgtctactctattctatga
tctggatgagcatcaaactcaaactacgctctaatcggagccctacgagccgtcgcccaa
ataatctcatacgaagttaccctcaccatcattctactatcagtcttactaacaagcggc
tcattcaacctcaacatgctcatcacaacacaagagcacctctgactcatcctaccatca
tggccactagctataatatgatttacctccacactagcagaaacaaaccgaacccccttt
gatctcatagaaggcgaatcagaacttgtatcaggcttcaacattgaatattctgcaggc
ccattcgccctgttcttcatagccgaatacataaacattatcataataaatgccctaaca
actacaatctttctaggtacatcctaccctgttcactcaccagaattattcacaacatgc
ttcaccatcaaaacactcctcctaacttccctattcctatgaatccgagcagcataccct
cgattccgctacgatcaacttatacacctattatgaaaaagtttcctcccactcacacta
gcactcctcatatgaagcacctcaatacccatcgcaatctccagcattcccccccaaacc
t-agaaatatgtctgataaaagaattactttgatagagtaaataatagaggccccaaccc
tcttatttctaggattgcaggcctcggacctactcctgagaacccaaacttctccgtgct
acccctcacactccatccta--cagtaaggtcagctaaa-taagctatcgggcccatgcc
ccgaaaatgttggtcacatccttcccgtactaatcaacccactagcccaacttattatct
acactacagtaatcacaggcacactcattacaatactgagctcacactgattcctcacct
gaacaggcctagaaataaacatactagccttcatcccaaccttaatcaaaaaaacaaacc
ctcgctccacagaagccgctaccaagtatttcctaacacaatccactgcatccataatcc
tcataatagcaattatctctaacaacctactatcagggtactg---aacaataacaaatt
acaccgaccaattcccacccctgataataacaattgcccttaccataaaactgggaatgg
cccccttccacttttgagttccagaagtcactcaaggaacacccttaacctctggtctac
tcctcctcacatgacaaaaactagcccccatctcaatcatataccaaattcacccatcaa
ccaacacctacattctactaaccctctcaaccctgtctattgcagtaggcagttgaggag
gcctcaatcaaacacaactacgcaaaatcttagggtactcttcaatcacccacacaggtt
gaataacaataacactagcatataacccaaccattacaaccctttatctgactatctata
tcaccttgacaactacaatattcctaactctcaacctaaactcaagcactacaaccctta
tactatctaatacctgaaataaatcagcctacctaataccactaatgacatccacccttt
tatccctaggaggcctaccccccctaaccggcttcctacccaaatgaatcaccatccaag
aactcacaataaataataactttatcatccccactatcataatcgccataaccctactta
acctatatttctacatacgcctagtctacgccatctccctaacacttcttcccacaccta
acaatacaaaaataacatgacaacttgagaacacaaaacccacactcctcatccccgcac
tcaccactatctccaccctcctactaccaatctcccccctaatcctatctatcccctagg
aatttaggttaaaca-agaccaagggccttcaaagccctcagtaagtagag--ctactta
atttctgaaatata-taaggactgcagacgcctactctgcatcaactgaacgcaaaccaa
tcactttaattaagctaagcccttgctaggtcaatgggactcgaacccacaaaaatttag
ttaacagctaaataccctaaccaactggccttgacctacttctcccgccgcagg-g-aaa
aaggcgggag-aagccccggcagaagtt-ttaaactgctcctttgaacttgcaattcaat
atgaaaatcacctcgaggctggtaaaaagagggttggacctctgtctttaggtttacagc
ctaatg-cct-actcagccatcttaccctccctttcc--ttttttaccca--ctcatgct
catcaatcgttgactattttcaacaaaccataaagatattggaaccttatacctattatt
cggcgcatgagccggggttataggtatagccctaagtcttctcattcgggctgaactagg
ccaacccggtaatctgctaggtaatgaccacatctacaatgttattgtaacggcccatgc
attcgtcataatctttttcatggtcatacctattataattggaggcttcggaaattgatt
agtacctctgataattggcgcccctgatatagcattcccccgtttaaacaacataagttt
ctgactccttcccccttccttcctgctactaatagcatcaaccgtagtagaagccggcgc
cgggacaggttggacagtatatcctcctctgtcaggaaatttttcccaccccggagcctc
tgtggacctagtcatcttctctctccacctagcgggcatttcctccatcctaggggccat
taacttcattaccactattattaacataaaaccccctgcaatatcccaatatcaaacccc
tttatttgtctgatcgatcctaattacagcaatcctcctactcctctccctaccagtctt
agccgccggcatcaccatgttattaacagaccgcaacctcaacaccactttctttgaccc
tgttggaggaggagaccctatcctataccaacacctattttgattcttcggccatcccga
agtctatatcctcatcctccccggattcgggataatctcccatattgtaactcactattc
tggaaaaaaagaaccgtttggatatataggaatagtctgagctataatgtcaatcggttt
tctaggctttattgtatgagcccatcatatgtttacagttggcatagacgtggacacacg
ggcctactttacctccgccactataattattgcaatccccacaggcgtcaaagtttttag
ctgacttgccacactccacgggggtaatattaaatgatcccccgcaatactctgagccct
gggctttatctttctattcaccgtaggaggcctgaccggcattatcttagcaaactcatc
cctagacattgtactacacgacacatattacgtcgttgcccacttccattatgttttatc
aataggagccgtctttgccatcataggaggcttcatccactgattccctttattttcagg
ctatacattaaaccaaacttacgccaaagcccacttcatcgttacattcgtaggtgtaaa
cctaacctttttcccacaacacttcctcggcttatctggaataccccgacgctactccga
ctaccccgatgcctataccacatgaaacatcctgtcatctgtgggctcctttatttcact
aacagcaacaattctaataatctatataatctgagaagctttcgcctcaaaacgtaaagt
actactaaccgaacaaccctccactagcctagagtgattaaacggatgccccccacccca
ccacacattcgaagaaccagcttatattaaact-gagtgaaaaaggagagagtcgaaccc
cctaaaactggtttcaagccagccctatagcccctataactttttcaa-cgagatattag
-aaaaattatttcatagctttgtcaaagctaagctataggtta-aaccctatatatcttg
catggctcatccagttcaactaggcctacaagatgccacatcccctgtcatagaagaact
agttactttccatgatcatgcccttatagccatatttttaattagctttctaatcttata
tgccctatctgcaacactcacaacaaaactaaccaacactaatatcacggacgcccaaga
aatagaaaccatttgaaccattttacccgcagttatcttagtcctaatcgccctcccatc
tctgcgcatcctatatataacagacgaaatcaacaacccctcctttactatcaaatcgat
cggacatcaatgatactgaacctatgaatacacagattacgggggcctaatcttcaactc
ctacatactacccccattatttctaaatccgggtgaccttcgacttctagaagttgataa
tcgagtggtcctcccaattgaagctcctgtccgtataataattacatctcaagacgtact
acactcatgaaccatccctacattaggcctaaaaacagacgcagtacccggacgcctgaa
ccaaaccgtatttacagccacacgaccaggcgtctactatggacaatgctcagaaatttg
cggcgcaaaccacagcttcatgccaatcgtcgcagaactaattccattaaagatctttga
aataggacctgtattcaccctgta------------------------------------
-----------------------acccctaaaacactttgc---aga-cccactgtacag
ctgtctcagcattaaccttttaagttaaagattgagg-----gcataccctctgcagtg-
aatgccccaactagatacatccacatgatttattaccattatatcaatacttcctacact
ataccttatcacacaattaaaactgctaagtacaaactactatcaaccccccctcacaaa
aaaccccaatttacaggcccacaacatatactgacaaccaaaatgaacgaaaatctattt
accccattctcaaccccaacaatcctaggacaatccgccacaatcccaatcaccatattc
cccacgctactaatcccaacctctaaacacctcatcaacaaccagctagtcaccattcaa
caaaatctcaccaaacttaccctaaaacaaataatagcaccccacaatgctaaaggacaa
tcttgatctctaatactaatatccttaatcacctttattaccataaccaatctcctagga
cttctaccctactcattcacgccaaccacccaactctctataaacttagccatggcaatc
cccctgtggacaggcacgatcattactggccttcgctttaaaactaaaaactccctagcc
cacattctaccacaaggcacacccacaccccttattcccatactagtaataatcgagacc
attagtctacttattcaaccaatagccctagctgtacgactaactgctaatatcacagct
ggccatctattaattcacctaatcggaaatactgtattaacactatcaaccgtcagcctc
tccaccaccctactaatttccatgctcctagcactattaaccatcttagaagtcgcagtt
gccttaattcaagcctacgtcttcacactcttagtcagcctatacctacataacaacacc
taatgacccaccaactccatgcctatcacatagttaaacccagcccttgaccattaacag
gagccctatcagcttttctattaacatccggcttaatcatatggtttcacttctactcca
ttaccctattaacactaggcctgctaaccaatgcactaaccatataccaatgatgacgtg
acatcattcgagagagcacctatcaaggccaccacacagtacctgtccaaaaaggccttc
gatacggaatagcattatttatcatctcagaggtcttcttcttcgccggcttcttctgag
cgttttaccactcaagcctcgccccaacaccccatttaggatgtcactgaccgccaacag
gaattacccccttaaaccctctagaagtaccccttctaaacacctctgtactgctcgcat
caggaatcacaatcacctgagcccaccatagcctcataaccaacagtcgaaaacaaacca
tccaagccttacttattacaatcctactaggcatttacttcaccctactacaaatctcag
aatacttcgaagcacccttcaccatttctgatggcatttatggttcaacatttttcgtcg
ccacaggtttccacggacttcacgttatcattggatccacattcctcctcatctgcttca
ttcgccaattactctaccacttcacatcaagccaccacttcggcttcgaggccgccgcct
gatattgacatttcgtagatgtcatttgactattcctctatatttctatttactgatgag
gatcctactc-ttttagtataattagtacaattgac-ttccaatcaattagctttga-ta
gtattc-aaaaaagagtaatcaacctaatactagccttaataatcaataccctcttaacc
tcactattaacaatcatcatattctgattaccccaactcaactcctatgcagaaaaaact
gacccttacgaatgcggatttgaccctctaaacccagctcgcattccattctcaataaaa
tttttcctagtcgccattaccttcctactattcgacctggaaattgccctactactgtcc
ctgccatgagctctccaaacaacaaatctttcaacaataatcaaaacatccatcatattc
attaccattctaatcctcagcctagcctacgaatgaacccaaaaaggactagactgaact
gaattggtaagtagtttaaac-aaaacaaatgatttcgactcattagattatgataacca
tactaaccaaatgacccccacctacataaacattatattggcattcaccatctcacttct
aggcatattaatctaccgctcacacctaatagcatctctcctctgcctagaaggtataat
aatatcactctttatcataactgccctcatagcctcaaatgcacactcccccctaatcaa
cattatacccatcatcatactagtatttgctgcttgcgaggcggcagtaggcctcgccct
actaatttcaatctccaacacatatggactagatcacatcaacaacttaagcctgcttca
atgttaaaaataattatccccacaaccatactactaccaacaacatgactctccaaaaac
aacacaatctggatcaacttaaccacgcacagcctaactatcagcctcattcccttacta
ttttttaaccaaaccgacaataaccttctcaaccactcaacttatttatcttccgaccca
ctaacaacacccctcttaatactaactgcctgactgctacccctcataatcatggcaagc
cagtaccacctatgtaatgaacccccctcacaaaaaaaactctacctctctataataatc
tttctacaaatcaccctaatcctaacatttatagccacagaactgatcatattctacatc
ctattcgaaaccaccctcatcccaaccctcattatcattactaaatgaggcaaccaagca
gaacgcctcaacgcaggcacatactttctattttacactctaaccggttccctaccccta
ctcatcatattaatatacacccacaacaaaacaggctcactaaacatcacactactaaca
ctcacagaccaaaaactaacaaccacatgatcccacaacctcacttgactagcatgcata
atagcctttataacaaaactacccctgtacggcctacacctatgacttcccaaagcccat
gtcgaagcccccattgcaggctcaatagttcttgccgcagtactcctgaagctgggcggc
tatggaatgatacgactcacttccatccttaatcccctaacagaatatatagcctatccg
ttccttatactatctctatggggcataatcataacaagctctatctgccttcgacaaaca
gacctaaaatcgctcatcgcatattcctccgtaagccatatagccctagtaatcgtggcc
tcccttatccaaactccctgaagcttctccggtgcaaccatcctcataattgcccacgga
ctcacctcctccatatatttctgcttagctaactcgaactacgagcgcacccacagccgc
atcatactgctatcccgaggacttcaaatcctactcccactaataactttctggtgattt
atagcaaacctcaccaaccttgccctaccacccaccatcaatctaatcggagaactcttc
gtaatcacagcttcattttcttgatctaaaattactataattctaataggactcaacata
ctaatcacagccctctattctctccacatgttcgtcacaatacaacgaggagcactcaca
caccacataatcaacataaaaccccccttcacacgagaaaatacactaatattcatacac
cttgccccaaccattctcctatctctcaatcccaacaccattctaggacttaccgcctgt
aaacatagtttaatcaaaacattagactgtgaatctaattatagaagcctaccacttctt
gtttaccgagaagacctacaagggctgctaacccatgcttccgtacttaaaactacggcc
ttctcaacttttaaaggataacagctatccattggtcttaggaaccaaaaacattggtgc
aactccaaataaaagtaataaccatgtgcacctccattataataataaccctcacctctc
taacctttccaatctttgccacctttattaaccccaacaaaacacactcatacccaaact
acgtaaaaacaactataatatataccttcatcactagccttattccaacaaccctataca
ttttctcaaaccaagaaacaaccatctgaagctgacactgaataataacccaaacattag
atctaacactaagcttcaaactagattacttttccataatattcatcccaatcgcactat
tcatcacctgatccattatggagttctcactatgatacataagttcagacccaaacatca
accaattcttcaaatatctcctcacttttctaattactatactaatcctagttaccgcta
acaacctcttccagctcttcatcggctgagaaggcgtcggaatcatatctttcctcctaa
ttagctgatgacatgctcgaacagatgccaacacagcagccatccaagcagttctataca
accgcattggcgacattggccttatcctggccatagcatggttcctcctacattacaact
catgagacttccaacaaatactagccttaaaccccagcccaagctcccttccactaatag
gcctcctcctagcagcagtggggaaatcagcccaatttggtcttcatccttgactacctt
ctgccatagaaggcccaaccccagtttcagccctacttcactccagcaccatagttgttg
ctggagtattcctactcattcgcttccaccccttaatagaaaacaacatactaattcaga
acctcacactatgcctaggagctatcactaccctattcatagccatctgcgccctcacac
aaaatgacattaaaaagatcgtagctttctccacttcaagccaactaggcctgataatag
tcactatcggcattaaccaaccacacctagcgttcctgcacatctgtacccacgccttct
ttaaagccatactctttatctgctccgggtccattatccataacttaaacaacgaacaag
acatccgaaaaataggaggcctatttaaaacgataccactcacctcaacttccctagtta
ttggcaacctagcactcacaggaatacccttcctcacaggcttctactccaaagatctca
ttatcgaagccacaaacacgtcatataccaacgcctgagccctatctatcactctcatcg
ccacctccctaacgagcgcctatagcactcgaactatcctccttaccctaacaggacaac
cccgcttcccagccctaacaaacatcaatgaaaacaaccccgccctgctaaacccaatca
aacgccttgcaatagccagcataattgtaggattcctcattaccaacaacatccccccta
cttcactcccccaaccagcaataccaccctacctgaaactctcagccctatacataacca
ccctaggcttcatcaccgccctagaccttaccctcatagctaacaaattaaaagtaaaaa
ccccatcacgaacattcaaattctccaacatactaggctacttccccaccaccacccacc
gcacaattccttaccaaaacctacttataagtcaaaacttagctcttctcctactagact
caatatgactagaaaaatcaatacccaaagcgatttcacaaacacatattaccatctcca
caacagcaaccactcaaaaaggtataatcaaactctacttcctctctttcctcatcccac
tcaccctgaccctgctcctaataatata---atctattaccccgagtaatctcaattacg
atatacacaccaacaaataatgtccaaccagcaactactaccaatcaacgcccataatca
tacaaggcacccgcaccaatagaatcaccccgaaccaactccaacccctccccctcaaaa
accacccaattacccatatcattaagacta---accaccactaccacctcatcaaactcc
agaacccataaaaccaaccccacctccatcatcaaccccactaaaaagcatccaaaaacc
tcaaaccctgaaccccatgtctcaggatactcctcaatagctatcgccgcagtataacca
aaaacaaccatcataccccccaaataaattaaaaacatcaccaagcccaaataagcccca
ccataattcaaaataattatacaaccaaccacaccactaacaatcaatgctaaaccccca
taaataggagaaggcttagaagaaaagcccacaaatcccataactaataacacactcaat
gtaaacaaaacgtacgtcatcgcttccatatggactctaaccataaccaatgacacg-aa
aaaccatcgttgtatttcaactacaaaagcaccaaatgaccccagtacgtaaatctaacc
ctatcataaaaataatcaatcactcctttattgacttacccaccccatccaacatctcta
tctgatgaaatttcggctcacttctcgcaacctgcctagttctacaaatcatcacaggcc
tattcctagcaatacactactcaccagacacctcctccgccttctcttcaatcgcacaca
tcattcgagacgtaaactatggctgaaccatccgctatctccacgctaacggcgcctcca
tattattcatctgcctcttcctacatgtaggccgaggcctctactacggctcataccttc
tcttacaaacctgaaacattggcatcatactcctactcatgactatagcaacagccttca
taggctacgtactcccatgaggccaaatatcattctgaggggcaacagtgattacaaacc
tactctcagcagtaccatacatcggaaccaacctcgtccaatgagtctggggcggacccg
ccattgacaacccaactctaatacgatttttcaccctgcacttcaccctaccatttggca
ttgtcgccctcacaaccgtgcacttactattcctacacgaaacaggatcaaataaccctt
gcggaatctcctccgacccagacaaaatcacctttcacccctactacacaattaaagata
tcctaggcctaatcctcctcctctttgccttaataatattaacactactctcacccgacc
ttttaagcgacccagacaactacatcccagccgacccactaaacacccctccgcatatca
aaccagaatggtatttcttattcgcatacgcaatcctacgatccgtccccaacaaattag
gaggcgtactagcactcttcctgtcaatcctcattctagcagtcattcccatactccaca
aatctaaacaacaaagcatgatattccgcccactcagccaatccctattctgactcctag
tcacaaccctactaaccctcacttgaattggaagccaaccagtaatccaaccctttatca
ctattggccaagtagcatctgtattatattttacaacaatcctaatccttataccactag
ccgcccagatcgagaacaacttactcaaatggacctgccctcgtagtataaactaatgca
ctggtcttgtaaaccagagatggaaca------cttccctagggt----aa-tcagaaag
aaagcgcttagctccaccaccaacacccaaaactggcattctaa-cttaaactactttct
gtatct--tatgttgtacaaacccc-acagtacaattttagtaccaaccc-atct-ttaa
tg-tcactatgtaattcgtgcattactgctagtcaccatgaataatatatagtactgtat
gtgtttaactgtacataaaacatactcttacat-acttaccc-caactt-ccagacaata
cgcttacaagcaggaaccttaataggtac-tctaacagtagtacat-aacatg---acca
tccaaagtccatgtatctccc--ttagaatatcaacagaccagacctgaattaaccgta-
--cagtggtacatactatcgttcaccggacatagcacatatcattcaaaa----------
----------------------agtcctcc----ccaccacggatgccccccctcactta
ggaatcccttgttcaccatcctccgtgaaaccaatatcccgctcgggtaatgctact-ct
cctcgctccgggcccataacttgtgggggtagctattaatgaactgtatccggcatctgg
ttcttacctcagggccataagtactaaagt-cgcccacacgttccccttaaataagacat
ctcgatggatcacgggtctatcaccctattaaccagtcacgggagctctccatgcatttg
gtatcttttatct--ctggtccgcacgc-aaccccatcgcag-aatgctgactcc----c
accccat-cccgtcctgaatgcgcctgtctttgattcctagtac-atacc-gtcattcat
cgcacctac-gtt-caatatcctcgtccc---ccggcaaatgtt-atcaggg--tgttat
ttaatccatgcttgtaggacatagtaa-t-acca---------actctaccccccc----
tcccacc--------aaaat------------aaaaaaa----------ttccact---c
aaaccccccca-cccccatccccagccttcacct---aaacccactcttgcc-aaacccc
-aaaaa--caaaagcctta-acctacctagccagagatcgta---tttccatcttttagg
tatgcacaactccaactgctatcccctcaactaacgtaa---------------------
----atttacttcaccaaac--actctttatac---------------------------
-----------cactcacaac--------cctccgcccatcaccaaatccacttcccttc
cccccaacccgaaagaagccaccgcacaatcac-acccacactaac
[6] TGELgu
gtttatgtagcttaaacccgc-ctaaagcaagacactg-aaaatgcctagatgggtccac
a-caccccataaacaaataggcttggtcctggcctttctattgact-cttagcaagatta
cacatgcaagtatcctcgctccggtgaagacgccccccct--atcaac-atgaccgagag
gagcaagcatcaagcacgca-c-atgcagctcaaaacgctttgcctagccaca-ccccca
cgggagacagcagtgacaaatctttagcaatgaacgaaagtttaactaagctatgctata
ctaa--gggttggtcaatttcgtgccagccaccgcggttacacgattaaccctagccaat
agaaatcggcgtagagggtgttttggatc----t---aat------ctaa-taaagctaa
accacacctaaactgt--aaaactctagctaac-gtaaaataaactacgaaggtggcttt
ataacttctgaacacacaatagccaagacccaaactgggattagaca-ccccactatgct
tggccctaaacctcaatagttaaaacaacaaaactattcgccagaatactacgagcaaca
gcttaaaactcaaaggacttggcggtgcttcata--ccccctagaggagcctgttcngta
atcgataaaccccg-atccaccccaccctctcttgctnagnctatataccgccatcttca
gcaaaccctgatgaaggcc-acaaagtgagcgcaaacgcc--c-cccccgcaaagacgtt
aggtcaaggtgtaaccnatgagacggtaaaaaatgggctacattttctacttcagaaaac
cccacgatagctcttatgaaatctaagagcccaaggaggatttagcagtaaattaagaat
agagtgcttaattgaactaggccataaagcacgcacacaccgcccgtcactcccctcaaa
tatactt-gaggaacaccttaactaaatgcccta-gcatttatatagaggggataagtcg
taacacggtaagtgtactggaaggtgcacttggacaaatcaaggtntagcttaacacaaa
gcatctgncctacactcagaagatctcaacatcgcttgatgaccttgagctaacgctagc
cccaagcataatc---aacactaatatcagncncatata------cnccaaaccattaac
ccatac-aaagtataggcgatagaaatcttaacctggcgctatagatacagtaccgtaag
ggaaaaataag-aaaaccattcaagcacaaaatagcaagaactaacccctgtaccttttg
cataatgaattagctagagataatttcgcaaagagaacta-aagccaaatt-tcccgaaa
ccagacgagctacccaaaaacagccgaaagagcgcacccgtctatgtggc-aaaatagtg
ggatgatttctgggtagaggtgacaagcctaccgagcctggtgatagctggttatccaag
atagaatcttagttcaaccttaagtttacccacagaataa------cctaatctccctgt
aaacttaattgttagtctaaagagggacagctctttagacactagg-aaaaaaccttaca
tagagagtaaa---aaccc-ccgttaccatagttggcctaaaagcagccatcaattaaga
aagcgttcaagctcaacgtc-aaccaccc-gaaaaacccc--aaacatgttattgaactc
ctcaaatcacattggattaatctatcaccctatagaagcaataatgctagtataagtaac
atgaa--ctctctct-ccccactgcataagcct-----aaatcagatcg-aaaacctcac
tgatacttaacagcccagtaccaataaat-acaaacaagcccgtactactttcactgtta
atccaacacaggcatgctttcaaggaaaggttaaaaaaagt--aaaaggaactcggcaaa
ctc-agccccgcctg-tttaccaaaaacatcacctctagcattaccagtattagaggcac
tgcctgcccagtgacanacgtttaacggccgcggtaccctgaccgtgcaaaggtagcata
atcacttgttctttaaatagggactcgcatgaatggcancacgagggtttaactgtctct
tactttnaaccagtgaaattgacctatccgtgaagaggcggntata-anacaataagacg
agaagaccctatgg--agctttaatttactaatgcaactaagaa-ccatataaacccacg
ggccctaaa---atttct-acacctgcattaaaaattttggttggggcggcctcggagca
caaataaacctccgaatgatccatgccaaggcttcacaagccaaagcgaactaacaccca
caantgatccaata-anttgatcaacggaacaagttaccctagggataacagcgcaattc
tattctagagtccatatcaacaatagagtttacgacctcgatgttggatcaggacatcct
aatggtgcagcagctattaagggttcgtttgttcaacgattaaagtcctacgtgatctga
gttcagaccggagcaatccaggtcggtttctatctattt-tacatttctccctgtacgaa
aggacaagagaaatagggcctacttca-ca-aagcgccctcaccat--ataaatgactta
gtcttaattta-tcaaaatattacataccccacccaagagcagggtt-tgttaagatggc
agagcccggtaattgcataaaacttaaaactttataaccagaggttcaacccctcttctt
aacaccatgaccacaataaacctcctactccttattatacccacactagccgccatggca
tttcttacactcgtcgaacgaaagctattagggtgtatacaactacgcaaaggacctaac
attgtaggcccctatgggctactacagccattcgccgatgcaataaaactcttcactaaa
gaacccctaaaaccctcaacatccagcactatcctctatatcacagcacccactctagcc
ttctccatcgccctcctcctatgaacccccctccccatacccaaccctctaattaacttc
aacctaggactcctgtttatcctagccatatccagcctaaccgtctactctattctatga
tctggatgagcatcaaactcaaactacgctctaatcggagccctacgagccgtcgcccaa
ataatctcatacgaagttaccctcaccatcattctactatcagtcttactaacaagcggc
tcattcaacctcaacatgctcatcacaacacaagagcacctctgactcatcctaccatca
tggccactagctataatatgatttacctccacactagcagaaacaaaccgaacccccttt
gatctcatagaaggcgaatcagaacttgtatcaggcttcaacattgaatattctgcaggc
ccattcgccctgttcttcatagccgaatacataaacattatcataataaatgccctaaca
actacaatctttctaggtacatcctaccctgttcactcaccagaattattcacaacatgc
ttcaccatcaaaacactcctcctaacttccctattcctatgaatccgagcagcataccct
cgattccgctacgatcaacttatacacctattatgaaaaagtttcctcccactcacacta
gcactcctcatatgaagcacctcaatacccatcgcaatctccagcattcccccccaaacc
t-agaaatatgtctgataaaagaattactttgatagagtaaataatagaggccccaaccc
tcttatttctaggattgcaggcctcggacctactcctgagaacccaaacttctccgtgct
acccctcacactccatccta--cagtaaggtcagctaaa-taagctatcgggcccatgcc
ccgaaaatgttggtcacatccttcccgtactaatcaacccactagcccaacttattatct
acactacagtaatcacaggcacactcattacaatactgagctcacactgattcctcacct
gaacaggcctagaaataaacatactagccttcatcccaaccttaatcaaaaaaacaaacc
ctcgctccacagaagccgctaccaagtatttcctaacacaatccactgcatccataatcc
tcataatagcaattatctctaacaacctactatcagggtactg---aacaataacaaatt
acnnnnnnnnnnnnnnnnncnnnnnnnnnnnnattgcccttaccataaaactgggaatgg
cccccttccacttttgagttccagaagtcactcaaggaacacccttaacctctggtctac
tcctcctcacatgacaaaaactagcccccatctcaatcatataccaaattcacccatcaa
ccaacacctacattctactaaccctctcaaccctgtctattgcagtaggcagttgaggag
gcctcaatcaaacacaactacgcaaaatcttagggtactcttcaatcacccacacaggtt
gaataacaataacactagcatataacccannnnnnnnnnnnnnnnnnnnnnnnnnnnnnn
nnnnnnnnnnnnnnnnnnnnnnnnnnnnnnnnnnnnnnnnnnnnnnnnctacaaccctta
tactatctaatacctgaaataaatcagcctacctaataccactaatgacatccacccttt
tatccctaggaggcctaccccccctaaccggtttcctacccaaatgaatcaccatccaag
aactcacaataaataataactttatcatccccactatcataatcaccataaccctactta
acctatatttctacatacgcctagtctacgccatctccctaacacttcttcccacaccta
acaatacaaaaataacatgacaacttgagaacacaaaacccacactcctcatccccgcac
tcaccactatctccaccctcctactaccaatctcccccctaatcctatctatcnnctagg
aatttaggttaaaca-agaccaagggccttcaaagccctcagtaagtagag--ctactta
atttctgaaatata-taaggactgcagacgcctactctgcatcaactgaacgcaaaccaa
tcactttaattaagctaagcccttgctaggtcaatgggactcgaacccacaaaaatttag
ttaacagctaaataccctaaccaactggccttgacctacttctcccgccgcagg-gaaaa
aaggcgggag-aagccccggcagaagtt-ttaaactgctcctttgaacttgcaattcaat
atgaaaatcacctcgaggctggtaaaaagagggttggacctctgtctttaggtttacagc
ctaatg-cct-actcagccatcttaccctccctttccttttttttaccca--ctcatgct
catcaatcgttgactattttcaacaaaccataaagatattggaaccttatacctattatt
cggcgcatgagccggggttataggtatagccctaagtcttctcattcgggctgaactagg
ccaacccggtaatctgctnggtaatgaccacatctacaacgttgtcgtaacggctcatgc
atttgtaataatcttcttcatagttatacccattatgattggtggcttcggaaactgact
agtacccctaataattggcgctcccgacatagcattccctcgtttaaacaacataagttt
ctgactccttcccccttccttcctgctactaatagcatcaaccgtagtagaagccggcgc
cgggacaggttggacagtatatcctcctctagcaggaaacttctcccacccaggagcctc
cgtagacctagttattttttccctccacctagcgggcatntcctccatcctaggggccat
taacttcattaccactattattaacataaaaccccctgcaatatcccaatatcaaacccc
tttatttgtctgatcgatcctaattacagcaatcctcctactcctctccctaccagtctt
agccgccggcatcaccatgttattaacagaccgcaacctcaacaccactttctttgaccc
tgttggaggaggagaccctatcctataccaacacctattttgattcttcggccancccga
agtctatatcctcatcctccccggattcgggataatctcccanattgtaacnnactattc
tggaaaaaaagaaccgtttggatatataggaatagtctgagctataatgtcaatcggttt
tctaggctttattgtatgagcccatcatatgtttacagttggcatagacgtggacacacg
ggcctactttacctccgccactataattattgcaatccccacaggcgtcaaagttttnag
ctgacttgccacactccacgggggnaatatnaaatgatcccccgcaatactctgagccct
gggctttatctttctattcaccgtaggaggcctgaccggcattatcttagcaaactcatc
cctagacattgtactacacgacacatattacgtcgttgcccacttccattatgttttatc
aataggagccgtctttgccatcataggaggcttcatccactgattccctttattttcagg
ctatacattaaaccaaacttacgccaaagcccacttcatcgttacattcgtaggtgtaaa
cctaacctttttcccacaacacttcctcggcttatctggaataccccgacgctactccga
ctaccccgatgcctataccacatgaaacatcctgtcatctgtgggctcctttatttcact
aacagcaacaattctaataatctatataatctgagaagctttcgcctcaaaacgtaaagt
actactaacnnnnnnnnnnnnnnnnnnnnnnnagtgattaaacggatgccccccacccca
ccacacattcgaagaaccagcntatattaaact-gagtgaaaaaggagagagtcgaaccc
cctaaaactggtttcaagccagccctatagcccctataactttttcan-cgagatattag
-aaaaaccatttcanagctttgtcaaagctaagctataggtta-aaccctatatatcttg
catggctcatccagttcaactaggcctacaagatgccacatcccctgtcatagaagaact
agttactttccatgatcatgcccttatagccatatttttaattagctttctaatcttata
tgccctatctgcaacactcacaacaaaactaaccaacactaatatcacggacgcccaaga
aatagaaaccatttgaaccattttacccgcagttatcttagtcctaatcgccctcccatc
tctgcgcatcctatatataacagacgaaatcaacaacccctcctttactatcaaatcgat
cggacatcaatgatactgaacctatgaatacacagattacgggggcctaatcttcaactc
ctacatactacccccattatttctaaatccgggtgaccttcgacttctagaagttgataa
tcgagtggtcctcccaattgaagcnccngtncgtataataatnacatctcaagangtant
ncantcatgaacnatnccnacnntaggcctaaaaacngangcagtaccnggacgnctnaa
ncaaacngtattnacngcnacacgaccaggcgtctantatggacaatgctcagaaatttg
cggcgcaaaccacagcttcatgccaatcgtcgcagaactaattccattaaagatctttga
aataggacctgtattcaccctgta------------------------------------
-----------------------acccctaaaacactttgc---aga-cnnnnnnnnnnn
nnnnnnnnnnnnnnnnnnnnnnnnnnaaagattgagg-----gcataccctctgcagtg-
aatgccccaactagatacatccacatgatttattaccattatatcaatacttcctacact
ataccttatcacacaattaaaactgctNNNNNNNNNNNNNNNNNNNNNNNNNNNNNNNNN
NNNNNNNNNNNNNNNNNNNNNNNNNNNNNNNNNNNNNNNNNNNNNNNNNNNNNNNNNNNN
NNNNNNNNNNNNNNNNNNNNNNNNNNNNNNNNNNNNNNNNNNNNNNNNNNNNNNNNNNNN
NNNNNNNNNNNNNNNNNNNNNNNNNNNNNNNtcattaacaatcgactaaccaccattcaa
caaaacctaacccaaatcaccctaaaacaaataatagtaacccataataccaaaggacaa
acttgatctctaatactaatatctctaattatattcatcaccataactaaccttctagga
ctcctaccctattcattcacgccaaccacccaactctctataaacttagccatggcaatc
cccctgtggacaggcacgatcattactggccttcgctttaaaactaaaaactccctagcc
cacattctaccacaaggcacacccacaccccttattcccatactagtaataatcgagacc
attagtctacttattcaaccaatagccctagctgtacgaNNNNNNNNNNNNNNNNNNNNN
NNNNNNNNNNNNNNNNNNNNNNNNNNNNNNNNNNNNNNNNNNNNNNNNNNNNNNNNNNNN
NNNNNNNNNNNNNNNNNNNNNNNNNNNNNNNNNNNNNNNNNNNNNNNNNNNNNNNNNNNN
NNNNNNNNNNNNNcctacgtcttcacactcntagtcagcctntacctacataacaacacc
taatgacccaccaactccatgcctatcacatagttaaacccagcccttgaccattaacag
gagccctatcagcttttctattaacatccggcttaatcatatggtnnnnnnnnnnnnnnn
nnnnnnnnnnnnnnnnnnnnnnnnnnnnnnnnnnnnnnnccatataccaatgannnnnnn
nnnnnnttcgagagagcacctatcaaggccaccacacagtacctgtccaaaaaggccttc
gatacggaatagcattatttatcatctcagaggtcttcttcttcgccggcttcttctgag
cgttttaccactcaagcctcgccccaacaccccatttaggatgtcactgaccgccaacag
gnatcacccccttaaaccccctagaagtacctctcctaaatacctctgtattactcgcat
caggagtnacaatnacctgagcccaccatagcctcataancagcagncgaaaacaaacca
tccaagccttacttattacaatcctactaggcatttacttcaccctactacaaatctcag
aatacttcgaagcacccttcaccatttctgatggcatttatggttcaacatttttcgtcg
ccacaggtttccacggacttcacgttatcattggatccacattcctcctcatctgcttca
ttcgccaattactctaccacttcacatcaagccaccacttcggcttcgaggccgccgcct
gatattgacatttcgtagatgtcatttgactattcctctatatttctatttactgatgag
gatcctactc-ttttagtataattagtacaattgac-ttccaatcaattagctttga-ta
gtattc-aaaaaggagtaatcaacctaatactagccttaataatcaataccctcttaacc
tcactattgacaatcatcatattctgattaccccaactcaactcctatgcagaaaaaact
gacccttacgaatgcggatttgaccctctaaacccagctcgcattccattctcaataaaa
tttttcctagtcgccattaccttcctactattcgacctggaaattgccctactactgtcc
ctgccatgagctctccaaacaacaaatctttcaacaataatcaaaacatccatcatattc
attaccattctaatcctcagcctagcctacgaatgaacccaaaaaggactagactgaact
gaattggtaagtagtttaaac-aaaacaaatgatttcgactcattagattatgataacca
tactaaccaaatgacccccacctacataaacattatattggcattcaccatctcacttct
aggcatattaatctaccgctcacacctaatagcatctctccnctgcctagaaggtataat
aatatcacnctttatcataactgccctcatagcctcaaatgnnnnnnnnnnnnnnnnnnn
nnnnnnnnnnnnnnnnnnnnnngtatttgctgcttgcgaggcggcagtaggcctcgccct
actaatttcaatctccaacacatatggactagatcNNNNNNNNNNNNNNNNNNNNNNNNN
NNNNNNNNNNNNNNNNNNNNNNNNNNNNNNNNNNNNNNNNNNNNNNNNNNNNNNNNNNNN
NNNNNNNNNNNNNNNNNNNNNNNNNNNNNNNNcctaactntcagcctcattcccttacta
ttttttaaccaaaccgacaataaccttctcaaccactcaacttatttatcttccgaccca
ctaacaacacccctcttaatactaactgcctgactgctacccctcataatcatggcaagc
cagtaccacctatgtaatgaacccccctcacaaaaaaaactctacctctctataataatc
tttctannnatcaccnnnnnnnnnnnntttatagccacagaactgatcatattctacatc
ctattcgaaaccaccctcatcccaaccctcattatcatcactaaatgaggcaaccaagca
gaacgcctcaacgcaggcacatactttctattttacactctaaccggttccctacccctg
ctcatcatattaatatacacccacnacaaaacaggctcactaaacatcacactactaaca
ctcacagaccaaaaactaacaaccacatgatcccacaacctcacttgactagcatgcata
atagcctttataacaaaantacccctgtacggcctacacctatgactncccaaagcccan
gtcgaagcccccatngcaggctcaatagttcttgccgcagtactcctgaagctgggcggc
tatggaatgatannactcactnnnnnnnnnnnnnnnnnnnnnnnnnnnnnngcctatccg
ttccttatactatccctatggggcataatcataacaagctctatctgccttcgacaaaca
gacctaaaatcgctcatcgcatattcctccgtaagccatatagccctagtaatcgtggcc
tcccttatccaaactccctgaagcttctccggngcaaccatcctcataattgcccacgga
ctcacctcctccatatatttctgcttagctaactcgaactacgagcgcacccacagccgc
atcatactgctatcccgaggacttcaaatcctactcccactaataactttctggtgattt
annncaaacctcaccaaccttgccctaccacccaccatcaatctaatcggagaactcttc
gtaatcacagcttcattttcttgatctaaaattactataattctaataggactcaacata
ctaatcacagccctctattctctccacatgttcgtcacaatacaacgaggagcactcaca
caccacataatcaacataaaaccccccttcacacgagaaaatacactaatattcatacac
cttgccccaaccattctcctatctctcaatcccaacaccattctaggacttaccgnnnnn
nnncatagtttaatcaaaacattagactgtgaatctaattatagaagcctaccacttctt
gtttaccgagaagacctacaagggctgctaacccatgcttccgtacttaaaactacggcc
ttctcaacttttaaaggataacagctatccattggncttagganccaaaaacattggtgc
aactccaaataaaagtaanaaccatgtgcacctccattataataataaccctcacctctc
taacctttccaatctttgccacctttatnnnnnnnnnnnnnnnnnnnnnnnnnnnnnnct
acgtaaaaacaactataatatataccttcatcactagcctnatnccaacaaccctataca
tnttctcaaaccaagaaacaaccatctgaagctgacactgaataataacccaaacattag
atctaacactaagcttcaaactagattacttttccataatattcatcccaatcgcactat
tcatcacctgatccattatggagttctcactatgatacataagttcagacccaaacatca
accaattcttcaaatatctcctcacttttctaattactatactaatcctagttaccnnnn
nnnnnnnnnnnnnnntctnnnnnngctgagaaggcgtcggaatcatatctttcctcctaa
ttagctgatgacatgctcgaacagatgccaacacagcagccatccaagcagttctataca
accgcattggcgacattggccttatcctggccatagcatggttcctcctacattacaact
catgagacttccaacaaatactagccttaaaccccagcccaagctcccttccactaatag
gcctcctcctagcagcagtggggaaatcagcccaatttggtcttcatccttgactacctt
ctgccatagaaggcccaaccccagtttcagccctacttcactccagcaccatagttgttg
ctggagtattcctactcattcgcttccaccccttaatagaaaacaacatactaattcaga
acctcacactatgcctaggagctatcactaccctattcatagccatctgcgccctcacac
aaaatgacattaaaaagatcgtagctttctccacttcaagccaactaggcctgataatag
tcactatcggcattaaccaaccacacctagcgttcctgcacatctgtacccacgccttct
ttaaagccatactctttatctgctccgggtccattatccanaacntaaacaacgaacaag
acatccgaaaaataggaggcctatttaaaacaataccactcacctcaacttccctagtta
ttggcaacctagcactcacaggaatacccttcctcacaggcttctactccaaagatctca
ttatcgaagccacaaacacgtcatataccaacgcctgagccctatctatcactctcatcg
ccacctccctaacgagcgcctatagcactcgaactatcctccttaccctaacaggacaac
cccgcttcccagccctaacaaacatcaangaaaacaaccccgccctgctaaacccaatca
aacgNNNNNNNNNNNNNNNNNNNNNNNNNNNNNNNNNNNNNNNNNNNNNNNNNNNNNNNN
NNNNNNNNNNNNNNNNNNNNNNNNNNNNNNNNNNNNNNNNNNNNNNNNNNNNNNNNNNNN
NNNNNNNNNNNNNNNNNNNNNNNNNNNNNNNNNNNNNNNNNNNNNNNNNNNNNNtaaaaa
ccccatcacgaacattcaaattctccaacatactaggctacttccccaccaccacccacc
gcacaattccttaccaaaacctacttataagtcaaaacttagctcttctcctactagact
caatatgactagaaaaatcaataccnnnnnnnnnnnnnnnnnnnnnnnnnnnnnnnnnnn
nnnnnnnnnnnnnnnnnnnnnnnnnnnnnnnnnnnnnnnnnnnnnnnnnnnnnnnnccac
tcaccctgaccctgctcctaataatata---atctattaccccgagtaatctcaattacg
atatacacaccaacaaataatgtccaaccagcaactactaccaatcaacgcccataatca
tacaaggcacccgcaccaatagaatcaccccgaaccaactccaacccctccccctcaaaa
accacccaatcacccatatcattaaganta------annnnnnnnnnnnnnnnnnnnnnn
nnnnnnnntaaaaccaaccccacctccatcatcaaccccactaaaaagcatccaaaaacc
tcaaaccctgaaccccatgtctcaggatactcctcaatagctatcgccgcagtataacca
aaaacaaccatcataccccccaaataaattaaaaacatcaccaagcccaaataagcccca
ccataattcaaaataattatacaaccaaccacaccactaacaatcaatgctaaaccccca
taaataggagaaggcttagaagaaaagcccacaaatcccataactaataacacactcaat
gtaaacaaaacgtacgtcatcgcttccatatggactctaaccataaccaatgacacg-aa
aaaccatcgttgtatttcaactacaaaagcaccaaatgaccccagtacgnaaatctaacc
ctatcataaaaataatcaatcactcctttattgacttacccaccccatccaacatctcta
tctgatgaaatttcggctcacttctcgcaacctgcctagttctacaaatcatcacaggcc
tattcctagcaatacactactcaccagacacctcctccgccttctcttcaatcgcacaca
tcattcgagacgtaaactatggctgaaccatccgctatctccacgctaacggcgcctcca
tattattcatctgcctcttcctacatgtaggccgaggcctctactacggctcataccttc
tcttacaaacctgaaacattggcatcatactcctactcatgactatagcaacagccttca
taggctacgtactcccatgaggccaaatatcattctgaggggcaacagtgattacaaacc
tactctcagcagtaccatacatcggaaccaacctcgttcaatgaatctgaggcggatacg
ccattggcaaccccaccctcacacgattctttaccatacacttcatactacctttcatca
ttgtcgccctcacaaccgtgcacttactattcctacacgaaacaggatcaaataaccctt
gcggaatctcctccgacccagacaaaatcacctttcacccctactacacaattaaagata
tcctaggcctaatcctcctcctctttgccntaataanantannactantctcacccgacc
tnntaancgacccagacaactanaccccagccnacccactaaanaccccccnncacatca
aaccagaatggtanttcttattcgcatacgcaatcctacgatccgtccccaacaaattag
gaggcgtactagcactcttcctgtcaatcctcattctagcagtcattcccatactccaca
aatctaaacaacaaagcatgatattccgcccactcagccaatccctattctgactcctag
tcacaaccctactaaccctcacttgaattggaagccaaccagtaatccaaccctttatca
ctattggccaagtagcatctgtatnanancNNNNNNNNNNNNNNNNNNNNNNNNNNNNNN
NNNNNNNNNNNNNNNNNNNNNNNNNNNNNNNNNNNNNNNNNNNNNNNNNNNNNNNNNNNN
NNNNNNNNNNNNNNNNNNNNNNNNNNN------NNNNNNNNNNNN----NN-NNNNNNNN
NNNNNNNNNNNNNNNNNNNNNNNNNNNNNNNNNNNNNNNNNNNN-NNNNNNNNNNNNNNN
NNNNNN--NNNNNNNNNNNNNNNNN-NNNNNNNNNNNNNNNNNNNNNNNN-NNNN-NNNN
NN-NCActatgtaattcgtgcattactgctagtcaccatgaataatatatagtactgtat
gtgtttaactgtacataaaacatactcttacat-acttaccc-NNNNNN-NNNNNNNNNN
NNNNNNNNNNNNNNNNNNNNNNNNNNNNN-NNNNNNNNNNNNNNNN-NNNNNN---NNNN
NNNNNNNNNNNNNNNNNNNNN--NNNNNNNNNNNNNNNNNNNNNNNNNNNNNNNNNNNN-
--cat-agnacatnntaccgttcaccgancatagcacatancattcaaaa----------
----------------------agtcctcc----ccaccacggatgccccccctcactta
ggaatcccttgttcaccatcctccgtgaaaccaatatcccgcncgggtantgctact-ct
cctcgctccgggcccataactngtgggggtagctatnantgaactgtatccggcatctgg
ttcttacctcagggccataagnacnaaagt-cgcccacacgttccccttaaataagacat
ctcgatggatcacgggtctatcaccctattaaccagtcacgggagctctccatgcatttg
gtatcttttatct--ctggtccgcacgc-aaccccatcgcag-aatgctgactcc----c
accccat-cccgtcctgaatgcgcctgtctttgattcctagtac-atact-gtcattcat
cgcacctac-gtt-caatatcctcgtcccccgccggcgaatgtt-atcaggg--tgttat
ttaattcatgcttgtaggacatagtaa-N-NNNN---------NNNNNNNNNNNNN----
NNNNNNN--------NNNNN------------NNNNNNN----------NNNNNNN---N
NNNNNNNNNNNNNNNNNNNNNNNNNNNNNNNNNN---NNNNNNNNNNNNNNN-NNNNNNN
-NNNNN--NNNNNNNNNNN-NNNNNNNNNNNNNNNNNNNNNN---NNNNNNNNNNNNNNN
NNNNNNNNNNNNNNNNNNNNNNNNNNNNNNNNNNNNNNN---------------------
----NNNNNNNNNNNNNNNN--NNNNNNNNNNN---------------------------
-----------NNNNNNNNNN--------NNNNNNNNNNNNNNNNNNNNNNNNNNNNNNN
NNNNNNNNNNNNNNNNNNNNNNNNNNNNNNNNN-NNNNNNNNNNNN
[7] CPYGgb
GTCTACGTAGCTTAAACCACC-CCAAAGCAAGACACTG-AAAATGCCTAGATGGATTCAC
A-CATCCCATAGACAAACAGGTTTGGTCCTAGCCTTTCTATTGACC-TTTAGCAAGATTA
CACATGCAAGCCTCCCCGCCCCAGTGAAGACGCCCTACAA--ATCACC-ATGACTAAGAG
GAGTGAGTATCAAGCACGCA-T-ATGCAGCTCAAAACACTTTGCTCAGCCACA-CCCCCA
CGGGAAACAGCAGTGACAAATCTTTAGCAATAAACGAAAGTTTAACTAAGCTATGCTACA
CCAA--GGGTCGGTCAATTTCGTGCCAGCCACCGCGGCCATACGATTAACCCGAGCCAAT
AGAGACCGGCGTAGAGGGTGTTTTAGACC----C---AAC------CTAATTAAAGCTAA
ACCCCACCTAAACTGT--AAAATCCTAGCTAAC-ATAAAATAAACTACGAAAGTGGCTTT
AAAACCTCTGAATACACAACAGCTAAGACCCAAACTGGGATTAGATA-CCCCACTATGCT
TAGCCCTAAACCTCAGTAGTTAAACCAACAAAACTACTCGCCAGAATACTACAAGCAACC
GCTTGAAACTCAAAGGACTTGGCGGTGCTTCACA-CCCCCCTAGAGGAGCCTGTCCCATA
ATCGATAAACCCCG-ATCCACCCCACCCTCTCTTGCTCAGCCTATATACCGCCATCTTCA
GCGAACCCTGATAAAGGTTAACAAAGTGAGCGCAAGTGCC--CCTTTTCGCAAAAACGTT
AGGTCAAGGTGTAGCCTATGAGATGGAAAAAGATGGGCTACATTTTCTATCCTAGAAAA-
CCCACGATAACTCTCATGAAACCTAAGAGTCTAAGGAGGATTTAGCAGTAAATTAAGAAT
AGAGTGCTTAATTGAACGAGGCCATAAAGCACGCACACACCGCCCGTCACTCCCCTCAAA
TATACTT-AAGGACTACATTAACTAAACACCCTG-ATATCTATATAGAGGGGATAAGTCG
TAACACGGTAAGTGTACCGGAAGGTGCACTTGGATAAATCAAGGTATAGCTTAACGCAAA
GCATCCGGCCTACACCCGGAAGATCTCAGTACAACTCGATTACCTTGAGCTAACACTAGC
CCTAAGCATAACC---AATACTAATATCAAACAGTCATA------TACTAAACCATTCAC
CCACAT-AAAGTATAGGTGATAGAAATTTTAACCCGGCGCTATAGACACAGTACCGTAAG
GGAAAGAAT---AATGCCACCTAAGCACAAAACAGCAAGAACTAACTTCTGTACCTTTTG
CATAATGGATTAACTAGAAGTAATTTCGCGAAGAGAACTA-AAGCCAAACC-CCCCGAAA
TCAGACGAGCTACCCGAAAACAGCTAAAAGAGCGCACCCGTCTATGTAGC-AAAATAGTG
GGAAGATTTACGGGTAGAGGTGACAAGCCTACCGAGCCTGATGATAGCTGGTTATCCAAG
ATAGAATCTTAGTTCAACCTTGAGCTTACCTACAGAACCA------CTTAATCCTTTTGT
AAACTCAATTGTTAGTCCAAAGAGGGACAGCTCTTTAGACACTAGG-AAAAAACCTTACA
TAGAGAGTAAA---AACCA-CAACTACCATAGTTGGCCCAAAAGCAGCCATCAATTAAGA
AAGCGTTCAAGCTCAACATT-AACCGCCC-GAAAAATACC--AAACATATAACTGAACTC
CTCATCTCACATTGGATCAATCTATCATTTCATAGAAACAATACTGTTAGTATAAGTAAC
ATGAA--TACTTTCT---CCACCGCATAAGCCT-----AAGTCAGACCG-AAAACCTCAC
CGACACTTAACAGCTCAGTATAGACAAAC-ACAAACAAGCTAATACTATTTTCACTGTTA
ATCCAACACAGGCATGCCCT--AAGGAAGGTTACAAAAAGT--AAAAGGAACTCGGCAAA
GCTAACCCCCGCCTG-TTTACCAAAAACATCACCTCTAGCATTACTAGTATTAGAGGCAC
CGCCTGCCCAGTGACACACGTTTAACGGCCGCGGTACCCTGACCGTGCAAAGGTAGCATA
ATCACTTGTTCTCTAAATAGGGACTCGCATGAATGGCATCACGAGGGTTTAACTGTCTCT
TACTTTCAACCAGTGAAATTGGCCTGTCCGTGAAGAGACGGACATG-AATTAATAAGACG
AGAAGACCCTGCGG--AGCTTCAATTTACTAGTACAACTAAAAA-TCACACAAACCCACA
GGCCCTTAA---ACCCTC-ATACCTGTACTAAAAATTTTGGTTGGGGTGACCTCGGAGCA
CAGTCAAACCTCCGAACAATCCATGCTAAGACTACACAAGCCAAAGCAAACTAACACTTG
CAATTGACCCAATA-ATTTGATCAACGGAACAAGTTACCCCAGGGATAACAGCGCAATTC
TATTCTAGAGTCCATATCAACAATAGAGTTTACGACCTCGATGTTGGATCAGGACATCCT
AATGGTGCAGCAGCTATCAAGGGTTCGTTTGTTCAACGATTAAAGTCCTACGTGATCTGA
GTTCAGACCGGAGCAATCCAGGTCGGTTTCTATCTATTC-AACATTTCTCCCTGTACGAA
AGGACAAGAGAAATAGGGCCCACTTCA-CAATAGCGCCCCCCCCCCCAATAAATGATCTA
ATCTTAATTTA-ACAAAACACCACAAATCCCACCCAAGAACAGGGTT-TGTTAAGATGGC
AGAGCCCGGCAATTGCATAAAATTTAAAATTTTAAAACCAGAGGTTCAACCCCTCTTCTT
AACACCATGACTACAGCAAACCTTCTACTCCTTGCTGCATCCACACTAATCGCTATAGCA
TTCCTTACACTTGTTGAACGAAAATTATTAGGCTATATACAACTACGCAAAGGACCCAAT
ATTGTAGGCCCTTACGGACTACTACAACCCTTCGCCGATGCAATAAAACTCTTCACCAAA
GAACCCCTAAAACCCTCAACATCTACCACTATACTCTACACCATTGCACCCGCCCTAGCC
TTCTCCATCGCCCTCCTCCTATGAACTCCCCTTCCCATACCTAACCCTCTAATCAATTTC
AACCTAGGACTCCTATTCATCCTAGCTATATCCAGCCTAACTGCCCACTCTATCCTATGA
TCAGGATGAGCATCAAACTCAAACTACGCCCTAATTGGAGCCCTACGAGCCGTCGCCCAA
ACAATTTCATACGAAGTCACCCTCGCCATTATCCTGCTATCAATCTTACTAACAAGTGGC
TCATTTAACCTTAATATACTTATTACAACCCAAGAACATCTCTGACTCCTCCTACCATCA
TGACCTTTAGCCATAATATGATTCACCTCCACACTAGCAGAGACAAACCGAACCCCCTTC
GACCTCATAGAAGGCGAATCAGAGCTAGTATCAGGCTTTAACATTGAATATGCCGCAGGC
CCATTCGCCCTATTCTTTATAGCCGAATATATAAACATTATCATAATGAACGCCCTAACA
ACTACAATCTTTCTAGGCACATTCTACCCCATCCACTCACCAGAATTATTCACAACATGC
TTTACCACCAAAACACTCCTCCTAACCTCTCTATTCCTATGAACTCGAGCAACATACCCC
CGATTCCGCTACGACCAACTCATACACCTACTATGAAAAAACTTCCTTCCACTCACACTA
GCATTTCTCATATGAAACATCCTAACACCCATTACAATCTCCAGCATTCCCCCCCAAACC
T-AGAAATATGTCTGACAAAAGAGTTACTTTGATAGAGTAAATAATAGGGGCTCCAACCC
-CTTATTTCTAAGATTGCAGGCATTGAACCTACCCCTGAGAACCCAAACTTCTCCGTGCT
ACCTAACACACCCTATCCTA--AAGTAAGGTCAGCTAAA-CAAGCTATCGGGCCCATACC
CCGAAAATGTTGGTCACACCCTTCCCGTACTAATTAACCCCCTAGCCCAACTCACCATCT
ACACCACGATAATCACAGGCACACTCACCACACTACTGAGCTCACACTGATTTCTCGCCT
GAGCAGGCCTAGAAATAAACATATTAGCCTTCATTCCAATTCTAATCAAAAAAACAAACC
CCCGCTCCACAGAAGCCGCTACCAAATATTTCCTAATACAATCCACCGCATCCATAATTC
TTATAATAGCAATTACTCTCAACAACCTACTATCAGGGCACTG---AATAATAACAAGTA
CCACCAATCAACTCCCATCATTAATAATAACTGCTGCCCTTGCCATAAAACTAGGAATAG
CCCCCTTCCACTTTTGAATTCCAGAGGTCACCCAAGGAACACCCCTAACTCCTGGCCTAC
TCCTCCTCACATGACAAAAACTAGCCCCTATCTCAATTATATATCAAATTCATCCATCAA
TCAACACCTCTGCCCTCATAACCCTTTCAACCCTATCTATTATAATAGGTAGTTGAGGGG
GCCTAAACCAGACACAATTACGCAAAATTATGGGATATTCCTCAATCACTCACATAGGCT
GAATAATAATAACGCTAACATACAATCCAACCATTACAACCCTCTACTTAACCACATACA
TCGCCCTAACAACCACCATATTCCTATTCCTCAATCTAAACTCAAATACCACAACCCTTA
CACTATCCCTCACCTGAAACAAATCACCCCAACTCATACCACTAACAATATTCACCCTTA
TATCCCTAGGAGGTTTACCTCCACTAACCGGCTTTCTACCTAAATGAATAACTATTCAAG
AACTTGCAATAAACAACAACTTTATTATCCCCTCCATCATAGTAACCATAACTCTACTTA
ACCTGTACTTCTACATACGCCTAATCTACACTGTCTCAGTATCACTATTTCCCACCCCCA
ATAACACAAAAATGAGCTGACAACTTGAAAACATAAAACCAACACCCCTCACCCCCACTC
TCACCGTCATTTCTACCCTCCTACTACCAATCACCCCCCTAATCCTAACTGTCCCTTAGA
AATTTAGGTTAAATA-AGACCAAGAGCCTTCAAAGCCCTTAGTAAGTAGA---CCACTTA
ATTTCTGAAACACA-TAAGGACTGCAAAAGCCTACTCTGCATCAATTGAACGCAAATCAA
CCACTTTAATTAAGCTAAGCCCCTACTAGACCAATGGGACTCAAACCCATAAAAATTTAG
TTAACAGCTAAACACCCTAATCAACTGGCTTTGATCCACTTCTCCCGCCGCAGG--AAAA
AAGGCGGGAG-AAGCCCCGGCAGAAACT-TAAAACTGCTCCTTCAAACTTGCAATTTAAC
ATGAAAATCACCTCGGGGCTGGCAAAAAGAGGGTCAGACCTCTGTCTTCAGGTTTACAGC
CCAATG-CTT-ACTCAGCCATTTTACCTTGCTCT---------------A--CCCATGTT
CATTAATCGTTGACTCTTTTCAACAAACCACAAAGATATCGGAACTCTATACCTACTATT
CGGTGCATGAGCTGGAATCATGGGCACAGCTCTAAGTCTTCTTATTCGAGCTGAACTAGG
CCAACCCGGTAGTTTACTAGGTAGTGACCATATCTATAATGTCATTGTAACAGCCCATGC
ATTTGTCATAATTTTCTTCATAGTTATACCCATCATAATTGGAGGATTCGGGAATTGACT
AGTACCCTTGATAATTGGTGCACCTGACATAGCATTCCCCCGTCTAAATAATATAAGCTT
CTGACTCCTCCCTCCCTCTTTCCTACTGCTAATGGCATCAACCATAATCGAGGCTGGCGC
CGGAACAGGTTGAACAGTATATCCCCCTTTAGCAGGAAACTTCTCCCATCCAGGAGCCTC
CGTAGACTTAGTTATTTTCTCCCTCCACCTAGCAGGGATTTCCTCTATCTTAGGGGCTAT
CAACTTCATCACTACTATTATCAACATGAAGCCCCCCGCCATATCCCAGTATCAAACCCC
ACTGTTTGTCTGATCTGTCCTAATCACAGCAATCCTACTACTCCTCTCCCTACCAGTCTT
AGCTGCCGGCATTACTATACTATTAACAGACCGCAACCTCAACACTACCTTCTTTGATCC
TACTGGAGGAGGAGACCCTATCCTATACCAACATCTATTTTGATTCTTTGGCCACCCTGA
GGTCTACATCCTTATTCTCCCCGGGTTCGGAATAATCTCCCACATTGTAACTTATTACTC
CGGGAAGAAAGAGCCATTTGGGTATATAGGCATGACCTGGGCTATAATGTCAATCGGGTT
CCTAGGATTTATTGTATGAGCCCACCATATATTTACAGTGGGCATAGATGTAGACACACG
AGCCTACTTCACCTCTGCTACCATAATCATTGCTATTCCTACCGGAGTTAAAGTTTTCAG
CTGACTTGCTACACTTCATGGAGGCAATATCAAATGATCTGCCGCAATACTTTGAGCCCT
AGGCTTTATTTTTCTATTCACCATAGGGGGCCTTACCGGTATTATCTTAGCAAACTCATC
CCTAGATATTGTACTACACGATACATACTATGTTGTCGCCCATTTCCACTATGTTCTGTC
AATAGGGGCTGTTTTTGCCATTATAGGAGGCTTCATCCACTGATTCCCTTTATTTTCAGG
CTATACACTAGACCAAACCTATGCCAAAGCCCACTTTATTATTATATTCGTAGGCGTAAA
TTTAACCTTTTTTCCACAACACTTCCTTGGCCTATCTGGAATACCCCGACGCTATTCTGA
CTACCCCGATGCTTATACCACATGAAATATTCTATCGTCCATTGGCTCCTTTATTTCACT
AGTAGCAGTGATCCTAATAATCTACATGATCTGAGAAGCCTTCGCCTCAAAACGCAAGGT
ATCAATGACCGAACAATCCCCCACCAACCTCGAATGATTAAATGGCTGTCCCCCGCCTTA
TCACACATTTGAAGAGCCAGCCTATGTTAAACT-GAGCGAAAAAGGAGGGAGTCGAACCC
CCTAAAATCGGTTTCAAGCCAATCCCATAGCCCCTATAACTTTTTCAA-TAAGATATTAG
-AAAAACTATTTCGTGGCTTTGTCGAAACCAAATTATAGGCTATAACCCTATATATCTTA
CATGGCCCACCCAGTTCAACTAGGTCTACAAGATGCTACATCTCCTGTTATAGAAGAATT
AATTACTTTCCACGACTATGCATTTATGACTATCTCTTTAATTAGTTTTCTAGTCTTGTA
CGCTCTATCCTCGACACTCACAACAAAGTTAACCAATACCAACATTACAGACGCCCAAGA
AATAGAGACCACTTGAACCATCCTACCCGCAGTCATTCTGATCCTGATTGCCCTACCATC
TCTACGCATTCTATACCTAACAGACGAAGTCAACAACCCCTCCTTTACTATTAAATCAAT
TGGACATCAGTGATACTGAACCTATGAATACACAGACTACGGGGGCCTCATCTTTAATTC
TTACATAATACCCCCATTATTCTTAAACCCAGGAGACCTTCGACTCCTGGAAGTTGACAA
CCGAGTGGTTCTCCCAATTGAAGCTCCCGTCCGTATAATAATTACATCTCAAGATGTCCT
ACACTCATGAACTATCCCCACACTAGGTTTAAAAACAGATGCAGTACCCGGACGCTTAAA
TCAAACCACATTTACCGCCACACGACCGGGCGTCTATTACGGACAGTGCTCAGAAATCTG
TGGAGCTAACCACAGCTTCATACCTATCGTCGCAGAACTGATCCCATTAAAAATTTTTGA
AATAGGACCTGTATTTACCCTATAGATACCCT----------------------------
-----------------------ACCCCTC--CCACTCTAC---AAA-TGCACTGCACAG
CTATTGTAGCGTTAACCTTTTAAGTTAAAAATTGAGG---GAGAATACCCTCTGCAGCGA
AATGCCTCAATTAGATACATCCACATGATTTATCATCATCACAGCAACACTCCCCACACT
ATATCTTATTACACAATTAAAACTGCTAAATATACATTACTACCAAACCCCCCAACAAAA
AAACTCTCATAAGCAAGCCCCCAATAACCACTGACAACTAAAATGAACGAAAATCTATTT
ACCTCATTCGCAACTCCAATAATCCTAGACCAACCTGCTACAATCCCTATCATTATATTC
CCCATATTATTAATCCCAACGTCCAAACATCTCATTAACAACCGACTAATCACTATCCAA
CGCAACCTAGTACTATTCACTCTAAAGCAAATAATAATAGCCCATAATACTAAAGGGCGA
ACCTGATCTCTAATACTAGTATCCCTAATTACCTTTATTACCACAACTAACCTTCTGGGA
CTCCTACCCCACTCATTTACACCCACCACCCAGCTATCTATAAACCTCGCTATAGCAATC
CCCTTATGAGCTGGCACAGTAATCATAGGCCTCCGTTTTAAAACCGAAAGCTCCCTGGCC
CACCTCCTACCACAAGGCACACCAACATTGCTCATCCCCATACTAGTAATAATCGAAACC
ATTAGCCTGGTCATCCAACCAGTAGCCCTAGCCGTACGCTTAACCGCTAACATTACGGCC
GGTCACCTGCTAATACACCTAATTGGAAACGCAACACTAACACTACTAACTATCAGCCCC
CCCGCTACTTCACTAATCTTTACACTCCTAACACTACTTACCATCCTAGAGATCGCAGTT
GCTTTAATCCAAGCCTATGTTTTCACACTTCTAGTTAGCCTTTATTTACACAACAACACC
TAATGACCCACCAATCCCATGCTTATCACATAGTCAAACCCAGCCCCTGACCACTAGCAG
GGGCTCTATCAGCCCTTCTAACAACATCCGGCTTAACCATATGATTTCACTTCTATTCTA
CCACTCTATTGATACTAGGCCTACTGACCACAACCCTAACCCTTCACCAATGATGACGCG
ATGTCGTACGAGAAAGCACCTATCAAGGACATCACACGACACCCGTCCAAAAAAACCTTC
GATATGGTATAGTCCTATTCATTATCTCAGAAATCTTCTTCTTTACCGGGTTCTTCTGAG
CATTCTACCACTCAAGCCTAGCCCCAACCCCTTATTTAGGAGGCCACTGGCCACCAACAG
GTATTACCCCATTAAATCCCTTAGAAGTACCCCTTCTAAATACCTCCGTATTATTAGCAT
CAGGGGTAACAATTACCTGAGCCCACTACAGCCTTATAAACAACAATCGAAAACAAACAA
CCCAGGCCCTACTCATCACAATTCTACTAGGCATCTATTTCACCCTACTACAAATTTCAG
AGTACTTCGAAGCACCCTTCACCATTTCCGACGGTATTTATGGCTCAACATTCTTTATCG
CCACAGGTTTCCACGGATTCCACGTCATCATTGGATCCACTTTCCTCCTTATCTGTCTCA
TCCGCCAACTATTACACCACTTCACACCAAACCACCACTTCGGCTTTGAAGCTGCCGCTT
GATATTGACACTTCGTAGATGTTGTATGATTACTCCTCTACATCTCTATTTACTGATGAG
GGTCCTACTC-TTTTAGTATAACCAGTACAATTGAC-TTCCAATCAATCAGCTTTGA-CA
GTATTC-AAAAAGGAGTAATCAACCTAGTACTAGCCCTAACAATCAACACCCTTTTAACC
TCACTACTAATAATTATCATGTTCTGATTACCCCAACTTAACTCCTATGCAGAAAAAACA
AACCCCTATGAGTGCGGCTTTGACCCACTAAACCCCGCTCGCATCCCATTTTCAATAAAA
TTTTTTCTAATTGCCATTACCTTTCTACTATTCGACCTAGAAATCGCCCTACTATTGTCC
CTACCATGAGCTCTCCAAACAACAAACCTCCCAATAATAACTAAGTCATCCATTACACTC
ATCATTATCCTAACCCTCAGTTTAGCCTATGAATGATCCCAAAAAGGACTAGATTGAGCC
GAATTGGTAAGTAGTTTAAAC-AAAACAAATGATTTCGACTCATTAGATTATGATCACCA
TACTAACCAAATGTCACCTATCTTCATTAACATTACCCTAGCATTCACCATCTCACTTCT
AGGGATGCTAGTCTACCGCTCACACCTGATAGCCTCTCTCCTCTGCCTAGAAGGAATAAT
AATGTCACTCTTCATCATAATCGCCCTTATGGCCTCAAACACACACTCCTCTCTAGCCAA
TATCACACCGATCACCCTACTAGTATTTGCTGCTTGCGAAACAGCAGTAGGCCTTGCTCT
ACTAGTCTCAATCTCCAATACATATGGTCTAGACTACATCCACAACCTAAGTCTACTTCA
ATGTTAAAAATAATCATTCCAACAACCATATTGCTACCAATAACATGATTCTCTACAAAC
AACATAATCTGAATTAACTTAACCATACATAGCCTAATCATTAGCCTCATTCCCTTATTA
TTTTTTAATCAAACCAATAATAACCTCCTTAACCACTCAACCTACCTGTCCTCCGACCCA
CTAACAACACCTCTTCTGACACTAACCGCTTGACTTCTACCCCTCATGATAATAGCTAGC
CAGTACCACCTATGCAATGAACCCCCCTCACAAAAAAAACTCTACCTCTCCACAATAATT
TTCCTTCAAATCACCTTAATCCTAACATTCATGGCCACAGAACTAATCTTATTCTACATC
CTATTCGAAACCACCCTTATTCCCACCCTAATCATCATCACCAAATGAGGCAACCAAGCA
GAACGCCTCAACGCAAGCACATACTTTCTATTCTATACACTAACTGGCTCTCTACCCCTA
CTCATTATATTAACTTACACCTACAATAACACAGGCTCATTAAATATCATACTACTAACA
CTCACTGACCAGAAACTAACAACTACCTGATCACACAACCTCGTCTGACTAGCATGCACA
ATGGCTTTCATAACAAAAATACCCTTATATGGCCTACATCTATGACTCCCAAAAGCCCAT
GTTGAAGCCCCTATCGCAGGCTCAATGGTTCTTGCCGCAGTACTCTTAAAACTAGGCGGC
TATGGCATAATACGACTCACCTCTATTCTCAACCCCCTAACAGAACACATAGCCTACCCT
TTCCTCATGCTGGCCCTATGAGGCATAATCATAACAAGCTCAATCTGCCTACGACAAACA
GACCTAAAATCACTCATCGCATACTCCTCCGTAAGCCATATATCCCTAGTAATCATAGCC
TCCCTCATTCAAACCCCCTGAAGCTTTTCTGGCGCGATCACTCTCATAATTGCCCACGGA
CTTACTTCCTCTATACTATTCTGCCTAGCTAACTCAAACTATGAACGCACCCACAGCCGC
ATTATGATACTCTCCCGAGGACTTCAGACACTACTTCCACTAATAACCTTCTGATGGTTC
ACAGCAAACCTCACCAACCTAGCCTTACCCCCTACCATTAACTTAATTGGAGAACTCTTC
GTGATTATAGCCTCATTCTCTTGATCTCACATCACTATCGTACTAACAGGACTTAATATA
CTAATCACAGCCCTCTACTCCCTCCACATATTCATTACAATGCAACGAGGAAAACTCACA
CACCACATAATTAACATAAAACCCCCTTTCACACGAGAAAACACACTAATGTTCATACAC
CTTGCCCCAATTATCCTTCTATCCCTTAACCCCAACATCATTCTAGGGTTCACCTCCTGT
AAATATAGTTTAACCAAAACACTAGACTGTGAATCTGACCATAGAAGCTCATTACTTCTT
ATTTACCGAGAAAGCTCGCAAGGATTGCTAACCCATGCCCCCATACTTAACACTATGGTT
TTCTCAACTTTTAAAGGATAACAGCTATCCATTGGTTTTAGGAACCAAAAATATTGGTGC
AACTCCAAATAAAAGTAACAACCATGCACACCTCTATTATAATGGCTACTCTCGCCTCCC
TAACCCTCCCAATCATCACCACCTTTATCAACCCCAATAAAAAACGATCATACCCAAACC
ATGTAAAAACAACTATAATATATGCCTTCATTACCAGTCTCCTTCCAACAACCCTGTACA
TCTCCCTAAACCAAGAAACAACCATTTGAAGCTGACACTGAATGATAACTCAAACACTAG
ACCTAACACTAAGCTTTAAACTAGACTATTTCTCCGTAATATTCACCCCAATCGCACTAT
TCATCACCTGGTCTATTATAGAATTCTCACTATGGTACATAAGCTCAGACCCAAACATCA
ACCAATTCTTTAAATATCTCCTTATTTTCCTCATCACAATACTAATCTTGACCACCGCTA
ACAACCTTTTTCAACTCTTCATCGGCTGAGAAGGCGTAGGAATCATATCTTTCTTACTAA
TCGGCTGATGACACTCTCGAACAGACGCTAACACAGCAGCAATCCAAGCAATCCTATACA
ATCGCATTGGCGATATTGGTTTTATTTTAGCTATAGCATACTTCCTCCTACACTACAACT
CATGGGACATACAACAAATACTAACTCTAAATTCCAACTCAAACCCCCTCCCACTAGTAG
GCCTCCTCCTAGCAGCAATAGGAAAATCAGCCCAACTTGGCCTTCATCCTTGACTACCCT
CCGCCATAGAAGGCCCAACTCCAGTCTCAGCCCTACTCCACTCTAGCACCATAGTTGTTG
CCGGAGTGTACTTACTTATTCGCTTCCACCCTCTAATAGAAAATAACACACTACTTCAAA
GCCTCACACTATGCCTGGGAGCTATCACTACCACATTTATAGCCATCTGCGCCCTCACAC
AAAACGACATCAAAAAAATCGTAGCCTTCTCCACCTCAAGCCAACTGGGCCTAATGATAG
TCACCATCGGCATCAATCAACCATATTTAGCATTCCTACATATCTGCACCCACGCCTTTT
TTAAGGCTATGCTTTTTATATGCTCCGGATCCATCATCCATAATCTAAACAACGAACAAG
ACATCCGAAAAATAGGAGGCCTATTTAAAACAATACCCCTCACCTCAACTTCCCTACTTA
TCGGCAACCTAGCACTCACAGGAATGCCATTCCTCACAGGCTTCTACTCAAAAGATCTCA
TTATCGAAACCACAAACACGTCATATACCAACGCCTGAGCCCTATTTATTACTCTCATCG
CCACCTCTCTAACAAGCGCCTATAGTACTCGAATCATTCTCCTCACCATAACAGGATCAC
CCCGCTTTCCAACCCTAATGAACATTAACGAAAATAACCCCACCCTACTAAATCCAATTA
AACGCCTCACAATGGGTAGCATTATTACTGGATTCCTTATCACCTACAACATCCCCCCGA
CCTCACTCCCCCAACCAACAATACCCCACTACCTAAAACTTTCAGCCCTGTACGCAACTA
TCCTTGGTTTCCTAATAACCCTAGACCTAATCTCTATAACTAACAAACTAAAAATAAACA
ACCCATCACAAATATTTAAATTCTCCAACATACTAGGATATTTCCCCACTACAATTCACC
GCATAATCCCGTATCAAAACCTACTCATAAGTCAAAACCTAGCCCTTCTCCTACTAGACT
CAATATGGCTAGAAAAATCTATACCCAAAATGGTCGTACATGCACACACCACCACTTCCA
AAACTATCACTACTCAAAAAGGCATGATTAAACTGTACTCCCTCTCCTTTCTCATCCCCC
TTACCTTAACCCTGCTTCTAATAATGTA---ACCTATTACCCCGAGTGATCTCAATCACA
ATATATACACCCACAAACAATGTCCAACCAGCAACTACCACCAACCAACGCCCATAATCG
TATAAAGCACCAGCACCAATAGAATCCCCCCGAACTAACCCTGACCCCTCTCCCTCAAAA
ATCACCCAACTCCCCATGCTATTAAAACTA------ACTACCACCACCCCATCAGAACTT
GAGACCCACAGAACTAGGCCTGCTTCTATTATTAAACCCACCATAAGACCCCCTAAAACC
TCAAACCCCGAACCCCATGTCTCAGGATACTCCTCAATAGCTATCGCTGTAGTATAACCA
AAAACAATTATCATACCCCCCAGATAAATTAAAAACAACATCAGACCTATATAAACCCCC
CCAAAACCTAAAATTACCGCACAACCAACCACGCCACTAACAATCAATGCTAACCCCCCA
TAAATAGGAGAAGGCTTAGAAGAAAACCCAACAAACCCCATAACCAACAATACACTCAAC
ACAAACAAAATATATGTCATTACTTCTGCATGGACTATAACCATAACTAATGATATG-AA
AAACCACCGTTGTACTTCAACTACAAAAGCACT-AATGACCCCAATACGTAAATCCAACC
CAATTATAAAAATAATTAACCATTCCCTCATTGACCTACCAACCCCATCTAACATTTCCA
TATGATGAAACTTCGGCTCACTCCTCGCATTCTGCCTAATTCTACAAATTATCACAGGCC
TATTCTTAGCAATACATTACTCACCAGACACCTCTTCTGCCTTCTCTTCAATCGCACATA
TCACCCGAGACGTAAACCACGGCTGAATTATTCGCTACCTCCACGCCAACGGCGCCTCCA
TATTTTTCATCTGCCTCTTCCTACACGTAGGCCGAGGCCTTTACTACGGCTCATTCCTTC
TCCTAAAAACCTGAACCACTGGCATCATACTCCTATTCTTAACTATAGCAACAGCCTTTA
TAGGCTACGTGCTTCCATGAGGCCAAATATCATTCTGGGGGGCAACAGTAATCACAAACC
TATTATCAGCAATCCCATACATCGGAACAGACCTCGTCCAATGAATCTGAGGCGGATACT
CCATTGGTAACCCCACCCTTTCACGATTCTTCACCCTACACTTTATTCTACCCTTCATTA
TTACCGCCCTTACAACAGTTCATCTGCTGTTTCTACACGAAACAGGATCAAACAACCCCT
GCGGAATCTCATCAAACTCAGACAAAATCGCCTTCCACCCCTACTACACAATCAAGGATA
TCCTAGGCCTAATCCTCCTCCTCTTTACCCTAACAACACTAACACTACTTTCACCCGACC
TCCCAAACGACCCGGACAACTACATCCCAGCCGACCCACTAAATACCCCTCCACACATCA
AACCAGAATGGTACTTTCTATTTGCATACGCAATCCTACGATCCGTTCCTAATAAACTAG
GAGGCGTACTAGCACTCTTCCTATCAATCCTCATCTTATCTATCATCCCCATACTTCATA
ACTCCAAACAGCAAAGTATAATATTCCGCCCACTTAGCCAATTCCTGTTCTGACTCCTAA
TTGCAACCCTACTAACCCTCACCTGGATTGGAAGCCAACCAGTAAGCCAACCTTTCATTC
TCATTGGTCAACTAGCATCCATAACATACTTCACCACAATTCTAATCCTAATACCACTAA
CCTCCTTGATCGAGAACAATCTACTCAAATGAACTTGCCCTTGTAGTATAAACTAATACA
CTAGTCTTGTAAACTAGAGATGAGACT---TAGAGCCCCTAGGAC----AACTCAGAAAG
AAAGCATTTGACTTCACCGCCAACACCCAAAACTGGCATTCTAG-TTTAAACTACTTTCT
GTATTT--TATATTGCACAGACTCT-ACAGTGCAA-TTAAACACTCCTAC------ACAA
GT-ATGCTATGTAATTCGTGCATTACTGCTAGCCAACATGAATAATATATAGTACTACAC
ATGCTTGATTGTACATACCACATATCACCGTAC--CCCACCTACAATCC------CTTCA
AACCCACAAGTACTAAACTCA---------------------------------------
--------------------------------------------------TCACCCGTA-
--CAT-AACACATCCTCTTATCTACCGTACATGGCACATATCTATTAAAAAC--------
----------------------CCTCCTCC----TCACCATGGATGCCCCCCCTCACTTA
GGGGTCCCTTACTCACCATCCTCCGTGAAATCAATATCCCGCACAAG-AGTGCTACT-CT
CCTCGCTCCGGGCCCATAACCTGTGGGGGTAACTAGGAATGAACTGTATCCGGCATCTGG
TTCTTACTTCAGGGCCATAGCAGCCAAGAT-CGCCCACACGTTCCCCTTAAATAAGACAT
CTCGATGGATCACGGGTCTATCACCCTATTAACCAGTCACTGGAGCTTTCCATGCATTTG
GTATCTTTTATCT--CTGGTCTGCACGC-AACACCATCGCAA-CATGCTGACTCC----C
ACCACAT-CCCGTCCTGAATGCGCCTGTCTTTGGTTTCCGGCCC-ATACC-ATTATTAAT
CGCACCTAC-GTT-CAATGTCCTAGTCCC---ACA-TTCCTACC-AGTAATG--TGTTAT
TTAATTCATGCTTGTAAGACATATAAC--------------------AACCAACCCACAA
CACCACA-----------------------------AAAATTC---AAAAACCTTTAATC
AAACCCCCCC--CCCC------------------------------TTTGCC-AAACCCC
CAAAAC----AAAGTCTTA--TCCCTCCAGCCAAAGCTTACA---TTTTCATCTTTTAGG
TATGCATG-CTCCAACTGCCAACCCCTCAACTAAC-------------------------
----ACTCACTTCCCC--------------------------------------------
------------------------------------------------------------
----CAACCCCAAAGACACCACTA-ACACTCAC-ACCCACTCTCTC
[8] CGUEgb
GTTTATGTAGCTTAA--TAAGTCTAAAGCAAGACACTG-AAAATGCCTAGATGGACT--C
A-CACCCCATAAACAAATAGGTTTGGTCCTAGCCTTTCTATTGACT-CCTAGCAAGATTA
CACATGCAAGTATCCCCGCCCCAGTGAAGACACCCCACAA--ATCACC-ACGATCAAAGG
GAGTAAGTATCAAGCACGCT-TAACGCAGCTCAAGACACTTTGCTTAGCCACA-CCCCCA
CGGGAGACAGCAGTGACTAATATTTAGCAATGAACGAAAGTTTAACTAAGCTATGCTACC
CT-A--GGGTTGGTCAATTTCGTGCCAGCCACCGCGGCCACACGATTGACCCGAGCTAAT
AGACACCGGCGTAAAGAGTGTTTTAGATCAATTT---AAC------TCAA-TAAAGCTAA
ACTCCAGCTAAACTGT--AAAACCCTAGCCAAT-GTAAAATAAACTACGAAAGTAGCTTT
AAAAAGTCTGAATACACGATAGCTAAGACCCAAACTGGGATTAGACA-CCCCACTATGCC
TAGCCCTAAACTTTAATAATTTAAATAACAAAACTACTCGCCAGAACACTACAAGCAACA
GCTTAAAACTCAAAGGACTTGGCGGTGCTTCACA-CCCCCCTAGAGGAGCCTGTTCTATA
ATCGATAAACCCCG-ATTCACCCTACCATCTCTCGCTCAGCCTATATACCGCCATCTTCA
GCAAACCTCAACAAGAGAC-CCAAAGTAAGCACAAACGCC------CACGCAAAAACGTT
AGGTCAAGGTGTAGCTTATGAGATGG-AAGAAATGGGCTACATTTTCTATGCCAGAAAAC
CCCACGATAGCTCTTATGAAA-CTAGGAGCCTAAGGAGGATTTAGTAGTAAATTAAGAAT
AGAGTGCTTAATTGAATTAGGCCATGAAGCATGCACACACCGCCCGTCGCTCTCCTCAAA
TATACTT-AAGGAATA-CTTAACTAAATGCTCCA-ATACTTATATAGAGGAGATAAGTCG
TAACATGGTAAGTGTACTGGAAGGTGCGCTTGGATAAATCAAGACATAGCTCAACATAAA
GCATCCGGCTTACACCCAGAAGATATCAACCATATTTGATTGTCTTGAGCCAACACTAGC
CCAAA--AAAACCAAAAACATTACTACCAAATTGATATGTAAATATATTAAATCATTTAC
ACACATAAAAGTATAGGTGATAGAAATTTATTTTCGGCGCCATAGAGACAGTACCGTAAG
GGAAAGAGTGAAAAAAAAAATTAAGCACAAAACAGCAGGGATTCACCCCTATACCTTTTG
CATAATGAACTAGTCAGAGACTATTTCGCAAAGAGAACTA-AAGCCAAAAC-CCCCGAAA
CCAGACGAGCTACCCAAAAACAGCTAAAAGAGCGCACCCATCTATGTAGC-AAAATAGTG
GGAAGATTTCTGGGTAGAGGTGACAAGCCTACCGAGCCTGGTGATAGCTGGTTATCCAAG
ATAGAATCTTAGTTCAACCTTAAGTTTACCTACAGAACCA-------CCAATCCCCATGT
AAACTTAATTGTTATTCTAAAGAGGGACAGCTCTTTAGATACTAGG-AAAAAACCTTACG
TAGAGAGTAAA---AAGCC-TAGCCCCCATAGTTGGCCCAAAAGCAGCCATCAATTAAGA
AAGCGTTCAAGCTCAACATC-AGCTAACT-AAAAAATCCC--AAACATACAACTGAACTC
CTCACATTACATTGGATTAATCTATTTAACTATAGAAGCAATAATGCTAGTATCAGTAAC
ATGAA--TATATTCT---CCTATGCATAAGCCT-----AAGTCAGACCGAAAAATTTCAC
TGACACTTAACAGCCTAGTACTAATAAAC-ACAAACAAGCCAGTACTACCTATACTGTTA
ACCCAACACAGGCATGCTCCAAAGGAAAGGTTAAAAGAAGT--AAAAGGAACTCGGCAAA
CCT-AACCCCGCCTG-TTTACCAAAAACATCACCTCTAGCATTAATAATATTAGAGGCAC
TGCCTGCCCAGTGACACATGTTCAACGGCCGCGGTACCCTGACCGTGCAAAGGTAGCATA
ATCACTTGTTCCTTAAATAGGGACTCGCATGAACGGCAACACGAGGGTTCAACTGTCTCT
TACTTTCAACCAGTGAAATTGACCTGCCCGTGAAGAGGCGGGCATA-ACATAATAAGACG
AGAAGACCCTATGG--AGCTTTAATTTACTAATGCAACCAAAACCTCACAAAAATCCACG
GAC--TTAACCCACTACT-AGACCTGCATTATTAATTTTGGTTGGGGTGACCTCGGAGCA
TAATTAAACCTCCGAATAGTCCAGACCAAGACTACACTAGTCGAAGCTAACCAATATCTA
CAATTGATCCAATA-AATTGATCAACGGAAAAAGTTACCCTAGGGATAACAGCGCAATCC
TATTCCAGAGTTCATATCGACAATAGGGTTTACGACCTCGATGTTGGATCAGGACATCCT
AATGGTGCAGCAGCTATCAAGGGTTCGTTTGTTCAACGATTAAAGTCCTACGTGATCTGA
GTTCAGACCGGAGCAATCCAGGTCGGTTTCTATCTATTC-TATATTTCTCCCTGTACGAA
AGGACAAGAGAAATAGGGCCCACTTCA-CA-AAGTGCCCTCCTTCC--ATAAATGACTTA
ATCTCAATTTA-ACAAAAAGCTACATATATGCCCCAAGAGCAGGGCT-TGTTAAGATGGC
AGAGCCCGGCAATTGCATAAAACTTAAAACTTTATAATCAGAGGTTCGACTCCTCTTCTT
AACATTATGTTTACAACAAACCTTCTACTTGTTATTCTACCCATCATAGCCGCCATAGCA
TTTCTTACCCTCACTGAACGAAAACTACTAGGCTACATGCAACTACGTAAAGGGCCTAAT
ATTGTAGGCCCCTACGGATTACTACAACCTTTCGCCGATGCAATAAAACTATTTACCAAA
GAACCCTCAAAACCCGCAACCTCCACTACTACCCTATATGTTATTGCACCAGCCCTAGCC
TTTATTACCGCCCTCCTCTTATGAACCCCCCTTCCCATACCTAATCCCCTAATTAACCTT
AACCTTGGACTTTTATTCATTCTAGCCATATCTAGCTTAGCTGTATACTCCATTCTATGG
TCAGGATGAGCATCCAACTCAAACTATGCACTAATCGGAGCACTACGAGCAGTCGCCCAA
ACAATCTCATACGAAGTAACCCTCGCCATCATCATACTATCAATCTTACTAATAAGCGGT
TCATTTAACCTCCACATACTTATCACAACACAAGAACATCTTTGGCTCCTCCTACCCTCG
TGGCCCTTAACTATAATATGATTTATCTCCACACTAGCAGAGACCAACCGAGCCCCCTTC
GACCTTACAGAAGGTGAATCAGAGCTAGTCTCAGGCTTCAATGTTGAATATGCTGCAGGC
CCATTCGCCCTTTTCTTCATAGCCGAATACATAAATATCATTATAATAAATGCCCTAACA
GCTGCAATCTTCCTAGGGACATTATACCCCATTCACTCACCAGAACTATTTACAACATGC
TTTACCATTAAAACACTCCTATTACCCTCCCTATCCTTATGAATTCGAGCAACCTACCCC
CGATTCCGATATGATCAACTCATGCACCTACTATGAAAGAACTTTTTACCCCTTACACTA
GCACTTCTCATATGATATATCTCAATACCCATCATAACCTCTGGTATTCCTCCCCAAAAC
T-AGAAATATGTCTGACAAAAGAGTTACTTTGATAGAGTAAATAATAGAGGACCTAACCC
TCTTATTTCTAGAACCATAGGTATCGAACCTACTCCTGAGAACCCAAATTTCTCCGTGCT
ACCCATTACACCTTGTTCTA--AAGTAAGGTCAGCTAAA-TAAGCTATCGGGCCCATACC
CCGAAAATGTTGGTTATACCCTTCCCGTACTAATCAACCCACTAGCCCAACTTGTTATCT
ACTCCACCATAATTATAGGCACTTTCATCACACTACTAAGCTCACACTGATTCCTCACCT
GAGCCGGCCTAGAAATAAACATATTAGCATTTATTCCAATCCTAACTAAAAAAGCGAGCA
CCCGTTCCACAGAAGCTGCAACCAAATATTTCCTTATACAATCAACCGCATCTATGGTCT
TCATCCTAGCAATTACTTATAATAACATGCTCTCCGGACAATG---AACCATAACAAACA
AACTCAACCAACTCCCATCCTTAGCCATAACAATAGCTCTCGCCATAAAACTAGGGATAA
CCCCCTTCCACTTTTGAGTCCCAGAAGTTACCCAAGGAACACCTTTAATCCCAGGCTTAC
TCCTTCTCACATGACAAAAACTAGCTCCCATCTCGATCATATACCAAATCTACCCATCAA
TCAACACAAGCACCCTCCTGATCCTTTCAACCCTATCCATCATAGCAGGCAGCTGAGGCG
GCCTCAATCAAACACAACTACGCAAAATTATGGCATATTCTTCAATTACACATATAGGCT
GAATGATAATGACACTAACATATAACCCGAATGTTACAATCCTTTACCTAGCTACATATA
TTATTTTAACGACTACTGCATTTCTAGCCCTAAACCTAAATTCAAACACCACAACCTTAA
TACTATCCCGCACCTGAAACAAATTAACCTGACTAATACCACTAATAGCAGCTACTCTTC
TATCCATAGGAGGTCTACCCCCGCTAACAGGATTTATACCAAAATGAATTACCATTCAAG
AACTCACGAAAAATAATAACTTCATTATTCCTACGACCATAATCACCATAACCCTACTCA
ACTTATACTTTTATATGCGCCTAATTTACACCACCTCTATAACAATGCTCCCTGCAATTA
ATAATATAAAAATAAAATGACAATTTGAAAATATAAAACCAACACTCTTCATCTCCCCAC
TTATTATCTTCACCACCCTCCTATTACCAATCTCTCCAACAACCTTCACCATATTCTAGA
AATTTAGGTTAAATACAGACCAGAAGCCTTCAAAGCTCCCAGTAAGTTAAATCATACTTA
ATTTCTGAAACACATTAAGGACTGCAAAACTCTACTCTGCATCAACTGAACGCAAATCAA
TCACTTTCATTAAGCTAAGCCCTTACTAGATCAATGGGACTCAAACCCACAAACACTTAG
TTAACAGCTAAACACCCTAATCAACTGGCTTTGACCTACTTCTCCCGCCGCGGG-AAAAA
AAGGCGGGAG-AAGCCCCGGCAGAGGTC-TTAAGCTGCTCCTTTGAATTTGCAATTCAAC
ATGAAAATCACCTCGGGACTGGTAAAAAGAGGACTTAACCCCTGTCTTTAGGTTTACAGC
CTAATG-CTA-ACTCAGCCATTCTACCCTCTCTC-------------CCA--CCTATGCT
CGTTAACCGCTGGTTATTCTCTACAAATCATAAAGATATTGGAACTTTATATTTACTATT
CGGAGCATGGGCCGGAATAATGGGTATAGCTATAAGTCTTCTAATCCGAGCTGAACTAGG
CCAACCCGGCAACCTGCTAGGTAATGACCACATTTACAATGTTATTGTTACGGCCCACGC
ATTCGTCATAATTTTCTTTATAGTTATACCTATCATAATCGGAGGATTCGGAAACTGATT
AGTGCCTCTGATAATTGGTGCCCCTGACATAGCATTTCCCCGCTTAAACAATATAAGCTT
TTGACTTCTCCCACCATCTTTTCTACTTCTTCTCGCATCAGCTGCAGTAGAAGCCGGTGC
CGGAACTGGCTGAACCCTTTACCCGCCTCTGGCAGGAAACTTCTCCCATCCGGGAGCCTC
TGTAGACTTAACCATCTTCTCACTCCATCTAGCAGGTATCTCCTCTATTCTAGGAGCTAT
TAATTTTATTACTACCATTATTAACATAAAACCCCCCGCAATTTCCCAATATCAGACCCC
CTTATTCGTCTGGTCAGTAATAATTACAGCAGTCCTATTACTACTATCTCTCCCCGTACT
AGCGGCCGGCATCACAATACTATTAACAGATCGCAACCTCAACACTACCTTCTTCGACCC
CGCCGGTGGAGGAGACCCCATCTTATATCAACATTTATTCTGGTTTTTTGGTCACCCCGA
AGTCTATATCCTTATTTTACCAGGCTTTGGAATAATTTCCCATATTGTAACATACTATTC
TGGAAAAAAAGAACCATTCGGGTATATAGGTATAGTCTGAGCTATAATATCAATTGGCTT
TTTAGGCTTTATTGTATGAGCCCACCACATATTTACAGTTGGCATAGATGTGGATACAGG
AGCCTATTTCACTTCCGCCACTATAATTATTGCAATTCCCACCGGAGTTAAGGTCTTTAG
CTGGCTCGCCACACTTCACGGAGGCAATATCAAATGATCCCCCGCAATGCTCTGGGCCCT
GGGCTTTATTTTCCTTTTTACCGTAGGAGGTTTAACAGGTATCGTACTAGCAAACTCATC
ACTGGACATTGTACTGCACGACACATATTACGTCGTAGCTCATTTTCACTACGTCTTGTC
AATAGGAGCAGTTTTCGCCATTATAGGAGGGTTTATTCACTGATTTCCTTTATTCTCAGG
CTATACTCTAAATCAAGTCTGCGCCAAAGCCCACTTCATAATTATATTTGTAGGCGTAAA
TTTAACCTTCTTCCCACAACACTTTCTTGGTCTATCCGGAATACCTCGACGCTACTCCGA
CTACCCCGACGCTTACACCATATGAAACATTGTATCATCCACAGGCTCCTTTATTTCCCT
AGTCGCAATACTGCTAATAGTATACATGATCTGAGAAGCCTTTGCCTCAAAACGCAAAAT
CCTATTAATCGAACAACCCACCTCCAACTTAGAATGACTACATGGCTCTCCCCCACCATA
CCATACTTTTGATGAGCCGGTCTTTATCAAAATCAAATAAAAAAGGAAGGAATCGAACCT
TCTGAAGCTGGTTTCAAGCCAGCTCTATAGCCTCTATAACTTTTTCAATTGAGATATTAG
-AAAAATTATTTCATAGTTTTGTCAAAGCTAAATTATAGGAAA-CACCCTATATATCTTA
TATGGCCCACCCGGTTCAACTAGGCCTACAAGACGCCACATCCCCCATCATAGAAGAATT
AATCGCCTTCCACGACCATGCCCTTATAATCGTGTGCCTAATTAGCTTTCTAGTCTTATA
CGTTCTATCATCAGTACTCATAACAAAATTAACTAACACCAACATCACAGATGCCCAGGA
AATAGAGACTATTTGAACAATTCTACCCGCAATTATCCTAATCTTAATTGCCCTACCATC
CCTACGCATTCTCTACTTAACAGATGAAATTAATAACCCATCTTTTACTATTAAATCGAT
TGGACACCAATGATACTGAACCTATGAATATACAGACTATGGAGGACTAATCTTCAATTC
TTATATACTTCCCCCACTATTCTTAAACCCAGGGGACCTTCGACTCCTAGAAGTTGATAA
TCGAGTGGTTCTTCCAATTGAAGCCCCTGTTCGTATGATAATTACATCTCAAGACGTATT
ACACTCATGAACTATTCCCACCCTAGGTCTAAAAACAGACGCAGTACCCGGACGCTTAAA
TCAAACAACATTCACTGCAATACGACCAGGCGTCTACTATGGACAATGCTCAGAAATTTG
CGGCGCTAATCACAGCTTTATGCCAATTGTTGCAGAGCTAATTCCACTAAAAATTTTCGA
AATAGGGCCTGTATTCACTCTATAGACAAAACAGCAGC----------------------
---------TTACCTTTTCTTCAATCCC--ATTCATCTCAC---AGA-CCCGCTGTACAG
CTATTATAGCATTAACCTTTTAAGTTAAAGATCGAGA--AACCCTTCTTCTCTACAGCGA
AATGCCTCAACTAAATACATCCACATGGTTCACTATCATTATAACCATACTCCCCACACT
ATATATCATTATACAATTAAAATTACTAAGTACAACCTATTATCCATCTCCACCACAAAA
ATTAGCTAAGACAAAACCCCGCAACAATCCTTGACAACTAAAATGAACGAAAATTTATTT
ACCCCATTCACAACTCCAACAATCCTAGGCCTGCCTGCTGTAATTCTCATCATTCTGTTT
CCTACACTACTACTCCCAACCTCCAAACACATCATCAGCAATCGATTAATTACTATTCAA
CAGAATCTAATCCAACTAATTATAAAACAAATCATAACAACCCATAGTGCTAAAGGACAA
GCCTGATCCCTAATACTTATATCTCTAATCATTTTTATTACCATGACTAATCTCCTTGGA
CTCTTACCGCACTCATTTACACCCACCGCTCAACTATCTATAAATTTAGCTATAGCAATC
CCCCTATGAGCCGGCACAGTGATCACAGGACTTCGCTTCAAAACTAAAAGCTCCCTAGCC
CACCTCTTACCACAAGGCACACCCACACCTCTTATCCCTATATTAGTAATTGTTGAAACC
ACTAGCCTCTTTATCCAACCAGTAGCCTTAGCCGTACGCCTAACCGCCAACATTACAGCA
GGCCACCTACTTATACATCTAATTGGAGCCGCCACACTAACACTATCAACCATTAGCCTC
CCTGCAGCCTCACTAACCTTAATACTCCTAGTATTATTTATAATCCTAGAGGTTGCAGTC
GCCCTAATCCAAGCCTATGTATTCACACTCTTAGTAAGCCTTTATTTACACGACAATACT
TAATGACCCACCAAGCTCACCCCTACCATATAGTTAAACCTAGCCCATGGCCGCTAACAG
GAGCCCTCTCAGCTCTCCTGATAACATCTGGCTTAATTATATGATTCCACTTCTATTCTA
TTACCCTACTAGCATTAGGACTATTAACTAACCTACTAACAATATACCAATGGTGGCGTG
ATATTATCCGAGAAAGCACCTACCAAGGCCATCACACAACACCAGTTCAAAAAAGCCTTC
GCTACGGAATAGTTTTATTTATTATTTCAGAAATTTTCTTTTTTACTGGCTTCTTCTGAG
CATTTTATCACTCAAGCCTCGCCCCTACCCCCCACTTAGGGGGCCACTGACCACCAACAG
GCATCACTCCCTTAAACCCCTTAGAGGTGCCCCTTCTAAATACCTCCGTACTGCTTGCAT
CAGGAGTTACAATCACCTGAGCCCACCATAGTCTAATGGAAGGCAATCGAAAGCAAATAA
ACCAAGCCTTGTTTACCACAATTTTATTAGGTGTTTACTTCACCCTACTACAAATCTCAG
AGTACTATGAAGCACCCTTTACCATCTCTGATGGCATCTACGGCTCAACATTCTTTATTG
CCACCGGCTTCCATGGGCTACACGTCATTATTGGGTCCACATTCCTCATCATTTGCCTTA
TTCGTCAACTACTGTACCATTTCACATCAAATCACCATTTCGGCTTTGAAGCCGCCGCTT
GATACTGACACTTTGTAGATGTTGTCTGACTATTTCTCTATATCTCCATTTACTGATGAG
GTTCCTATTC-TTTTAGTATAGCCAGTACAGCTGAC-TTCCAATCAACTAGCTCCGATCA
ACACTC-GGAAAAGAATAATTAACCTAGTATTGATCCTAACAATTAATACCCTCCTAACC
CTAATACTAATAGTTATCATATTCTGATTACCCCAACTCAATTCCTACACAGAAAAAACT
AACCCCTACGAATGCGGCTTCGATCCGCTAAATCCTGCCCGCATCCCCTTTTCTATAAAA
TTTTTCCTAGTAGCCATTACTTTTCTACTATTTGACCTAGAAATTGCCCTACTACTACCA
CTACCATGAGCCCTCCAGACAACAAACCTTTCCACAATAATTAAATCATCAATGATATTA
GTTACTATTCTAACCCTCAGCCTGGCTTATGAATGAACTCAAAAGGGTCTAGATTGAGCT
GAATTGGTAAGTAGTTTAAAC-AAAACAAATGATTTCGACTCATTAGATTATGACAACCA
TACTAACCAAATGCCCATTATTTACATAAATATTATATTAGCATTCACTATTTCACTCCT
AGGCATACTAATCTATCGCTCACATTTAATATCATCACTACTGTGCCTAGAAGGAATAAT
ACTCTCACTATTTATCATAAATACCCTCATGGCTTTAAACATACACTCCCCCCTAACTAA
TATTGTACCTATTACCCTGTTAGTATTTGCCGCCTGCGAAGCGGCAGTAGGCCTTGCCTT
ATTAGTTTCAATTTCAAGTACATATGGCCTAGATCATATCCAAAACCTAAGCCTACTTCA
ATGTTAAAAATAATTTTTCCTACAATCATATTACTACCAATAACATGGTTCTCCAAAAAT
AACATAATCTGAATTAACCTGACTACACATAGCTTGATCATCAGCCTTATCCCTCTTCTA
TTCTTCAATCAAACCAACAGCAACCTCATTAATTATTCAACCTACCTATCCTCTGATCCA
CTAACAACACCTCTCCTAATACTAACCGCCTGACTCCTGCCCCTCATAATCATAGCAAGT
CAGTACCACCTTCACAATGAAAGTCCCTCACGAAAAAAACTCTATCTCTCCATAATAGTT
TTTCTACAAATTTCCCTGATTATAACATTCATAGCCACAGAGCTAATTCTATTCTACATC
CTATTCGAAACCACCCTCATCCCCACCTTAATTATTATTACTCGATGGGGTGTCCAAGCA
GAACGCCTCAACGCAGGCACATATTTCCTATTCTACACACTAACTGGCTCCCTCCCCCTA
TTAATTATATTATTATATACCTATAACGACCTAGGCTCACTAAACATTATATTCCTTACA
CTCACAACCCAAAAATTAACGAGCACCTGATCACACAACCTACTTTGACTAGCATGTATG
ATGGCCTTTATGGTAAAAATGCCCTTATATGGCCTACATTTATGGCTTCCTAAAGCCCAC
GTTGAAGCACCCATTGCCGGGTCAATAGTCCTTGCTGCAGTACTTCTAAAATTAGGTGGT
TATGGCATAATACGACTCACCCCAATCCTTGATCCACTTACAGAACACATAGCCTACCCC
TTCCTTATACTATCTCTATGAGGCATAATTATAACAAGCTCAATCTGCCTTCGACAAACA
GATCTGAAGTCACTCATCGCATATTCCTCCGTAAGCCATATGGCCCTAGTAATTATAGCT
TCCCTCATTCAAACCCCCTGAAGCTTCACTGGCGCAATTATCCTCATAATAGCCCATGGA
CTCACGTCATCTATACTATTCTGCCTAGCAAATTCAAACTACGAACGAACCCACAGCCGC
ATTATAATACTTTCTCGAGGACTTCAAACCCTACTTCCACTAATAGCCTTCTGATGGTTT
ATAGCAAATCTCACTAACCTAGCCCTACCCCCCACTATTAACCTAATAGGAGAACTGCTC
GTAGTAATAGCCTCATTTTCTTGATCACATGTTACCATTATACTTACAGGACTAAATATA
CTAATTACCGCCCTCTATTCCCTATACATGTACATTACAACCCAACGAGGATCACTCACC
CACCACATCACCAATATTAAACCCTCCTTTACACGGGAAAACATACTAATATTTATGCAC
CTCTCCCCTATCATTCTCTTATCCCTCAACCCTAACATTATTATAGGCTTAACCCCTTGT
AAATATAATTTAACTAAAATACTAGATTGTGAACCTAGACATAGAAGCTTACCGCTTCTT
ATTTACCGAGAAAGCTTGCAAGGACTGCTAATCCATGCTCCCGTACCTAACAAAACGGCT
CTCTCAACTTTTAAAGGATGACAGCCATCCATTGGCCTTAGGAGCCAAAAATATTGGTGC
AACTCCAAATAAAAGTAGCAACCATGCATGCTTCCATCATTATACTAACCCTAACTTCCT
TAACTTTCCCAATTATCATAGCCCTCATCAGCCCTAGCAAAAAACTCACGTACCCCTACT
ATGTAAAAACAACCATAATATTTACCTTCACCCTCAGCCTATTCCCCATAACCCTATTTA
TCTTTCTGGATCAGGACATAATTATCTCAAACTGACATTGAACAACTATTCAATCACTAG
AACTGACATTAAGCTTCAAACTAGACTACCTTTCCATAATATTCACCCCAATCGCACTAT
TTATCACCTGGTGTATTATAGAGTTTTCATTATGATATATAAGTTCAGATCCAAACATTG
ATCAGTTCTTTAAGTATCTCCTCATTTTCCTCATTACCATATTAATCTTAATTACCGCTA
ATAACCTTTTCCAACTCTTTATCGGATGAGAAGGTGTAGGTATTATATCATTTTTACTGA
TTGGCTGATGACATGCCCGAACAGATGCCAACACAGCAGCGGTCCAAGCAGTCCTGTACA
ACCGCATTGGTGATATTGGCTTTATTCTAGCCATAGCATGGTTTCTACTACACTACAACT
CATGAGACCTCCAACAAATATTCATCCTAAACTCCAACCCAAGCCTACTACCACTAATAG
GTCTCCTCCTGGCAGCAACAGGCAAATCAGCCCAACTTGGCCTCCACCCCTGACTGCCCT
CCGCTATAGAAGGCCCAACCCCAGTCTCAGCCCTACTCCACTCGAGTACCATAGTGGTGG
CAGGAGTATTTTTACTTATCCGCTTCCACCCTCTGATAGAAAACAACATGTTAATCCAAA
GCCTCACACTATGCCTAGGAGCCATTACCACCTTATTCATAGCAATCTGCGCTTTAACAC
AAAATGATATCAAAAAAATCGTAGCTTTCTCCACTTCAAGCCAACTAGGACTAATAATAG
TTACCATTGGCATTAATCAACCATACCTAGCATTCCTACATGTATGTACCCACGCTTTCT
TCAAAGCTATACTATTTATCTGCTCTGGATCTATTATTCACAACCTAAACAACGAGCAAG
ATATCCGAAAAATAGGGGGATTATTTAAAACAATACCCCTTACCTCAACATGCCTAACTG
TAGGCAGCCTGGCACTCACAGGCATACCATTCCTTACGGGCTTCTACTCTAAAGACCTTA
TTATCGAAACCGCAAACACGTCATATACCAACGCCTGAGCCCTATCTATTACTCTTATCG
CCACCTCCCTGACTAGCGCCTACAGCACTCGAACTATCATTTTTACACTAACAGGACAAC
CCCGCTTTTCAAGCTCAATCAATATTAACGAAAACAGTTTAACCCTACTGAACCCACTAA
AACGCCTAGCAGTAGGCAGCATACTCGCAGGTTTTCTTATCACCAATAACATTTCCCCCA
CTACACTCCCCCAACTAACAATACCCTATTACCTGAAGTACCTAGCCCTGTGCGGAACCG
CCCTAGGCTTTCTAATAGCCTTAGACCTAACTCTTATGACCAATAAACTCAAAATAAATA
CACCATCACACATATTCAAATTTTCCAATATACTGGGTTATTTCCCCACAACAATTCACC
GAATAATTCCCTATCAAAATCTGACTATAAGCCAAAATATAGCCTTTCTCCTACTAGACT
CAACTTGACTAGAAAAACTAATACCTAAAACAATTACACAAATCCACATTACTTCATCCA
CCATCATAACCTCTCAAAAAGGTATAGTCAAACTCTATTTCCTCTCCTTCCTTATCCCTC
TTATTTTAACCCCGCTTCTAATAATGTA---ACCTGATCCCGCGAGTAATTTCAATCACA
ATGTATACACCAACAAACAACGTTCAACCAGTAACCACCACTAATCAACGACCATAGTCA
TACAATGCACCCGCACCAATAGAATCCTCTCGAATTAAACCCGACCCCTCCCCCTCAAAA
ATCACCCAACTCCCTATGTTATTCAAGCTA---ATCACCACAACCAACTCATCATACTCT
AAGACTCAAAAGACTAATCCTACCTCTATAGCTAGCCCCACCAAAAGACTCCCCAAGACC
TCAAACCCTGAGCCCCATGCTTCAGGGTATTCTTCAATAGCCATTGCAGTAGTATAACCA
AAAACAACTATTATTCCCCCCAAATAGATCAAAAACATTATTAAACCTATATAAGTACCC
CCACAATTTAAAATAATAATACAACCAACTACACCACTAACAACTAATGCTAAACCCCCA
TAAATTGGAGAAGGCTTAGAAGAAAAACCTACAAATCCCATAACCAACAACACACTCAAT
AAAAACAAAGCATATGTCATCATTTTTACATGGGTTCTAACCATGACCAATGATATG-AA
AAACCATCGTTGTATTTCAACTACAAAAACATT-AATGACCTCAACACGTAAGTCTAACC
CAATTATAAAAATAGTTAACCATGCTTTCATCGACTTACCCACCCCCTCCAACATCTCAA
TATGATGAAATTTTGGCTCCCTTCTAGCAACCTGCCTGCTCCTACAGATCATCACAGGCC
TATTCCTAGCAATACACTACTCACCAGATACTTCCTCTGCCTTCTCCTCAATCGCACATA
TCACCCGAGACGTAAACTATGGCTGAATTATCCGTTACCTCCATGCCAACGGCGCTTCCA
TATTTTTTATCTGCCTCTTCCTACACGTAGGTCGAGGCTTATACTACGGCTCATTTCTCC
TCCTTGAAACCTGAAACATCGGCATTCTACTCTTACTTACAGTTATAGCCACAGCCTTTA
TAGGCTATGTGCTTCCATGAGGGCAAATATCATTTTGAGGGGCTACAGTAATTACAAACT
TACTATCCGCAATCCCATACATTGGAACCGACCTCGTCCAATGAGTCTGAGGAGGATATT
CTATTGATAAACCCACTCTTACACGATTCTTCACAATTCACTTCACCTTGCCCTTTATTA
TTGTAGCCCTCACAACTCTACACCTACTCTTTCTACATGAAACAGGATCAAATAACCCAT
GCGGAATTATTTCCAATTCTGACAAAATTCCCTTTCACCCCTACTATACAACCAAAGACA
TCCTAGGCTTAACCCTTCTCCTTCTCCTTCTAATAATACTAGTACTATTCCTACCTGACC
TCCTAAGCGACCCAGACAACTATACCCCAGCTAACCCACTAAGCACCCCACCACACATTA
AACCAGAATGATATTTTCTATTTGCATACGCAATCTTACGATCCGTTCCCAACAAACTAG
GAGGAGTACTAGCCCTCCTCCTATCCATTCTCATCCTAATAGCTATACCCATATTACACA
AATCCAAACAACAAAGCATAACATTCCGCCCACTCAGCCAACTCATACTATGACTCCTAA
CTACAACTTTAATTACCCTAACCTGAATTGGAAGCCAACCAGTAAACCAGCCCTTTATCA
TAATTGGACAAATAGCATCCATAACATACTTCACCACAATCCTAATCTTAATACCACTAG
CCTCTTTAACTGAAAACAAGCTCCTCAAATGAACTTGCCCTCGTAGTACAAACTAGTATA
CCGGTCTTGTAAACCGAAGATGGAGAC-----TTCTCCCTAGGAC----AA-TCAGAAAG
AAAGCAA-TAGCTTCACCGCCAATACCCAAAACTGGCATTCTAT-CTTAAACTACTCTCT
GTATTCTATAGGGGGGAAAGAACTC-AAAGAACAACCTAAGTACTAACTTAATCT-CCCA
TG-CCCTTATGTAATTCGTGCATTACTGCTAGCCAACATGAATATTATATAGTACTATAA
ATGGTTCACCGTACATAAAACATAATATTGCAT-TTCTACCATTAAATC-GTCCAAAACA
TGCTTACAAGCAAGGAACTTACTGGGTAT-ACAAACTATAATACAT-AACCCC---TCTC
TCCACAAGACATGATTACCCC--CTGGAATATCAACAGAACTAG--AAACTCAGCCGAAG
TACAT-AAAACATCAAATCCTTTGTCGGACATAGCACATCTAAGTCAAATCCTCCCTCGC
AGTACATAGCACATCTAAGTCAAATCCTCCCTCGTCAACACGGATA-TCGCCCTCAATTG
GGTGTCCCTTGTTCAACATCCTCCGTGAAATCAATATCCCGCACAAG-AGTGCTACT-CT
CCTCGCACCGGGCCCATAACTCGTGGGGGTAGCTATAAACGACATCTAAAGGACATCTGG
TTCTTACCTCACGGCCATAGCATTTAA-AC-CGCTCACACGTTCCCCTTAAATAAGACAT
CTCGATGGATCACGGGTCTATCTCCCTATTAACCAGTCACGGGAGCTCTCCATGCATTTG
GTATCTTTTATCT--CTGGTCTGCACGC-GACCCCATCGCAT-AATGCTGG-TCT----C
GCCACAA-CAAGTCCCGCA-GCGCCTGTCTTTGATTCCTAGTAC-ATAGACATTATTAAC
CGCACCTTC-GTT-CCACATTCTAACTCC---CCC-CGCAACT--GACATGG--TGTTAT
TTAATCCATGCTTGTAAGACATACAGA-TAATCA----CTACAGTGCCCCCCCTTCAAAT
TCCCACC----------CTCAATAAAATTAAATTACACA-------AGCTCTACT----C
AAACCCCCCCT-CCCCCATCTCCGATCCCCACAT---TAATTTGCCCCTGCC-AAACCCC
-AAAAA--CAAAGGCCTAA---CCACCTGATCGGAGATTCCATTTTTTTCATCTTTTAGG
TGTGCATAACTCCAACTACCATTCCCTCAACTAACAAAA---------------------
----AATTACTTCATTTACT--ACCCTTCACACACTTTTTCTTTCTTTTTTTTCCCCCCC
CCCCATATATTTATCCACCATCAAATCCGC---------------------ACTTCTATC
AACTCAACCCTAAAGATAAT------TAACCACATCCCATCATTCT
[9] MSYLgb
GTTTATGTAGCTTAAACCCAC-CCAAAGCAAGACACTG-AAAATGCCTAGATGGGTTCGC
A-CACCCCATAAACAAACAGGCTTGGTCCTGGCCTTTCCATTGGCT-CCTAGCAAGATTA
CACATGCAAGCATCCCCGCCCCGGTGAAGACGCCCTACAA--ATCATC-ATGACCAAGAG
GAGCAAGCATCAAGCACGCA-C-ACGCAGCTCAAAACGCTTTGCCTGGCCACA--CCCTA
CGGGAAACAGCAGTGACAAATATTTAGCAATAAACGAAAGTTTAACTAAGCTATGCTATA
TTTA--GGGTTGGTCAATTTCGTGCCAGCCACCGCGGTCACACGATTGACCCTAGCTAAT
AGAGATCGGCGTAGAGGGTGTTTAAGATC----T---AAC------GCAA-TAAAGCTAA
ACTCCATCTAAACTGT--AAAACCCTAGCTGAT-GTAAAATAAACTACGAAAGTGGCTTT
AAAGCTTCTGAACACACAATAGCCAGGACCCAAACTGGGATTAGACA-CCCCACTATGCC
TAGCCCTAAACCTCAGTAGTT-GAGCAACAAAACTACTCGCCAGAATACTACAAGCAACA
GCTTGAAACTCAAAGGACTTGACGGTGCTTTACA--CCCCCTAGAGGAGCCTGTTCCATA
ATCGATAAACCCCG-ATCCACCCTACCCTCTCTTGCTCAGCCTATATACCGCCATCTTCA
GCAAACCCTGATGAAGGCC-ACAAAGTGAGCGCAAATGCC--C-ACACCGCAAAAACGTT
AGGTCAAGGTGTAGCCCATGAGACGGTAAAAAATGGGCTACATTTTCTGCCTCAGAATAC
CCCACGAAAACTCTTATGAAACCTAAGAGTCCAAGGAGGATTTAGCAGTAAATTAAGAAT
AGAGTGCTTAATTGAACCAGGCCATAAAGCGCGCACACACCGCCCGTCACTCCCCTCAAA
TATATTT-AAGGAATATCCTAACTAAACACTCCA-ATATTTATATAGAGGGGATAAGTCG
TAACATGGTAAGTGTACTGGAAGGTGCGCTTGGATAAATCAAGGCATAGCTTAAAATAAA
GCACCTGGCTTACACCCAGAAAATCTCAATACCACTTGATTGCCTTGAGCCAAGACTAGC
CCCAAGCATAACC---AACACTAATACCAAACCAACAGA------TACCAAACCATTCAC
CTACAC-AAAGTATAGGCGATAGAAATTTTAACCTGGCGCTATAGATGTAGTACCGTAAG
GGAAAGATAG--AAAACCACCCAAGCACAAAACAGCAAGGACTAACCCCTATACCTTTTG
CATAATGAATTAGCTAGAGACAATTTCACAAAGAGAACTACAAGCCAAATC-CCCCGAAA
CCAGACGAGCTACCCAAAAACAGCTAAAAGAGCGCACCCATCTATGTGGC-AAAATAGTG
GGAAGATTTCTGGGTAGAGGTGATAAGCCTACCGAGCCTGGTGATAGCTGGTTATCCAAG
ACAGAATCTTAGTTCTACCTTAAGCTTACCTACAGAACTA-------CTAATCCTCCTGT
AAGCTTAATTGCTAGTCTAAAGAGGGACAGCTCTTTAGACACTAGG-AAAAAACCTTACA
GAGAGAGTAAA---AACCC-CAATTACCATAGTTGGCTTAAAAGCAGCCATCAATTAAGA
AAGCGTTCAAGCTCAACACC-AACCACCT-TAAAAATACC--AAACATATAACTGAACTC
CTCTCACCACATTGGACTAATCTATTATCCTATAGAAGCAATAATGCTAGTATAAGTAAC
ATGAA--TATTTTCT---CCACCGCATAAGCCT-----AAATCGGACCG-AAAGCCTCAC
CGATACCTAACAGCCAGGTA-TAACAAGC-ACAAATAAGCCAACACCACCTTCACTGTTA
ATCCAACACAGGCATGC-CTCAAGGAAAGGTTAAAAAAAGT--AAAAGGAACTCGGCAAA
CTCAAACCCCGCCTG-TTTACCAAAAACATCACCTCTAGCATTACTAGTATTAGAGGCAC
TGCCTGCCCGGTGACACACGTTTAACGGCCGCGGTACCCTGACCGTGCAAAGGTAGCATA
ATCACTTGTTCTTTAAATAGGGACTCGCATGAATGGCACCACGAGGGTTTAACTGTCTCT
TACTTTCAACCAGTGAAATTGACCTGTCCGTGAAGAGGCGGACATA-AAACAATAAGACG
AGAAGACCCTATGG--AGCTTTAATTTATTAATGCAACCAAAAA-TCATACAAACCTACG
GACCTTTAA---ACTACT-ACACCTGCATTAAAAATTTTGGTTGGGGTGACCTCGGAGCA
CAACAAAACCTCCGAACAACACATGCCGAGACCACACAAGTCAAAGCGAACTAACATTTG
TAATTGATCCAATATATTTGATCAACGGAACAAGTTACCCTAGGGATAACAGCGCAATTC
TATTCTAGAGTCCATATCGACAATAGAGTTTACGACCTCGATGTTGGATCAGGACATCCT
AATGGTGCAGCAGCTATCAAGGGTTCGTTTGTTCAACGATTAAAGTCCTACGTGATCTGA
GTTCAGACCGGAGCGATCCAGGTCGGTTTCTATCTATTA-TACATTTCTCCCTGTACGAA
AGGACAAGAGAAATAAGGCCCACTTCA-TA-AAGCGCCTTCACTAC--ATAAATGATCTA
ATCTCAATTTA-GCAAAGTATCACACACCCCACCCGAAAACAGGGTT-TGTTAAGATGGC
AGAGCCCGGCAATTGCATAAAACTTAAAACTTTATAATCAGAGGTTCAACCCCTCTTCTT
AACACCATGACCACAATAAACCTCTTACTTCTAATTATATCTACATTAGCCGCCATAGCA
TTCCTCACACTCGTTGAGCGAAAACTACTGGGTCACATACAACTACGAAAAGGACCCAAC
ATTGTAGGCCCACACGGACTATTACAACCCTTCGCTGATGCCATAAAACTCTTCACCAAA
GAACCCTTGAAACCCTCAACATCCACCACTGCCCTTTATATTTTCGCACCCGCCCTAGCC
TTCTTCATTGCCCTCCTCCTATGAACCCCCCTCCCCATACCCAACGCCCTAATCAACCTC
AACCTAGGACTCCTATTCATCCTAGCCATGTCTAGCCTAATCGTCTACTCCATCCTATGA
TCAGGATGAGCATCAAACTCAAACTACGCCCTAATCGGAGCCCTACGAGCCGTCGCCCAG
ACAATTTCATACGAGATCACCCTTACTATTATTCTACTATCAGTCCTATTAATAAACGGC
TCATTTAACCTTAATACACTCATCACAACACAAGAACACCTATGACTTCTCCTACCATCA
TGACCCCTAGCCATAATATGATTTACTTCCACATTAGCAGAAACAAATCGAACCCCCTTT
GATCTCATAGAAGGTGAATCAGAACTAGTATCAGGCTTTAACATTGAATATGCCGCAGGT
CCATTCGCCCTATTCTTCATAGCCGAATACATAAACATCATAATGATAAACGCCCTAACA
GCCACAATCTTCCTAGGCACATTCTACCCAATCCATTCACCAGAACTATTCACAACATGC
CTCACTACCAAAACACTTTTCTTAACTTCCCTATTCCTATGAATCCGAGCGGCATACCCC
CGATTCCGTTACGACCAACTCATACACCTACTATGAAAAAACTTCCTCCCACTCACACTA
GCACTACTCATATGATCTACCTCAATACCCATCGCAATCTCCAACATCCCCCCTCAAACC
T-AGAAATATGTCTGACAAAAGAGTTACTTTGATAGAGTAAATAATAGAGGCCCCAACCC
TCTTATTTCTAGGACTGTAGGTATCGAACCTACCCCTGAGAACCCAAACTTCTCCGTGCT
ACCTCATACACCCCATCCTA--AAGTAAGGTCAGCTAAA-CAAGCTATCGGGCCCATACC
CCGAAAATGTTGGTCACATCCTTCCCGTACTAATTAACCCACTAGCTCAACTCATCATCT
ACACCACAATAATCGCAGGTACACTCATCACAACACTAAGCTCACACTGATTCCTAGCCT
GAGCAGGCCTAGAAATAAACATACTAGCCTTCATCCCAATCCTAACAAAAAAAACAAACC
TCCGCTCTACAGAAGCCGCCACCAAGTACTTCCTAATACAATCCACCGCATCCATAATCC
TTTTGATAGCAATTATCTCTAACAACCTATCATCAGGGTGCTG---AACAATAACAAACT
ATATCAACCAACTCCCATCCCTAATAATGACAATCGCCCTTACCATAAAACTAGGAATAG
CTCCATTCCACTTCTGAGTCCCAGAAGTCACCCAAGGAACACCCCTAACTTCAGGCCTAC
TTCTTCTCACATGACAAAAACTGGCCCCTATTTCAATCATATACCAAATCCACCCATCAA
TCAACACCCACACCCTCCTAACCCTTTCTACCCTGTCCATCGCGGTGGGCAGCTGAGGAG
GTCTAAACCAAACACAATTACGCAAGATCCTAGGATACTCTTCAATCACACACATAGGAT
GAATAATAATGACACTGGTATACAACCCAACTACCACAATTCTCTACTTAACTATATACA
TTATCCTAACAACTACCATATTCCTAATCCTTAATCTAAACTCAAGCACCACAACCCTCA
TACTATCCCGCACCTGAAACAAATCAACCCACCTAGCACCACTAACAGCACCCATCCTCA
TATCTCTAGGAGGCCTACCCCCCCTAACCGGCTTCCTGCCCAAATGAGCTATCATCCAAG
AACTCACAATGAACAACAACTTCCTCATCCCCTCTATTATAACTATTATAACCCTACTTA
ACCTATACTTCTACATACGCCTAATCTACACCACCTCCCTAACACTATTCCCCACGTCTA
ACAACACAAAAATAACATGACAATTTGAAAACACAAAACCCACACTCCTCATCCCCCCAC
TCATCATCATCTCTACTCTTTTACTACCTATCTCCCCCCTAATCCTAGCTACCCACTAGA
AATTTAGGTTAAACA-AGACCGAGAGCCTTCAAAGCCCTCAGTAAGTAAAA--ACACTTA
ATTTCTGAAACACA-TAAGGACTGCAAACACCTGCTCTGCATCAATTGAACGCAAATCAA
CTACTTTAATTAAGCTAAGCCCTTACTAGACCAATGGGATTCAAACCCACAAAAACTTAG
TTAACAGCTAAGTACCCTAATCAACTGGCTTTGATCCACTTCTCCCGCCGCAAG-AAAAA
AAGGCGGGAGAAAGCCCCGGCAGAAACTTTGGAACTGCTCCTTTGAATTTGCAATTCAAC
ATGAAAATCACCTCGGAGCTGATAAAAGGGGGACTAGACCCCCATCTTTAGGTTTACAGC
CTAATG-CTT-ATTCAGCCATTTTACCAGCCCTTCCACC--------TTA--CTTATGCT
CATTAATCGTTGACTCTTTTCAACAAACCATAAAGACATTGGAACCCTATATTTACTATT
TGGCGCATGAGCTGGAATCATAGGCACAGCCCTAAGCCTCCTCATTCGAGCTGAGCTCGG
TCAACCTGGCAACCTACTGGGTAATGACCACATCTACAACGTCGTCGTAACGGCCCATGC
ATTTATTATAATCTTCTTTACAGTCATACCTATTATAATTGGAGGCTTCGGGAACTGACT
GGTGCCTTTAATAATCGGAGCACCCGACATAGCATTTCCCCGTCTAAATAACATAAGCTT
CTGACATCTTCCTCCTTCTTTCCTACTACTAATGGCATCAACAGTAGTAGAAGCTGGCGT
TGGAACAGGTTGGACAGTATACCCTCCTTTAGCAGGAAACTTTTCTCACCCAGGAGCTTC
CGTGGATTTAATTATCTTCTCCCTTCACCTGGCAGGTATCTCCTCTATCTTAGGAGCCAT
TAACTTTATTACCACCATCATCAACATAAAACCCCCCGCAATATCCCAATACCAAACCCC
CTTATTTGTCTGATCAATCTTAATCACAGCAATCCTCCTACTCCTGTCTCTACCAGTCCT
GGCCGCCGGCATTACCATACTGCTAACAGATCGCAATCTCAACACCACTTTCTTTGATCC
CGTTGGAGGAGGAGACCCTATCCTATATCAACACCTGTTTTGATTCTTCGGTCACCCCGA
AGTCTACATTCTCATTCTCCCCGGTTTTGGGGTAGTCTCCCACATTGTAGCCTATTACTC
TGGAAAAAAAGAACCATTTGGGTATATGGGCATAGTTTGAGCCATAGTATCAATCGGATT
TTTGGGTTTTATTGTATGAGCCCATCACATATTTACAGTTGGCATAGATGTGGACACACG
AGCCTATTTCACCTCTGCCACCATAATCATTGCAATTCCCACCGGCGTGAAGGTTTTTAG
CTGACTTGCTACGCTCCATGGAGGCAACATCAAATGATCTCCAGCAATACTTTGAGCCCT
GGGCTTCATCTTCCTATTTACTGTGGGGGGTTTAACCGGCATTATCTTGGCAAACTCGTC
CCTAGATATTGTACTACACGACACATATTACGTTGTCGCCCATTTCCATTATGTTTTATC
AATAGGGGCTGTATTCGCCATTATAGGAGGCTTTGTGCACTGATTTCCTCTATTCTCAGG
CTACACACTAAACCAAACTTGTGCCAAAGTCCACTTTACCATTATATTCGTAGGCGTAAA
CTTAACTTTCTTCCCGCAGCACTTTCTTGGCCTGTCCGGAATACCCCGACGCTATTCTGA
CTACCCTGATGCCTACACTACATGAAACATCCTATCATCTATAGGCTCCTTTATCTCATT
AACAGCAATAATCTTAATAATTTACATGATCTGAGAAGCTTTCGCTTCAAAACGTAAAGT
ACTACTAATCGAACAACCCCTCACTAACCTAGAGTGACTAAATGGAAGCCCCCCACCTTA
CCATACGTTTGAAGAACCAACCTATATTAAACT-AAACGAAAAAGGAGAGAGTCGAACCC
CCTAGAACTGGTTTCAAGCCAGTCTTATAACCCTTATAACTTTTTCAA-CAAGATATTAG
AAAAAATCATTTCATAGCTTCGTCAAAGCTAAATTATAGGCCA-AACCCTATATATCTTA
TATGGCCCACCCGGTTCAACTAAGCCTACAAGACGCCACATCTCCTGTTATAGAGGAGCT
AATCACTTTCCACGACCATGCTTTTATAGCCATATCTCTAATCAGCTTCCTAGTACTATA
CGCCCTACTCTCAACACTCACAACAAAACTGACCAACACCAACATCACAAATGCCCAGGA
AATAGAAACCATCTGAACTATCCTACCCGCAATTATCTTAATCCTAATTGCTCTCCCATC
CTTGCGCATCCTGTACTTGACAGATGAAATCAATGACCCGTCATTCACTATCAAATCAAT
CGGACACCAATGATATTGAACCTATGAGTATACAGACTATGGAGGCCTAATCTTTAACTC
CTACATATTACCCCCCCTATTCTTAAACCCAGGGGATCTTCGACTTCTAGAAGTTGACAA
TCGAGTAGTTCTTCCAATTGAAGCCTCCGTGCGTATAATAATCACATCTCAAGATGTCTT
ACACTCGTGAGCTATCCCTACACTAGGCCTAAAAACAGATGCAGTACCTGGACGCTTAAA
CCAAACTGTATTCACAGCCACACGACCAGGCGTCTATTACGGACAATGCTCAGAAATCTG
CGGAGCAAACCATAGCTTTATACCAATCGTTGCAGAACTAATCCCACTAAAAATCTTTGA
AATAGGACCCGTATTTACCCTATAATAACCCCCTCC----------------TTTCTACC
CCCTCAACACCCCCACCTTACAAAATTCTCAAAAATCCCAC---AAA-CCCACTGTACAG
CTATCCTAGCATTAACCTTTTAAGTTAAAGACGGGGGCAAAGACACACCCTCTGCAGTGG
AATGCCCCAATTAGACACATCGACATGATCCACCACTATTATAGCAATACTTCCTACACT
ATACCTTATTACACAACTAAAACTACTAAACACAAACTACTATCAACCACCTCTTACAAA
AAACCCCAACCTACAAACCCACAATATCTACTGGCAACCAGAATGAACGAAAACCTGTTT
ACCCCATTCTCAACCCCAATAATCTTAAATCAACCCGCTACAATTCCCATCATCCTATTC
CCCACCCTACTAATCCTAACCTCTAAACACCCCATTAATAATCGACTAGCTACTATTCAA
CAAAACTTGACTCAATTTACCCTAAAACAAATAATAACAACCCACAATGCTAAGGGACAA
ACCTGATCTTTAATACTAACATCTCTAATCACCTTTATTACCATAACAAACCTTTTAGGA
CTTACACCCCACTCGTTCACACCAACTACCCAACTTTCCATAAATCTAGCCATACGAATC
CCCCTATGAGCAGGCACAGTGATCATAGGACTTCGCTTTAAAACCAAAAACTCTCTAGCC
CACCTTTTACCACAAGGCACACCTACACTCCTCATCCCCCTGCTAGTAGCAATCGAAACT
ATTAGTCTACTTATTCAACCAGTAGCCCTAGCCGTACGACTAACCGCAAACATCACAGCT
GGTCACCTACTAATACACTTAATTGGAAACGCCACGCTAGCACTATCATCCATCAACTTC
CCCATAACTCTACTAATCTTCACACTCCTAGCACTATTAACTATTCTAGAGGTCGCAGTA
GCCCTAATTCAGGCCTACGTCTTCACACTCTTAACCAGCCTCTACTTGCATAACAACACC
TAATGACCCACCAAACCCATGCTTATCACATAGTCAAACCCAGCCCCTGGCCACTGACAG
GAGCTCTGTCAGCTTTCTCAATAACATCAGGCCTAGTAATATGATTTCACCTCCACTCTA
CCACCTTACTAATACTAGGCCTACTAACCAACATATTAACCTCATACCAATGATGACGCG
ACATTGTACGAGAAAGCACATACCAAGGCCACCACACAGCACCCGTCCAAAAAAACCTTC
GATACGGAATAACACTATTTATCGTCTCAGAGGTATTCTTCTTTATCGGCTTCTTCTGAG
CATTCTACCACTCAAGCCTCGCCCCAACACCCTGCTTGGGGGGTCATTGACCACCAACAG
GCATTATCCCCCTAAACCCCCTGGAGGTACCACTCCTAAACACCTCCGTATTACTCGCGT
CCGGGGTTACAATTACCTGAGCCCACCATAGCCTCATAAACAATAACCGAAAACAAACCA
TCCAGGCTCTACTTATCACAATCCTACTAGGCATCTACTTCACCTTACTACAAATCTCAG
AATACTTTGAAGCGCCATTCACCATCTCCGATGGTATTTACGGTTCAACATTTTTCATTA
CCACAGGCTTTCACGGACTCCACGTTATTATCGGATCCATATTCCTCTCTACCTGCCTTA
TTCGCCAACTACTATACCACTTCACATCAAACCACCATTTCGGCTTCGAAGCCGCCACTT
GATATTGACACTTCGTAGATGTTGTTTGACTGCTTCTCTATATTTCTATTTATTGATGAG
GATCTTACTC-TTTTAGTATAACCAGTACAATTGAC-TTCCAATCAATCAGTTTTGA-CA
ACATTC-AAAAAAGAGTAATTAACCTAGCGCTAGCCTTAATAACCAACACCCTGTTAACC
TCACTACTAACAATCATTATATTCTGATTACCCCAACTCAACTCCTATGTAGAAAAAACC
AGCCCCTATGAGTGCGGATTTGATCCTCTAAACCCCGCCCGCATCCCATTCTCAATAAAG
TTCTTCCTAGTTGCCATTACCTTTCTACTATTTGACCTAGAAATCGCCCTACTATTATCC
CTGCCATGAGCCATCCAAACAACAAACCTCCAAACAATAATCAAATTGACCATCGCTCTC
ATCATTATCCTAACCCTCAGCCTAGCCTATGAATGAACTCAAAAAGGACTAGACTGAGCT
GAATTGGTAAGTAGTTTAAACTAAAACAAATGATTTCGACTCATTGAGTTATGACAATCA
TACTAACCAAATGACCCCCACCTATATAAATATTATACTAGCATTTACCATCTCTCTTCT
AGGCATACTAACCTACCGTTCACATCTAATAGCCTCCCTCCTCTGCCTAGAAGGAATAGC
AATATCACTCTTCATCATAACCGCCCTTATTGCCTCAAACACACACTCCCCTCTTATCAA
TATTATACCCATCATCCTACTGGTATTTGCCGCCTGCGAAGCAGCAGTAGGTCTCGCCTT
ACTAGTCTCAATCTCCAACACATACGGACTAGATTACATCCACAACCTGAACCTGCTTCA
ATGCTAAAATTAATTATCCCCACAACCATGTTACTACCCATAACATGACTTTCTAAAAAT
AATATAATCTGAATCAACTTAACTACATATAGCCTAGCTATTAGCCTCATTCCCCTAGTA
TTCTTCAACCAATCTAATACTAACCTCCTTAATGACTCAACCTACCTATCCTCCGACCCA
CTAACAACACCCCTCCTAACACTAACTATGTGACTCCTACCTCTCATAATCATAGCGAGC
CAACACCACCTACACAACGAACCCCCCTCACAAAAGAAACTCTTCCTCTTCATAATAATT
CTCCTACAAATTACCTTAATCCTGACATTCATAGCTACAGAACTAATTATATTCTACATC
CTGTTTGAAACCACCCTTATCCCCACTCTAATTATTATCACCAAATGGGGCAGCCAAGCA
AAACGCCTTAATGCAAGCACATACTTCCTATTCTACACACTAACCGGCTCCCTACCCTTG
CTTATTATACTAAGCCACACCTACAACAATACAGGCTCACTAAACATCATACTACTAACA
CTCACAAACCAAAAACTAACAATCAGCTGATCCCACAACTTTACCTGATTAGCGTGCATA
ATGGCCTTTATGACAAAAATACCTCTGTATGGTCTACACTTATGGCTCCCCAAAGCTCAT
GTCGAAGCCCCTATTGCAGGGTCGATAGTTCTTGCCGCAGTACTCCTAAAACTAGGCGGC
TACGGCATAATGCGACTCACCCCAATTCTCAACCCCTTAACAGAATATATAGCCTACCCA
TTCCTTATACTATCCCTATGAGGCATAATCATAACAAGCCTAACATGTCTCCGACAAACA
GACCTAAAATCACTCATCGCATACTCTTCTGTAAGCCATATAGCCCTTGTAATTGTAGCC
TCCCTTATTCAAACCCCATGAAGCTTCTCCGGTGCAACTATCCTTATAGTTGCCCATGGA
CTCACCTCTTCCATATACTTCTGCTTGGCCAACTCAAACTACGAACGCACCCACAGCCGC
ATCATACTACTATCCCGAGGACTCCAAATCCTACTCCCACTAACAGCCTTCTGATGATTC
ACAGCAAGCCTTACTAATCTTGCTCTACCTCCCACTATTAATCTACTGGGCGAACTCTTC
GTAATCGCAACCTCATTTTCCTGATCCCACATCACCATCATACTAACAGGACTGAACATA
CTAATTACAGCCCTCTACTCTCTTCACATATTCACCACAACACAACGAGGAGCGCTCACA
CACCACATAATTAACATAAAACCACCTTTCACACGAGAAAACATATTAATACTCATACAC
CTCGCTCCAATTATTCTTCTATCTCTTAACCCCAACATCATTCTAGGATTTACTTCCTGT
AAATATAGTTTAATTAAAACATTAGACTGTGAATCTAACTATAGAAGCTTACCACTTCTT
ATTTACCGAGAAAACTTGCAAGGACCGCTAATCCACACCTCCGTACTTAAAACTACGGTT
TTCTCAACTTTTAAAGGATAACAGCTATCCATTGGCCTTAGGAGTCAAAAATATTGGTGC
AACTCCAAATAAAAGTAATAATCATGTATACCCCCATCATAATAACAACTCTCATCTCCC
TAACTCTTCCAATTTTCGCTACCCTTATCAACCCCAACAAAAAACACCTATATCCAAACT
ACGTAAAAACAGCCGTAATATATGCTTTCATTACCAGCCTCTCTTCAACAACTTTATATA
TATTCTTAAACCAAGAAACAATCATCTGAAGCTGGCACTGAATAATAACCCAAACACTAA
GCCTAACATTAAGCTTTAAACTAGACTACTTCTCCATAATATTCACCCCAATCGCATTAC
TCACTACCTGATCTATTATAGAATTCTCACTATGATATATAAGCTCAGACCCAAATATCG
ACCAATTCTTCAAATATCTCCTTATCTTCCTTATCACCATACTAATCCTAGTCACCGCCA
ACAACCTCTTTCAGTTCTTCATTGGTTGAGAGGGCATAGGGATCATATCCTTTCTCCTAA
TTAGCTGATGGCATGCTCGAACAGACGCCAACACAGCAGCCATCCAAGCAATCCTATATA
ACCGCATCGGCGACATTGGTCTCATTTTAACTATGACATGATTTCTCCTACATTACAACT
CATGAGACTTCCAACAAATACTAGCCCTAAACTCCAACTCAAGCTCCCTCCCACTAATAG
GCCTTCTCCTAGCGGCACGAGGAAAATCAGCCCAATTCGGCCTTCATCCCTGACTACCCT
CTGCTATAGAAGGCCCAACTCCAGTCTCAGCCCTACTTCACTCCAGCACCATAGTCGTTG
CTGGGGTTTTCCTACTTATCCGCTTTCATCCTCTAATAGAAGCCAATACACTAATTCAAA
ACCTCACACTATGCCTAGGGGCTATTACCACCCTATTCATAGCCGTCTGTGCCCTCACAC
AAAATGATATTAAAAAAGTCGTAGCCTTCTCCACCTCGAGCCAACTGGGCCTAATGATGG
TTACCATTGGCATTAACCAACCATACTTAGCATTCCTACACATCTGCACTCATGCCCTAT
TTAAAGCCACACTTTTCATATGCTCCGGATCCATTATCCACAACCTAAACAACGAACAGG
ATATTCGAAAAATAGGAGGTTTGTTTAAAACAATACCTCTCACCTCAACCTCCCTAATCA
TCGGCAACCTAGCGCTCACAGGAATACCATTCCTCACAGGCTTCTACTCCAAGGACCTTA
TCATCGAAGCCACAAACACGTCACATACCAACGCCTGAGCCCTATTCACTACCCTTGTCG
CTACCTCCCTAACAAGCGCCTACAGTACTCGAACCATCCTCCTCACCCTAACAGGACAAC
CCCGCTTCCCAGCCTTAACAAACATTAACGAAAACAACCCCGCCCTACTAAACCCAATTA
AACGCCTCACAATAGGCAGCATGGTTGCAGGATTTCTCATCACCAATAACGTCCCCCCTA
CCACACTCCCCCAGCCAATAATACCCCTCTACCTAAAACTCTCGGCCCTGTGCGCAACCA
CCCTAGGCTTCCTAGCAGCCCTAGATCTTACCCTTATAACAAACAAACTAAAAATAAAAA
ACCCATCACAAACATTCAAATTTTCTAACATACTGGGATATTTTCCCACTACAATTCACC
GCACAATTCCCTATCAAAACCTACTTATAAGCCAAAACCTGGCCCTCCTTCTACTAGACT
CAGCGTGACTAGAAAAATCTATACCCAAAATAATCTCACAAGCACACACCACCGCTTCCA
TAGCCGTAACTACCCAAAAAGGCATGATCAAACTCTACTTCCTCTCCCTCCTCATCCCCC
TTACCCTAACCCTACTCCTAATAATATA---ACCTATTGCCCCGAACAATCTCAATCACA
ATGTACACACCAACAAACAACGTCCAACCAGCAACCACCACTAACCAACGCCCATAATCA
TACAAAGCACCAGCACCAATAGAATCACCCCGAACTAACCCTGGCTCCTCCCCCTCAAAA
ATTACCCAATCACCTGTATCACTAAGACTAACTACCACCACTACCACTTCATCCAAACTT
AAAACTCATAAAATTAACACTACCTCCATCATCAACCCTACTAAAAAACCCCCCAAAACC
TCAAACCCCGAACCCCACGTCTCAGGATACTCTTCAATAGCCATCGCTATAGTATAACCA
AAAACAACCATCATACCCCCCAAATAAACCAAAAACATTATTAAACCCACGTAAGCCCCC
CCACAATTTAAAACGATCACACAACCAACCACACCACTAACAATTAACGCCAAGCCCCCA
TAAATAGGAGAAGGTTTAGAAGAAAAACCCACAAACCCTATAACCAATAATACACTCAAT
GTAAACAAAATATATGTCATTGCTTCCATATGGACTCCAACCATAACCAATGATATG-AA
AAGCCATCGTTGTACTTCAACTATAAAAGCACC-AATGATCCCAATACGCAAGTCCAGCC
CAATCATAAAAATAATTAATCACTCCCTCATTGACTTACCCACCCCATCTAACCTTTCCA
TGTGATGAAACTTCGGTTCACTTCTTACAGCTTGCCTAATCCTGCAAATCATCACAGGCC
TATTCTTAGCAATACACTACTCACCAGACACCTCCTCTGCCTTCTCCTCAATCGCACATA
TCACCCGAGACGTGAACTACGGCTGAATCACCCGCTACCTCCACGCCAATGGCGCCTCCA
TGCTCTTCATCTGCCTTTTCCTACACATGGGTCGAGGCCTCTACTACGGTTCATACCTCC
TCCTAGAAACCTGAAACATTGGCATTATACTTCTTCTCGCAACCATAACAACGGCTTTCA
TAGGCTATGTCCTCCCATGAGGCCAAATGTCATTCTGGGGGGCAACAGTAATCACAAACC
TACTATCAGCAATCCCATATATCGGAGCCAACCTCGTTCAGTGAGTCTGAGGTGGGTACA
CCATTGATAGCCCCACCCTTACACGATTCTTCACCCTACACTTCATTCTACCTTTCATCA
TTGTCGCCCTCACAACTGTGCACCTACTATTCCTACACGAAACAGGATCAAACAACCCCT
GCGGAATCTCCTCCGATTCAGATAAAATCGCCTTTCACCCCTACTATACAATTAAAGACA
TCCTAGGCTTAGTCCTCCTCCTCTTCGCCCTGGCGATACTAACACTATTCTCACCTAACC
TTCTAAGCGACCCCGACAACTACACCCCAGCTGATCCACTAAACACCCCCCCGCATATTA
AACCAGAATGGTACTTCCTATTCGCATACACAATCCTACGATCTGTCCCCAATAAATTAG
GAGGTGTACTAGCATTATTCCTATCAATCCTCATCCTAGCAGCTATTCCCATACTCCACA
AATCCAAACAACAAAGCATAATATTCCGCCCACTAAGCCAATTCCTATTTTGACTCCTAA
CCGCAATCCTACTAACCCTCACCTGAATTGGAAGCGAACCAGTAATCCAACCCTTCATCA
CCATCGGCCAAGTGGCATCTGCAATATACTTCATCACTATCCTAATCCTAATACCACTAA
CCTCCCTAATCGAAAACAACCTACTCAAATGAACCTGCCCTCGTAGTATAAATTAATACA
CTGGCCTTGTAAACCAGAAATGAAACA-----TTCCTCCTAGGGC----AG-TCAGAAAG
AAAGTACCCAACTCTACCGCCAACACCCAAAGCTGGCATTCTAA-CTTAAACTACTTTCT
GTATTC-TTATGTTGTACAAGCCCC-ATAGTACATTTTCAGTA-CGACCT-GCTC-ACAG
TA-CTACTATGTAATTCGTGCATTACTGCTAGTCAGCATGTATAATATATAGTACTATAT
ATGCTTAACTGTACATAGCACATACCATTACAT-ATCAACCCAAAATCC-CCGAAAAGCA
CGCTTACAAGCAAGAATCCCAATAGTAAT-CTCAACAGTAACACAT-GCCATGG--TCCT
TCCAAAGCACTCACCCTCTCCC-CACGAATACCAACCGAACCAATCCATGCAAATCGTC-
--CAT-AGTACATTAAGTCGTTCACTGGACATAGCACATATCTGTTAAAT----------
----------------------AATCCTCC----TCACCACGGATGCCCCCCCTCACTTA
GGGGTCCCTTGTTCACCATCCTCCGTGAAATCAATATCCCGCACAAG-AGTGCTACT-CT
CCTCGCTCCGGGCCCATAACTTGTGGGGGTAGCTATACTTGAGCTGTATCCGGCATCTGG
TTCTTACCTCAGGGCCATAACAACCATAAT-CGCCCACACGTTCCTCTTAAATAAGACAT
CTCGATGGATCACGGGTCTATCACCCTATTAACCAGTCACGGGAGCTCTCCATGCATTTG
GTATCTTTTATCT--CTGGTCTGCACGCAAACCCCATCGCAG-TATGCTGACTCC----C
ACCACAT-CTCGTCCTGAATGCGCCTGTCTTTGATTCCTAGTAC-ATGCA-GTTATTAAT
CGCACCTAC-GTT-CAATATTCTAGCTCC---ACA-CGGACTTC-AGCAATG--TGTTAT
TTAATTCATGCTTGTAGGACATACCAATTAACCA---------ACCCAACAACACCAC--
CCCCGCC--------ATACC-----------ACAAACCACGAT---AAATCTCAT----C
AAACCCCCCCGACCCCCATCTCTGACCCCCATCC--AAGACCCACTTTTGCC-AAACCCC
-AAAAA--CAAAAGTTTTA-ATATACCGGATCAGAGCTTGTA---TTTTCATCTTTTAGG
TGTGCACAACCCCAACTGCCATTCTCTCAACTAATAAAT---------------------
----ATTTACTTCACCAAAC--ACTCTTAACAT---------------------------
----------CAACCCACAACAAACCCCCC------------------------CCCCTC
CACACAACCCAAAAGAAACCACCTCACAATTGTCACTCACACCCCT
[10] MSYL
GTTTATGTAGCTTAAACCCAC-CCAAAGCAAGACACTG-AAAATGCCTAGATGGGTTCGC
A-CACCCCATAAACAAACAGGCTTGGTCCTGGCCTTTCCATTAGCT-CCTAGCAAGATTA
CACATGCAAGCATCCCCGCCCCGGTGAAGACGCCCTACAA--ATCATC-ATGACCAAGAG
GAGCAAGCATCAAGCACGCA-C-ACGCAGCTCAAAACGCTTTGCCTGGCCACA-CCCCTA
CGGGAAACAGCAGTGACAAATATTTAGCAATAAACGAAAGTTTAACTAAGCTATGCTATA
TTTA--GGGTTGGTCAATTTCGTGCCAGCCACCGCGGTCACACGATTGACCCTAGCTAAT
AGAGATCGGCGTAGAGGGTGTTTAAGATC----T---AAC------GCAA-TAAAGCTAA
ACTCCATCTAAACTGT--AAAACCCTAGCTGAT-GTAAAATAAACTACGAAAGTGGCTTT
AAAGCTTCTGAACACACAATAGCCAGGACCCAAACTGGGATTAGACA-CCCCACTATGCC
TAGCCCTAAACCTCAGTAGTT-GAGCAACAAAACTACTCGCCAGAATACTACAAGCAACA
GCTTGAAACTCAAAGGACTTGACGGTGCTTTACA--CCCCCTAGAGGAGCCTGTTCCATA
ATCGATAAACCCCG-ATCCACCCTACCCTCTCTTGCTCAGCCTATATACCGCCATCTTCA
GCAAACCCTGATGAAGGCC-ACAAAGTGAGCGCAAATGCC--C-ACACCGCAAAAACGTT
AGGTCAAGGTGTAGCCCATGAGACGGTAAAAAATGGGCTACATTTTCTGCCTCAGAATAC
CCCACGAAAACTCTTATGAAACCTAAGAGTCCAAGGAGGATTTAGCAGTAAATTAAGAAT
AGAGTGCTTAATTGAACCAGGCCATAAAGCGCGCACACACCGCCCGTCACTCCCCTCAAA
TATATTT-AAGGAATATCCTAACTAAACACTCCA-ATATTTATATAGAGGGGATAAGTCG
TAACATGGTAAGTGTACTGGAAGGTGCGCTTGGATAAATCAAGGCATAGCTTAAAATAAA
GCACCTGGCTTACACCCAGAAAATCTCAATACCACTTGATTGCCTTGAGCCAAGACTAGC
CCCAAGCATAACC---AACACTAATACCAAACCAACAGA------TACCAAACCATTCAC
CTACAC-AAAGTATAGGCGATAGAAATTTTAACCTGGCGCTATAGATGTAGTACCGTAAG
GGAAAGATAG--AAAACCACCCAAGCACAAAACAGCAAGGACTAACCCCTATACCTTTTG
CATAATGAATTAGCTAGAGACAATTTCACAAAGAGAACTACAAGCCAAATC-CCCCGAAA
CCAGACGAGCTACCCAAAAACAGCTAAAAGAGCGCACCCATCTATGTGGC-AAAATAGTG
GGAAGATTTCTGGGTAGAGGTGATAAGCCTACCGAGCCTGGTGATAGCTGGTTATCCAAG
ACAGAATCTTAGTTCTACCTTAAGCTTACCTACAGAACTA-------CTAATCCTCCTGT
AAGCTTAATTGCTAGTCTAAAGAGGGACAGCTCTTTAGACACTAGG-AAAAAACCTTACA
GAGAGAGTAAA---AACCC-CAATTACCATAGTTGGCTTAAAAGCAGCCATCAATTAAGA
AAGCGTTCAAGCTCAACACC-AACCACCT-TAAAAATACC--AAACATATAACTGAACTC
CTCTCACCACATTGGACTAATCTATTATCCTATAGAAGCAATAATGCTAGTATAAGTAAC
ATGAA--TATTTTCT---CCACCGCATAAGCCT-----AAATCGGACCG-AAAGCCTCAC
CGATACCTAACAGCCAGGTA-TAACAAGC-ACAAACAAGCCAACACCACCTTCACTGTTA
ATCCAACACAGGCATGC-CTCAAGGAAAGGTTAAAAAAAGT--AAAAGGAACTCGGCAAA
CTCAAACCCCGCCTG-TTTACCAAAAACATCACCTCTAGCATTACTAGTATTAGAGGCAC
TGCCTGCCCGGTGACACACGTTTAACGGCCGCGGTACCCTGACCGTGCAAAGGTAGCATA
ATCACTTGTTCTTTAAATAGGGACTCGCATGAATGGCACCACGAGGGTTTAACTGTCTCT
TACTTTCAACCAGTGAAATTGACCTGTCCGTGAAGAGGCGGACATA-AAACAATAAGACG
AGAAGACCCTATGG--AGCTTTAATTTATTAATGCAACCAAAAA-TCATACAAACCTACG
GACCTTTAA---ACTACT-ACACCTGCATTAAAAATTTTGGTTGGGGTGACCTCGGAGCA
CAACAAAACCTCCGAACAACACATGCCGAGACCACACAAGTCAAAGCGAACTAACATTTG
TAATTGATCCAATATATTTGATCAACGGAACAAGTTACCCTAGGGATAACAGCGCAATTC
TATTCTAGAGTCCATATCGACAATAGAGTTTACGACCTCGATGTTGGATCAGGACATCCT
AATGGTGCAGCAGCTATCAAGGGTTCGTTTGTTCAACGATTAAAGTCCTACGTGATCTGA
GTTCAGACCGGAGCGATCCAGGTCGGTTTCTATCTATTA-TACATTTCTCCCTGTACGAA
AGGACAAGAGAAATAAGGCCCACTTCA-TA-AAGCGCCTTCACTAC--ATAAATGATCTA
ATCTCAATTTA-GCAAAGTATCACACACCCCACCCGAAAACAGGGTT-TGTTAAGATGGC
AGAGCCCGGCAATTGCATAAAACTTAAAACTTTATAATCAGAGGTTCAACCCCTCTTCTT
AACACCATGACCACAATAAACCTCTTACTTCTAATTATATCTACATTAGCCGCCATAGCA
TTCCTCACACTCGTTGAGCGAAAACTACTGGGTCACATACAACTACGAAAAGGACCCAAC
ATTGTAGGCCCACACGGACTATTACAACCCTTCGCTGATGCCATAAAACTCTTCACCAAA
GAACCCTTGAAACCCTCAACATCCACCACTGCCCTTTATATTTTCGCACCCGCCCTAGCC
TTCTTCATTGCCCTCCTCCTATGAACCCCCCTCCCCATACCCAACGCCCTAATCAACCTC
AACCTAGGACTCCTATTCATCCTAGCCATGTCTAGCCTAATCGTCTACTCCATCCTATGA
TCAGGATGAGCATCAAACTCAAACTACGCCCTAATCGGAGCCCTACGAGCCGTCGCCCAG
ACAATTTCATACGAGATCACCCTTACTATTATTCTACTATCAGTCCTATTAATAAACGGC
TCATTTAACCTTAATACACTCATCACAACACAAGAACACCTATGACTTCTCCTACCATCA
TGACCCCTAGCCATAATATGATTTACTTCCACATTAGCAGAAACAAATCGAACCCCCTTT
GATCTCATAGAAGGTGAATCAGAACTAGTATCAGGCTTTAACATTGAATATGCCGCAGGT
CCATTCGCCCTATTCTTCATAGCCGAATACATAAACATCATAATGATAAACGCCCTAACA
GCCACAATCTTCCTAGGCACATTCTACCCAATCCATTCACCAGAACTATTCACAACATGC
CTCACTACCAAAACACTTTTCTTAACTTCCCTATTCCTATGAATCCGAGCGGCATACCCC
CGATTCCGTTACGACCAACTCATACACCTACTATGAAAAAACTTCCTCCCACTCACACTA
GCACTACTCATATGATCTACCTCAATACCCATCGCAATCTCCAACATCCCCCCTCAAACC
T-AGAAATATGTCTGACAAAAGAGTTACTTTGATAGAGTAAATAATAGAGGCCCCAACCC
TCTTATTTCTAGGACTGTAGGTATCGAACCTACCCCTGAGAACCCAAACTTCTCCGTGCT
ACCTCATACACCCCATCCTA--AAGTAAGGTCAGCTAAA-CAAGCTATCGGGCCCATACC
CCGAAAATGTTGGTCACATCCTTCCCGTACTAATTAACCCACTAGCTCAACTCATCATCT
ACACCACAATAATCGCAGGTACACTCATCACAACACTAAGCTCACACTGATTCCTAGCCT
GAGCAGGCCTAGAAATAAACATACTAGCCTTCATCCCAATCCTAACAAAAAAAACAAACC
TCCGCTCTACAGAAGCCGCCACCAAGTACTTCCTAATACAATCCACCGCATCCATAATCC
TTTTGATAGCAATTATCTCTAACAACCTATCATCAGGGTGCTG---AACAATAACAAACT
ATATCAACCAACTCCCATCCCTAATAATGACAATCGCCCTTACCATAAAACTAGGAATAG
CTCCATTCCACTTCTGAGTCCCAGAAGTCACCCAAGGAACACCCCTAACTTCAGGCCTAC
TTCTTCTCACATGACAAAAACTGGCCCCTATTTCAATCATATACCAAATCCACCCATCAA
TCAACACCCACACCCTCCTAACCCTTTCTACCCTGTCCATCGCGGTGGGCAGCTGAGGAG
GTCTAAACCAAACACAATTACGCAAGATCCTAGGATACTCTTCAATCACACACATAGGAT
GAATAATAATGACACTGGTATACAACCCAACTACCACAATTCTCTACTTAACTATATACA
TTATCCTAACAACTACCATATTCCTAATCCTTAATCTAAACTCAAGCACCACAACCCTCA
TACTATCCCGCACCTGAAACAAATCAACCCACCTAGCACCACTAACAGCACCCATCCTCA
TATCTCTAGGAGGCCTACCCCCCCTAACCGGCTTCCTGCCCAAATGAGCTATCATCCAAG
AACTCACAATGAACAACAACTTCCTCATCCCCTCTATTATAACTATTATAACCCTACTTA
ACCTATACTTCTACATACGCCTAATCTACACCACCTCCCTAACACTATTCCCCACGTCTA
ACAACACAAAAATAACATGACAATTTGAAAACACAAAACCCACACTCCTCATCCCCCCAC
TCATCATCATCTCTACTCTTTTACTACCTATCTCCCCCCTAATCCTAGCTACCCACTAGA
AATTTAGGTTAAACA-AGACCGAGAGCCTTCAAAGCCCTCAGTAAGTAAAA--ACACTTA
ATTTCTGAAACACA-TAAGGACTGCAAACACCTGCTCTGCATCAATTGAACGCAAATCAA
CTACTTTAATTAAGCTAAGCCCTTACTAGACCAATGGGATTCAAACCCACAAAAACTTAG
TTAACAGCTAAGTACCCTAATCAACTGGCTTTGATCCACTTCTCCCGCCGCAAG-AAAAA
AAGGCGGGAGAAAGCCCCGGCAGAAACTTTGGAACTGCTCCTTTGAATTTGCAATTCAAC
ATGAAAATCACCTCGGAGCTGATAAAAGGGGGACTAGACCCCCATCTTTAGGTTTACAGC
CTAATG-CTT-ATTCAGCCATTTTACCAGCCCTTCCACC--------TTA--CTTATGCT
CATTAATCGTTGACTCTTTTCAACAAACCATAAAGACATTGGAACCCTATATTTACTATT
TGGCGCATGAGCTGGAATCATAGGCACAGCCCTAAGCCTCCTCATTCGAGCTGAGCTCGG
TCAACCTGGCAACCTACTGGGTAATGACCACATCTACAACGTCGTCGTAACGGCCCATGC
ATTTATTATAATCTTCTTTACAGTCATACCTATTATAATTGGAGGCTTCGGGAACTGACT
GGTGCCTTTAATAATCGGAGCACCCGACATAGCATTTCCCCGTCTAAATAACATAAGCTT
CTGACTCCTTCCTCCTTCTTTCCTACTACTAATGGCATCAACAGTAGTAGAAGCTGGCGT
TGGAACAGGTTGGACAGTATACCCTCCTTTAGCAGGAAACTTTTCTCACCCAGGAGCTTC
CGTGGATTTAATTATCTTCTCCCTTCACCTGGCAGGTATCTCCTCTATCTTAGGAGCCAT
TAACTTTATTACCACCATCATCAACATAAAACCCCCCGCAATATCCCAATACCAAACCCC
CTTATTTGTCTGATCAATCTTAATCACAGCAATCCTCCTACTCCTGTCTCTACCAGTCCT
GGCCGCCGGCATTACCATACTGCTAACAGATCGCAATCTCAACACCACTTTCTTTGATCC
CGTTGGAGGAGGAGACCCTATCCTATATCAACACCTGTTTTGATTCTTCGGTCACCCCGA
AGTCTACATTCTCATTCTCCCCGGTTTTGGGGTAGTCTCCCACATTGTAGCCTATTACTC
TGGAAAAAAAGAACCATTTGGGTATATGGGCATAGTTTGAGCCATAGTATCAATCGGATT
TTTGGGTTTTATTGTATGAGCCCATCACATATTTACAGTTGGCATAGATGTGGACACACG
AGCCTATTTCACCTCTGCCACCATAATCATTGCAATTCCCACCGGCGTGAAGGTTTTTAG
CTGACTTGCTACGCTCCATGGAGGCAACATCAAATGATCTCCAGCAATACTTTGAGCCCT
GGGCTTCATCTTCCTATTTACTGTGGGGGGTTTAACCGGCATTATCTTGGCAAACTCGTC
CCTAGATATTGTACTACACGACACATATTACGTTGTCGCCCATTTCCATTATGTTTTATC
AATAGGGGCTGTATTCGCCATTATAGGAGGCTTTGTGCACTGATTTCCTCTATTCTCAGG
CTACACACTAAACCAAACTTGTGCCAAAGTCCACTTTACCATTATATTCGTAGGCGTAAA
CTTAACTTTCTTCCCGCAGCACTTTCTTGGCCTGTCCGGAATACCCCGACGCTATTCTGA
CTACCCTGATGCCTACACTACATGAAACATCCTATCATCTATAGGCTCCTTTATCTCATT
AACAGCAATAATCTTAATAATTTACATGATCTGAGAAGCTTTCGCTTCAAAACGTAAAGT
ACTACTAATCGAACAACCCCTCACTAACCTAGAGTGACTAAATGGTTGCCCCCCACCTTA
CCATACGTTTGAAGAACCAACCTATATTAAACT-AAACGAAAAAGGAGAGAGTCGAACCC
CCTAGAACTGGTTTCAAGCCAGTCTTATAACCCTTATAACTTTTTCAA-CAAGATATTAG
AAAAAATCATTTCATAGCTTCGTCAAAGCTAAATTATAGGCCA-AACCCTATATATCTTA
TATGGCCCACCCGGTTCAACTAAGCCTACAAGACGCCACATCTCCTGTTATAGAGGAGCT
AATCACTTTCCACGACCATGCTTTTATAGCCATATCTCTAATCAGCTTCCTAGTACTATA
CGCCCTACTCTCAACACTCACAACAAAACTGACCAACACCAACATCACAAATGCCCAGGA
AATAGAAACCATCTGAACTATCCTACCCGCAATTATCTTAATCCTAATTGCTCTCCCATC
CTTGCGCATCCTGTACTTGACAGATGAAATCAATGACCCGTCATTCACTATCAAATCAAT
CGGACACCAATGATATTGAACCTATGAGTATACAGACTATGGAGGCCTAATCTTTAACTC
CTACATATTACCCCCCCTATTCTTAAACCCAGGGGATCTTCGACTTCTAGAAGTTGACAA
TCGAGTAGTTCTTCCAATTGAAGCCTCCGTGCGTATAATAATCACATCTCAAGATGTCTT
ACACTCGTGAGCTATCCCTACACTAGGCCTAAAAACAGATGCAGTACCTGGACGCTTAAA
CCAAACTGTATTCACAGCCACACGACCAGGCGTCTATTACGGACAATGCTCAGAAATCTG
CGGAGCAAACCATAGCTTTATACCAATCGTTGCAGAACTAATCCCACTAAAAATCTTTGA
AATAGGACCCGTATTTACCCTATAATAACCCCCTCCTT----------------TCTACC
CCCTCAACACCCCCACCTTACAAAATTCTCAAAAATCCCAC---AAA-CCCACTGTACAG
CTATCCTAGCATTAACCTTTTAAGTTAAAGACGGGGGCAAAGACACACCCTCTGCAGTGG
AATGCCCCAATTAGACACATCGACATGATCCACCACTATTATAGCAATACTTCCTACACT
ATACCTTATTACACAACTAAAACTACTAAACACAAACTACTATCAACCACCTCTTACAAA
AAACCCCAACCTACAAACCCACAATATCTACTGGCAACCAGAATGAACGAAAACCTGTTT
ACCCCATTCTCAACCCCAATAATCTTAAATCAACCCGCTACAATTCCCATCATCCTATTC
CCCACCCTACTAATCCTAACCTCTAAACACCCCATTAATAATCGACTAGCTACTATTCAA
CAAAACTTGACTCAATTTACCCTAAAACAAATAATAACAACCCACAATGCTAAGGGACAA
ACCTGATCTTTAATACTAACATCTCTAATCACCTTTATTACCATAACAAACCTTTTAGGA
CTTACACCCCACTCGTTCACACCAACTACCCAACTTTCCATAAATCTAGCCATAGCAATC
CCCCTATGAGCAGGCACAGTGATCATAGGACTTCGCTTTAAAACCAAAAACTCTCTAGCC
CACCTTTTACCACAAGGCACACCTACACTCCTCATCCCCCTGCTAGTAGCAATCGAAACT
ATTAGTCTACTTATTCAACCAGTAGCCCTAGCCGTACGACTAACCGCAAACATCACAGCT
GGTCACCTACTAATACACTTAATTGGAAACGCCACGCTAGCACTATCATCCATCAACTTC
CCCATAACTCTACTAATCTTCACACTCCTAGCACTATTAACTATTCTAGAGGTCGCAGTA
GCCCTAATTCAGGCCTACGTCTTCACACTCTTAACCAGCCTCTACTTGCATAACAACACC
TAATGACCCACCAAACCCATGCTTATCACATAGTCAAACCCAGCCCCTGGCCACTGACAG
GAGCTCTGTCAGCTTTCTCAATAACATCAGGCCTAGTAATATGATTTCACCTCCACTCTA
CCACCTTACTAATACTAGGCCTACTAACCAACATATTAACCTCATACCAATGATGACGCG
ACATTGTACGAGAAAGCACATACCAAGGCCACCACACAGCACCCGTCCAAAAAAACCTTC
GATACGGAATAACACTATTTATCGTCTCAGAGGTATTCTTCTTTATCGGCTTCTTCTGAG
CATTCTACCACTCAAGCCTCGCCCCAACACCCTGCTTGGGGGGTCATTGACCACCAACAG
GCATTATCCCCCTAAACCCCCTGGAGGTACCACTCCTAAACACCTCCGTATTACTCGCGT
CCGGGGTTACAATTACCTGAGCCCACCATAGCCTCATAAACAATAACCGAAAACAAACCA
TCCAGGCTCTACTTATCACAATCCTACTAGGCATCTACTTCACCTTACTACAAATCTCAG
AATACTTTGAAGCGCCATTCACCATCTCCGATGGTATTTACGGTTCAACATTTTTCATTA
CCACAGGCTTCCACGGACTCCACGTTATTATCGGATCCATATTCCTCTCTACCTGCCTTA
TTCGCCAACTACTATACCACTTCACATCAAACCACCATTTCGGCTTCGAAGCCGCCACTT
GATATTGACACTTCGTAGATGTTGTTTGACTGCTTCTCTATATTTCTATTTATTGATGAG
GATCTTACTC-TTTTAGTATAACCAGTACAATTGAC-TTCCAATCAATCAGTTTTGA-CA
ACATTC-AAAAAAGAGTAATTAACCTAGCGCTAGCCTTAATAACCAACACCCTGTTAACC
TCACTACTAACAATCATTATATTCTGATTACCCCAACTCAACTCCTATGTAGAAAAAACC
AGCCCCTATGAGTGCGGATTTGATCCTCTAAACCCCGCCCGCATCCCATTCTCAATAAAG
TTCTTCCTAGTTGCCATTACCTTTCTACTATTTGACCTAGAAATCGCCCTACTATTATCC
CTGCCATGAGCCATCCAAACAACAAACCTCCAAACAATAATCAAATTGACCATCGCTCTC
ATCATTATCCTAACCCTCAGCCTAGCCTATGAATGAACTCAAAAAGGACTAGACTGAGCT
GAATTGGTAAGTAGTTTAAAT-AAAACAAATGATTTCGACTCATTAGATTATGACAATCA
TACTAACCAAATGACCCCCACCTATATAAATATTATACTAGCATTTACCATCTCTCTTCT
AGGCATACTAACCTACCGTTCACATCTAATAGCCTCCCTCCTCTGCCTAGAAGGAATAGC
AATATCACTCTTCATCATAACCGCCCTTATTGCCTCAAACACACACTCCCCTCTTATCAA
TATTATACCCATCATCCTACTGGTATTTGCCGCCTGCGAAGCAGCAGTAGGTCTCGCCTT
ACTAGTCTCAATCTCCAACACATACGGACTAGATTACATCCACAACCTGAACCTGCTTCA
ATGCTAAAATTAATTATCCCCACAACCATGTTACTACCCATAACATGACTTTCTAAAAAT
AATATAATCTGAATCAACTTAACTACATATAGCCTAGCTATTAGCCTCATTCCCCTAGTA
TTCTTCAACCAATCTAATACTAACCTCCTTAATGACTCAACCTACCTATCCTCCGACCCA
CTAACAACACCCCTCCTAACACTAACTATGTGACTCCTACCTCTCATAATCATAGCGAGC
CAACACCACCTACACAACGAACCCCCCTCACAAAAGAAACTCTTCCTCTTCATAATAATT
CTCCTACAAATTACCTTAATCCTGACATTCATAGCTACAGAACTAATTATATTCTACATC
CTGTTTGAAACCACCCTTATCCCCACTCTAATTATTATCACCAAATGGGGCAGCCAAGCA
AAACGCCTTAATGCAAGCACATACTTCCTATTCTACACACTAACCGGCTCCCTACCCTTG
CTTATTATACTAAGCCACACCTACAACAATACAGGCTCACTAAACATCATACTACTAACA
CTCACAAACCAAAAACTAACAATCAGCTGATCCCACAACTTTACCTGATTAGCGTGCATA
ATGGCCTTTATGACAAAAATACCTCTGTATGGTCTACACTTATGGCTCCCCAAAGCTCAT
GTCGAAGCCCCTATTGCAGGGTCGATAGTTCTTGCCGCAGTACTCCTAAAACTAGGCGGC
TACGGCATAATGCGACTCACCCCAATTCTCAACCCCTTAACAGAATATATAGCCTACCCA
TTCCTTATACTATCCCTATGAGGCATAATCATAACAAGCCTAACATGTCTCCGACAAACA
GACCTAAAATCACTCATCGCATACTCTTCTGTAAGCCATATAGCCCTTGTAATTGTAGCC
TCCCTTATTCAAACCCCATGAAGCTTCTCCGGTGCAACTATCCTTATAGTTGCCCATGGA
CTCACCTCTTCCATATACTTCTGCTTGGCCAACTCAAACTACGAACGCACCCACAGCCGC
ATCATACTACTATCCCGAGGACTCCAAATCCTACTCCCACTAACAGCCTTCTGATGATTC
ACAGCAAGCCTTACTAATCTTGCTCTACCTCCCACTATTAATCTACTGGGCGAACTCTTC
GTAATCGCAACCTCATTTTCCTGATCCCACATCACCATCATACTAACAGGACTGAACATA
CTAATTACAGCCCTCTACTCTCTTCACATATTCACCACAACACAACGAGGAGCGCTCACA
CACCACATAATTAACATAAAACCACCTTTCACACGAGAAAACATATTAATACTCATACAC
CTCGCTCCAATTATTCTTCTATCTCTTAACCCCAACATCATTCTAGGATTTACTTCCTGT
AAATATAGTTTAATTAAAACATTAGACTGTGAATCTAACTATAGAAGCTTACCACTTCTT
ATTTACCGAGAAAACTTGCAAGGACCGCTAATCCACACCTCCGTACTTAAAACTACGGTT
TTCTCAACTTTTAAAGGATAACAGCTATCCATTGGCCTTAGGAGTCAAAAATATTGGTGC
AACTCCAAATAAAAGTAATAATCATGTATACCCCCATCATAATAACAACTCTCATCTCCC
TAACTCTTCCAATTTTCGCTACCCTTATCAACCCCAACAAAAAACACCTATATCCAAACT
ACGTAAAAACAGCCGTAATATATGCTTTCATTACCAGCCTCTCTTCAACAACTTTATATA
TATTCTTAAACCAAGAAACAATCATCTGAAGCTGGCACTGAATAATAACCCAAACACTAA
GCCTAACATTAAGCTTTAAACTAGACTACTTCTCCATAATATTCACCCCAATCGCATTAC
TCACTACCTGATCTATTATAGAATTCTCACTATGATATATAAGCTCAGACCCAAATATCG
ACCAATTCTTCAAATATCTCCTTATCTTCCTTATCACCATACTAATCCTAGTCACCGCCA
ACAACCTCTTTCAGTTCTTCATTGGTTGAGAGGGCATAGGGATCATATCCTTTCTCCTAA
TTAGCTGATGGCATGCTCGAACAGACGCCAACACAGCAGCCATCCAAGCAATCCTATATA
ACCGCATCGGCGACATTGGTCTCATTTTAACTATGACATGATTTCTCCTACATTACAACT
CATGAGACTTCCAACAAATACTAGCCCTAAACTCCAACTCAAGCTCCCTCCCACTAATAG
GCCTTCTCCTAGCGGCACGAGGAAAATCAGCCCAATTCGGCCTTCATCCCTGACTACCCT
CTGCTATAGAAGGCCCAACTCCAGTCTCAGCCCTACTTCACTCCAGCACCATAGTCGTTG
CTGGGGTTTTCCTACTTATCCGCTTTCATCCTCTAATAGAAGCCAATACACTAATTCAAA
ACCTCACACTATGCCTAGGGGCTATTACCACCCTATTCATAGCCGTCTGTGCCCTCACAC
AAAATGATATTAAAAAAGTCGTAGCCTTCTCCACCTCGAGCCAACTGGGCCTAATGATGG
TTACCATTGGCATTAACCAACCATACTTAGCATTCCTACACATCTGCACTCATGCCCTAT
TTAAAGCCACACTTTTCATATGCTCCGGATCCATTATCCACAACCTAAACAACGAACAGG
ATATTCGAAAAATAGGAGGTTTGTTTAAAACAATACCTCTCACCTCAACCTCCCTAATCA
TCGGCAACCTAGCGCTCACAGGAATACCATTCCTCACAGGCTTCTACTCCAAGGACCTTA
TCATCGAAGCCACAAACACGTCACATACCAACGCCTGAGCCCTATTCACTACCCTTGTCG
CTACCTCCCTAACAAGCGCCTACAGTACTCGAACCATCCTCCTCACCCTAACAGGACAAC
CCCGCTTCCCAGCCTTAACAAACATTAACGAAAACAACCCCGCCCTACTAAACCCAATTA
AACGCCTCACAATAGGCAGCATGGTTGCAGGATTTCTCATCACCAATAACGTCCCCCCTA
CCACACTCCCCCAGCCAATAATACCCCTCTACCTAAAACTCTCGGCCCTGTGCGCAACCA
CCCTAGGCTTCCTAGCAGCCCTAGATCTTACCCTTATAACAAACAAACTAAAAATAAAAA
ACCCATCACAAACATTCAAATTTTCTAACATACTGGGATATTTTCCCACTACAATTCACC
GCACAATTCCCTATCAAAACCTACTTATAAGCCAAAACCTGGCCCTCCTTCTACTAGACT
CAGCGTGACTAGAAAAATCTATACCCAAAATAATCTCACAAGCACACACCACCGCTTCCA
TAGCCGTAACTACCCAAAAAGGCATGATCAAACTCTACTTCCTCTCCCTCCTCATCCCCC
TTACCCTAACCCTACTCCTAATAATATA---ACCTATTGCCCCGAACAATCTCAATCACA
ATGTACACACCAACAAACAACGTCCAACCAGCAACCACCACTAACCAACGCCCATAATCA
TACAAAGCACCAGCACCAATAGAATCACCCCGAACTAACCCTGGCTCCTCCCCCTCAAAA
ATTACCCAATCACCTGTATCACTAAGACTAACTACCACCACTACCACTTCATCCAAACTT
AAAACTCATAAAATTAACACTACCTCCATCATCAACCCTACTAAAAAACCCCCCAAAACC
TCAAACCCCGAACCCCACGTCTCAGGATACTCTTCAATAGCCATCGCTATAGTATAACCA
AAAACAACCATCATACCCCCCAAATAAACCAAAAACATTATTAAACCCACGTAAGCCCCC
CCACAATTTAAAACGATCACACAACCAACCACACCACTAACAATTAACGCCAAGCCCCCA
TAAATAGGAGAAGGTTTAGAAGAAAAACCCACAAACCCTATAACCAATAATACACTCAAT
GTAAACAAAATATATGTCATTGCTTCCATATGGACTCCAACCATAACCAATGATATG-AA
AAATCATCGTTGTACTTCAACTATAAAAGCACC-AATGATCCCAATACGCAAGTCCAGCC
CAATCATAAAAATAATTAATCACTCCCTCATTGACTTACCCACCCCATCTAACCTTTCCA
TGTGATGAAACTTCGGTTCACTTCTTACAGCTTGCCTAATCCTGCAAATCATCACAGGCC
TATTCTTAGCAATACACTACTCACCAGACACCTCCTCTGCCTTCTCCTCAATCGCACATA
TCACCCGAGACGTGAACTACGGCTGAATCACCCGCTACCTCCACGCCAATGGCGCCTCCA
TGCTCTTCATCTGCCTTTTCCTACACATGGGTCGAGGCCTCTACTACGGTTCATACCTCC
TCCTAGAAACCTGAAACATTGGCATTATACTTCTTCTCGCAACCATAACAACGGCTTTCA
TAGGCTATGTCCTCCCATGAGGCCAAATGTCATTCTGGGGGGCAACAGTAATCACAAACC
TACTATCAGCAATCCCATATATCGGAGCCAACCTCGTTCAGTGAGTCTGAGGTGGGTACA
CCATTGATAGCCCCACCCTTACACGATTCTTCACCCTACACTTCATTCTACCTTTCATCA
TCGTCGCCCTCACAACTGTGCACCTACTATTCCTACACGAAACAGGATCAAACAACCCCT
GCGGAATCTCCTCCGATTCAGATAAAATCGCCTTTCACCCCTACTATACAATTAAAGACA
TCCTAGGCTTAGTCCTCCTCCTCTTCGCCCTGGCGATACTAACACTATTCTCACCTAACC
TTCTAAGCGACCCCGACAACTACACCCCAGCTGATCCACTAAACACCCCCCCGCATATTA
AACCAGAATGGTACTTCCTATTCGCATACACAATCCTACGATCTGTCCCCAATAAATTAG
GAGGTGTACTAGCATTATTCCTATCAATCCTCATCCTAGCAGCTATTCCCATACTCCACA
AATCCAAACAACAAAGCATAATATTCCGCCCACTAAGCCAATTCCTATTTTGACTCCTAA
CCGCAATCCTACTAACCCTCACCTGAATTGGAAGCGAACCAGTAATCCAACCCTTCATCA
CCATCGGCCAAGTGGCATCTGCAATATACTTCATCACTATCCTAATCCTAATACCACTAA
CCTCCCTAATCGAAAACAACCTACTCAAATGAACCTGCCCTCGTAGTATAAATTAATACA
CTGGCCTTGTAAACCAGAAATGAAACA-----TTCCTCCTAGGGC----AG-TCAGAAAG
AAAGTACCCAACTCTACCGCCAACACCCAAAGCTGGCATTCTAA-CTTAAACTACTTTCT
GTATTC-TTATGTTGTACAAGCCCC-ATAGTACATTTTCAGTA-CAACCT-GCTC-ACAG
TA-CTACTATGTAATTCGTGCATTACTGCTAGTCAGCATGTATAATATATAGTACTATAT
ATGCTTAACTGTACATAGCACATACCATTACAT-ATCAACCCAAAATCC-CCGAAAAGCA
CGCTTACAAGCAAGAATCCCAATAGTAAC-CTCAACAGTAACACAT-GCCATGG--TCCT
TCCAAAGCACTCACCCTCTCCC-CACGAATACCAACCGAACCAACCCATGCAAATCGTC-
--CAT-AGTACATTAAGTCGTTCACTGGACATAGCACATACCTGTTAAAT----------
----------------------AATCCTCC----TCACCACGGATGCCCCCCCTCACTTA
GGGGTCCCTTGTTCACCATCCTCCGTGAAATCAATATCCCGCACAAG-AGTGCTACT-CT
CCTCGCTCCGGGCCCATAACTTGTGGGGGTAGCTATACTTGAGCTGTATCCGGCATCTGG
TTCTTACCTCAGGGCCATAACAACCATAAT-CGCCCACACGTTCCTCTTAAATAAGACAT
CTCGATGGATCACGGGTCTATCACCCTATTAACCAGTCACGGGAGCTCTCCATGCATTTG
GTATCTTTTATCT--CTGGTCTGCACGCAAACCCCATCGCAG-TATGCTGACTCC----C
ACCACAT-CTCGTCCTGAATGCGCCTGTCTTTGATTCCTAGTAC-ATGCA-GTTATTAAT
CGCACCTAC-GTT-CAATATTCTAGCTCC---ACG-CGGACTTC-AGCAATG--TGTTAT
TTAATTCATGCTTGTAGGACATACCAATTAACCA----ACCCAACAACACCAC-------
CCCCGCC----------------------ATACCACAAACCACGATAAATCTCAT----C
AAACCCCCCCA-CCCCCATCTCTGACCCCCATCC--AAGACCCACTTTTGCC-AAACCCC
-AAAAA--CAAAAGTTTTA-ATATACCGGATCAGAGCTTGTA---TTTTCATCTTTTAGG
TGTGCACAACCCCAACTGCCATTCTCTCAACTAATAAAT---------------------
----ATTTACTTCACCAAAC--ACTCTTAACAT---------------------------
----------CAACCCACAACAAACCCCCC------------------------CCCCTC
CACACAACCCAAAAGAAACCACCTCACAATTGTCACTCACACCCCT
[11] MMULind
GTTTATGTAGCTTAAACCCAC-CCAAAGCAAGACACTG-AAAATGCCTAGATGGGTTTGC
A-CACCCCATAAACATATAGGCTTGGTCCTGGCCTTTCTATTAGCT-CTTGGCAGGATTA
CACATGCAAACATCCTCGCTCCGGTGAAGACGCCCTACAA--ATCATC-ATGACCAAGAG
GAGCAAGCATCAAGCACGCG-C-ACGCAGCTCAAAACGCTTTGCCTAGCCACA-CCCCCA
CGGGAGACAGCAGTGACAAATATTTAGCAATAAACGAAAGTTCAACTAAGCCATGCTATA
TTTA--GGGTTGGTCAATTTCGTGCCAGCCACCGCGGTTACACGATTAACCCTAGCTAAT
AGAGACCGGCGTAGAGGGTGTTTAAGATC----T---GAT------ATAA-TAAAGCTAA
ACTCCATCTAAACTGT--AAAACTCTAGCTGAT-GTAAAATAAACTACGAAAGTGGCTTT
AAAGCTTCTGAACACACAATAGCCAGGACCCAAACTGGGATTAGACA-CCCTACTATGCT
TGGCCCTAAACCTCAGTAGTT-AGATAACAAAACTACTCGCCAGAATACTACAAGCTATA
GCTTAAAACTCAAAGGACTTGACGGTGCTTTACA--CCCCCTAGAGGAGCCTGTTCCGTA
ATCGATAAACCCCG-ATCCACCCCACCCTCTCTTGCTCAGCCTATATACCGCCATCTTCA
GCAAACCCTAATGAGGGTC-ACAAAGTGAGCGCAAATGCC--A-TTGCCGCAAACACGTT
AGGTCAAGGTGTAGCCTATGAGACGGTAAAAAATGGGCTACATTTTCTACCTCAGAAAAT
TCCACGAAAACCCTTATGAAATTTAAGGGTCCAAGGAGGATTTAGCAGTAAATTAAGAAT
AGAGTGCTTAATTGAACCAGGCCATAAAGCGCGCACACACCGCCCGTCACTCCTCTCAAA
TATATTT-AAGGAACATCTTAACTAAACGCCCTA-ATATTTATATAGAGAGGATAAGTCG
TAACATGGTAAGCGTACTGGAAGGTGCGCTTGGATAAATCAAGGCATAGCTTAATATAAA
GCACCTGGCCTACACCCAGAAAATCTCAATACCACTTGATTGCCTTGAGCCAATACTAGC
CCTAAGCATAACC---AACACTAATACCAAACTAACACG------CACTAAACCATTCAC
CTACAC-AAAGTATAGGCGATAGAAATTTTAATCTGGCGCTATAGACGCAGTACCGTAAG
GGAAAGAT----GAAACCACCCAAGCACAAAACAGCAAGGACTAACCCCTGTACCTTTCG
CATAATGAATTAGCTAGAAACAATTTCACAAAGAGAACTACAAGCCAAATT-CCCCGAAA
CCAGACGAGCTACCCAAAAACAGCTAAAAGAGCGCACCCATCTATGTGGC-AAAATAGTG
GGAAGATTTCTGGGTAGAGGTGACAAGCCTACCGAGCCTGGTGATAGCTGGTTATCCAAG
ACAGAATCTTAGTTCGACCTTAAGCTTACCTATAGAACCA------CCTAATCTCCCTGT
AAGCTTAATTGCTAGTCTAAAGAGGGACAGCTCTTTAGACACTAGG-AAAAAACCTTATA
GAGAGAGTAAA---ATCCT-CAATTACCATAGTTGGCTTAAAAGCAGCCATCAATTAAGA
AAGCGTTCAAGCTCAACACT-AACCACCC-CAAAAATACC--AAACACATAGCTGAACTC
CTCACACCACATTGGATTAATCTATCACCATATAGAAGCAATAATGCTAGTATAAGTAAC
ATGAA--TATTTTCT---CCACTGCATAAGCCC-----AAATCGGATCG-AAAACCTCAC
CGATACCTAACAGCCAGGCA-TAGCAAGC-ACAAACAAGCCCATGCTACCTTCACTGTTA
ACCCAACACAGGCATGC-CTCAAGGAAAGGTTAAAAAAAGT--AAAAGGAACTCGGCAAA
CCTAAACCCCGCCTG-TTTACCAAAAACATCACCTCTAGCATTACTAGTATTAGAGGCAC
TGCCTGCCCAGTGACACACGTTTAACGGCCGCGGTACCCTGACCGTGCAAAGGTAGCATA
ATCACTTGTTCTTTAAATGGGGACTCGCATGAAAGGCACCACGAGGGTTTAACTGTCTCT
TACTTTTAACCAGTGAAATTGACCTGCCCGCGAAGAGGCGGACATA-GTATAATAAGACG
AGAAGACCCTATGG--AGCTTTAATCTATTAATGCAATCAAAAA-TTACACAAACCCACG
GACCTTTAA---ACTATCGACACCTGCATTAAAAATTTTGGTTGGGGCGACCTCGGAGCA
CAACAAAACCTCCGAATAACACATGCTAAGACCACACAAGTCAAAGCGAACTAACACTTA
TAATTGATCCAATA-ACTTGATCAACGGAACAAGTTACCCTAGGGATAACAGCGCAATTC
TATTCTAGAGTCCATATCGACAATAGAGCTTACGACCTCGATGTTGGATCAGGACATCCT
AATGGTGCAGCAGCTATCAAGGGTTCGTTTGTTCAACGATTAAAGTCCTACGTGATCTGA
GTTCAGACCGGAGCAATCCAGGTCGGTTTCTATCTATTG-CACATTTCTCCCTGTACGAA
AGGACAAGAGAAATAAGGCCCACTTCA-CA-AAGCGCCTTCACTAC--ATAAATGACCTA
GTCTTAATTTA-GCAAAATACCACACATTCCACCCGAAAACAGGGTT-TGTTAAGATGGC
AGAGCCCGGTAATTGCATAAAACTTAAAACTTTGTAACCAGAGGTTCAATTCCTCTTCTT
AACACCATGACCACAGTAAATCTCCTACTTATAATCATACCCACATTAGCCGCCATAGCA
TTTCTCACACTCGTTGAACGAAAATTACTAGGCCACATGCAACTACGAAAAGGGCCCAAT
ATTGTAGGTCCATGCGGACTATTACAACCCTTCGCCGATGCCGTAAAACTTTTCACTAAA
GAACCCCTGAAACCCGCAACATCTACCACCATCCTCTATGTCGTCGCACCTGCTCTAGCC
TTCTTCATTGCCCTCCTCCTATGAACCCCCCTCCCCATACCCAACGCTCTAATCAACTTC
AACCTAGGGCTCCTATTCATCCTAGCCATACTCAGCCTAATTGTCTACTCCATCCTATGA
TCAGGATGAGCATCAAACTCAAACTACGCCCTAATCGGAGCTCTGCGAGCCGTCGCCCAA
ACAATTTCATATGAAGTCACCCTTACTATTATCCTCCTATCAGTCCTACTAATAAGCGGC
TCATTTAACCTTAACACACTCATTACAACGCAAGAGCATCTATGACTCCTCCTACCATCA
TGACCCCTAGCCATAATATGATTTACCTCCACACTAGCAGAAACAAACCGAACCCCTTTT
GATCTCATAGAGGGCGAATCAGAATTAGTATCAGGCTTCAACATTGAATACGCCGCAGGT
CCATTCGCCCTATTCTTCATAGCCGAATACACAAACATCATCATAATAAACGCCCTAACA
ACCACAATCTTCCTAGGCACATCCCACTCCACTTATTCACCAGAACTATTCACAACATGC
TTCGCCACCAAAACACTCTTCCTAACCTCCCTATTCCTATGAATCCGGGCAGCATACCCC
CGATTCCGTTACGACCAACTTATACACCTACTATGAAAAAACTTCCTCCCCCTCACACTA
GCACTACTCATATGATCCACCTCAATACCCATCGCAATCTCCAGCATTCCCCCTCAAACC
T-AGAAATATGTCTGACAAAAGAGTTACTTTGATGGAGTAAATAATAGAGGCCCCAATCC
TCTTGTTTCTAGGACTGTAGGTATCGAACCTACCCCTGAGAATCCAAACTTCTCCGTGCT
ACCCTACACACTCTATCCTA--AAGTAAGGTCAGCTAAA-CAAGCTATCGGGCCCATACC
CCGAAAATGTTGGTCACATCCTTCCCGTACTAATTAACCCACTAGCTCAACCCATTATCT
ACACCACAATAATCACAGGCACACTTATCACAACACTAAGCTCACACTGATTTCTCGCCT
GAACAGGCCTAGAAATAAACATACTAGCTTTCATTCCGATCTTAATAAAAAAAACAAGCC
TCCGCTCCACAGAAGCCGCTACTAAATACTTCCTAATTCAATCTACCGCATCTATAGTCC
TCATAATAGCAATCATCTCCAACAACCTGCTATCAGGGTGCTG---AACAACAACGAACT
ACATCAGCCAACCCCCATCCCTAATAATAACAACCGCCCTCGCCATAAAACTAGGAATAG
CCCCCTTCCACTTCTGAGTCCCAGAAGTCACCCAAGGAACACCCCTAACCTCAGGTCTAC
TCCTTCTTACATGACAAAAACTAGCCCCCATCTCAATCATGTACCAAATTCACCCATCAA
TCAACACCCACATCCTCCTAACCCTCTCCACCCTATCCATTGCAGTAGGCAGTTGAGGAG
GTCTAAACCAAACACAATTACGCAAGATCCTAGGGTACTCTTCAATCACACACATGGGTT
GAATAATGATAACACTTGTATACAACCCAGCAACTACAATTTTCTATTTAACTACATACA
TTATCCTAACAACTACCATATTCCTAACCCTCAACTTAAGCTCAAGCACCACAACCCTCA
TACTATCCCGCACCTGAAACAAATCAACCCACCTAGCACCGCTAATAGCACCCATTCTCA
TATCTCTAGGAGGCCTACCACCCCTAACCGGCTTCCTACCTAAATGAATTATCATCCAAG
AACTCACAATGAACAACAACTTCCTCATCCCCTCTATTATAACTATCATAACCCTACTTA
ACCTATACTTTTATATACGCCTAATCTACACCACCTCCCTAACGCTATTCCCTACATCCA
ACAACACAAAAATAACATGACAACTCGAAAATACAAAACCCACACTCCTTATCCCCCCAC
TCATCATCACCTCCACTCTTCTACTACCAATCTCCCCCCTACTCTTAACCCTTCACTAGA
AATTTAGGTTAAACA-AGACCAAGAGCCTTCAAAGCCCTTAGTAAGTAAAA--ACACTTA
ATTTCTGAAACACA-TAAGGACTGCAAACACCTACTCTGCATCAATTGAACGCAAATCAA
CCACTTTAATTAAGCTAAGCCCTTACTAGATCAATGGGACTCGAACCCACAAAAACTTAG
TTAACAGCTAAGCACCCTAACCGACTGGCTTTGACCCACTTCTCCCGCCGCAGGGAGAAA
AAGGCGGGAG-AAGCCCCGGCAGAAACTCTAAGACTGCTCCTTTGAACTTGCAATTCAAC
ATGAAAATCACCTCGGGGCTGGTAAAAGGGGGACTAAACCCCCGTCTTTAGGTTTACAGC
CTAATA-CTT-ACTCAGCCATTTTACC----------------------A--CTTATGCT
CATTAATCGCTGACTCTTTTCAACAAATCACAAAGACATTGGAACCCTGTATTTACTATT
TGGTGCATGAGCTGGAATCATAGGCACTGCCCTAAGCCTCCTCATTCGAGCTGAACTAGG
CCAACCCGGCAACCTACTAGGCAACGACCACATCTATAACGTTATTGTAACGGCCCATGC
ATTTGTCATAATTTTCTTTACAGTCATACCCATTATAATTGGAGGGTTCGGGAACTGACT
AGTACCCCTAATAATCGGCGCCCCCGACATAGCATTCCCCCGTCTAAACAATATGAGCTT
CTGACTCCTCCCCCCTTCTTTCCTGCTACTAATAGCATCCGCCGTGGTAGAAGCTGGCGC
CGGAACAGGCTGAACAGTATACCCCCCTCTAGCAGGAAACTTCTCCCACCCAGGAGCTTC
TGTAGATTTAGTCATCTTCTCTCTTCACCTAGCAGGTATTTCCTCTATCTTAGGAGCCAT
CAACTTCATTACCACCATTATCAACATAAAACCCCCCGCAGTATCCCAATACCAAACCCC
TTTATTTGTCTGATCAATCTTAATCACAGCAATCCTTCTACTCCTCTCTCTACCAGTTCT
AGCCGCCGGCATTACCATGCTACTAACAGATCGCAACCTCAATACTACTTTCTTTGACCC
TGTTGGAGGAGGAGACCCTATCCTATATCAACACCTATTCTGATTCTTTGGTCACCCGGA
AGTCTACATCCTTATTCTCCCCGGCTTCGGAATAGTCTCCCACATTGTAACCTACTACTC
TGGGAAAAAAGAACCATTTGGGTACATGGGTATAGTTTGAGCCATAATATCAATTGGGTT
TTTAGGTTTTATTGTATGAGCCCACCACATGTTTACAGTTGGCATAGACGTAGATACACG
AGCCTATTTCACCTCCGCCACTATAATCATTGCAATCCCCACCGGTGTGAAAGTTTTTAG
CTGGCTTGCTACACTTCATGGGGGCAACATCAAATGGTCCCCAGCAATACTTTGAGCCCT
AGGCTTTATCTTCCTATTTACTGTAGGGGGTCTAACTGGCATCATCTTAGCAAACTCATC
CCTAGATATCGTACTACACGATACATACTACGTTGTCGCCCACTTTCATTATGTTCTATC
AATAGGAGCTGTATTCGCCATTATGGGGGGCTTTATACACTGATTCCCTTTATTCTCAGG
CTACACACTGAACCAAACCTGTGCCAAAGCCCACTTCATCATTATATTCATGGGCGTAAA
TTTAACCTTCTTTCCACAACACTTCCTTGGCCTGTCCGGAATACCCCGACGCTACTCTGA
TTATCCCGATGCCTACACTACATGAAATACCCTATCATCTATAGGCTCCTTCATCTCACT
AGTAGCAGTAATTTTAATAATCTACATGATCTGAGAAGCCTTTGCTTCAAAACGTAAAGT
ACTACTAATCGAACAACCCCTTACTAACCTAGAGTGACTAAATGGCTGCCCCCCGCCTTA
TCACACATTCGAAGAACCACCCTACATTAAACT-AGTCGAAAAAGGAGGGAGTCGAACCC
CCTAAAACTGGTTTCAAGCCAATCTTATAGCCCCTATAACTTTTTCGG-CAAGGTATTAG
-AAAAGTCATTTCGTAGCTTTGTCAAAGCTAAATCATAGGCCA-AACCCTATATATCTTA
CATGGCCCACCCAGTTCAACTAAGCCTACAAGACGCCACATCCCCTGTTATAGAGGAATT
AATTACTTTCCACGACCATGCTTTTATAGCCATATCTCTAATCAGCTTCCTGGTATTATA
TGCCCTGCTCTCAACACTCACAACAAAACTAACCAATACTAGCATCACAGATGCCCAAGA
AATAGAAACTATCTGAACTATCTTACCCGCAATTATCTTAATCCTAATTGCTCTCCCATC
TCTACGTATCCTATACCTAACAGATGAAGTCAATGACCCATCCTTCACCATCAAATCAAT
CGGACACCAGTGATATTGAACCTACGAATACACGGACTACGGGAGCCTAATTTTCAACTC
CTACATACTACCTCCATTATTCCTAAACCCAGGGGACCTCCGACTCCTAGAAGTTGACAA
TCGGGTAGTCCTTCCAATTGAAGCTCCTGTACGTATAATAATTACATCTCAAGACGTCCT
ACACTCATGAACTATCCCCACACTAGGCCTAAAAACAGACGCCGTACCTGGGCGTCTAAA
TCAAACCGTTTTCACGGCTACACGACCAGGCGTCTATTACGGACAATGCTCAGAAATCTG
TGGCGCAAATCATAGCTTCATACCAATTGTTGCAGAGCTAATCCCACTAAAAATCTTTGA
AATAGGACCTGTATTTACTCTGTAAACAACCCTGCCCA------CTCTCTTTTTTCCCCC
AACACCCCTCTCCCACCCCATAAACCCTCAAAACACTCTAC---AAA-CTCACTGTATAG
CTATCTTAGCATTAACCTTTTAAGTTAAAGACGGGGG-----ACACACCCCCTACAGTGA
AATGCCCCAGTCAGATACATCAACATGATTCACCACTATTATGACGATGCTTCCCACACT
ATATCTTATCATGCAGCTAAAGCTACTAAACACAAATCACCACCAACCACCCCTTACAAA
AACCCCCACCCTTCAGTCTCACAATGTCCGCTGACAACCAAAATGAACGAAAACTTGTTT
ACCCCTTTCTCAGCCCCAACAATTCTAAACCAACCCGCTACAATCCCCATTATCCTATTC
CCCACCCTACTAATCTTAACCCCCAAACATCCCATTAATAATCGACTAGCTACCATTCAA
CAAAATCTGACTCGATTCACTCTAAAACAAATAATAATAACTCACAACGCTAAGGGACAA
ACCTGATCCTTAATACTAACATCCCTAATCACCTTTACTGCTACAACAAACCTCCTAGGA
CTTATGCCTTACTCGTTCACGCCAACTACCCAACTTTCCATAAACCTAGCTATAGCAATC
CCCCTATGAGCGGGCACAGTAATAGTGGGGCTTCGCTTTAAAACCAAAAACTCCCTAGCC
CACCTCCTACCACAAGGCACACCCACACCTCTCATTCCTATGCTAGTAGCAATCGAAACT
ATCAGTCTACTTATTCAACCAGTGGCTCTAGCCGTACGATTAACCGCAAACATCACAGCC
GGCCATCTGCTAATACACCTGATCGGAAACACTGTACTAGCACTATCAACCACCAACCTC
TCCATAGCTCTACTAGCCTCTACACTTCTGGTATTACTAACTATTCTAGAAATTGCAGTA
GCCCTAATTCAAGCCTATGTCTTCACACTCTTAATTAGCCTTTATCTACGGAACAACACC
TAATGACCCACCAGACCCACGCTTATCACATAGTTAAACCCAGTCCCTGGCCGCTGACAG
GAGCTCTGTCAGCCTTCTTAATAACATCTGGCTTAGTCATGTGATTTCACTTCTACTCCA
CCACCCTACTAATACTAGGCCTACTAACCAATACACTAACCTTATACCAATGATGACGCG
ACATTGTACGAGAAAGCACATACCAAGGCCACCACACAACACCCGTCCAAAAAAGCCTTC
GGTACGGAATAACACTATTCATCATCTCAGAAGCATTCTTCTTTGTCGGCTTCTTCTGAG
CATTTTACCACTCAAGCCTTGCTCCAACACCCTGCTTAGGAGGCCATTGACCACCAACAG
GCATCACCCCTCTAAACCCCATAGAAGTACCCCTCCTAAACACCTCTGTATTACTTGCAT
CCGGAGTTACAATTACCTGAGCTCATCACAGTCTCATAAACAACGATCGAAAACAAACAA
TCCAAGCCCTACTCATCACAATCCTACTCGGCACCTATTTCACCCTACTACAAATCTCAG
AATACTTTGAAGCACCCTTCACCATCTCCGATGGCATCTACGGTTCAACATTCTTCATTA
CCACAGGCTTCCATGGACTCCACGTTATTATTGGATCCACATTCCTCTTTGTCTGCCTCA
TCCGCCAACTACTACACCACTTCACATCGAACCATCACTTCGGCTTCGAAGCCGCCGCTT
GATATTGACACTTCGTGGATGTTATCTGACTACTCCTCTATATTTCTGTCTATTGATGAG
GATCCTACTC-TTTTAGTATAACAAGTACAATTGAC-TTCCAATCAATCAGTTTTGA-CA
ACATTC-AAAAGAGAGTAATTAATCTAGTGCTAGCCCTAACAATCAACACCCTATTAACC
TCGCTACTGATAATTATCATATTCTGACTACCCCAGCTCAACCCCTATACAGAAAAAACC
AGCCCCTACGAGTGCGGATTTGACCCCCTAAACCCTGCTCGCATCCCATTCTCAATAAAA
TTCTTCCTAGTTGCCATTACTTTCCTGCTATTTGACCTAGAAATCGCCCTACTACTATCT
CTACCGTGAGCCATTCAAACAACAAACCTCCCAATAATAATCAAATCGACCATTGCCTTT
ATTATTATCCTAATTCTCAGTTTAACCTATGAATGAACCCAAAAAGGGTTAGACTGGGCC
GAATTGGTAAGTAGTTTAAAT-AAAATAAATGATTTCGACTCATTAGATTATGATAACCA
TACTAACCAAATGACCCTTACCTATATAAACATTATACTAGCATTCGCTATCTCTCTTCT
AGGTATACTAACCTACCGCTCACACCTAGTAGCCTCTCTCCTCTGCCTAGAGGGAATAAT
AATATCGCTCTTTATTATGGCCACCCTTATTGCCTCAAACACACACTTCCCCCTAATCAA
CATTATACCCATCATTTTGTTAGTATTTGCCGCCTGTGAAACAGCAGTAGGTCTTGCCCT
ACTAATCTCAATCTCCAACACATACGGACTAGACTACGTCCACAACCTAAACCTGCTTCA
ATGCTAAAAATAATTATTCCCACAACCATACTACTACCCATAACATGACTCTCTAAAAAT
AATACAATTTGAATCAACTTGACCATGCATAGCTTAACTATCAGCCTCATCCCCTTACTA
TTCTTCAACCAAACCAGCACCAACCTCCTCAATCACTCAACCTATCTATCTTCTGACCCA
CTAGCAGCACCCCTCCTAACACTAACTATCTGACTTCTACCCCTCATGATTATAGCGAGC
CAGTATCACCTATATAACGAACCCCCCTCACAAAAAAAACTTTTCCTCTTCACAATAATT
CTCCTACAAATCACCCTAATTCTGACATTCATGGCCACAGAGCTAATTATATTCTACATT
CTATTTGAAACCACCCTAATTCCCACCCTAATTATCATTACTAAATGGGGCAACCAAGCA
AAACGCCTCAACGCAAGTACCTACTTTCTATTCTATACACTAACCGGCTCTCTACCCCTA
CTCATCATACTAAGCCACACCTACAACAACACAGGCTCATTAAATATTACATTACTAACA
CTCACAGACCAAAAACTAACAACCACCTGATCTCACAACTTTACCTGACTAGCATGCATA
ATAGCCTTTATGACAAAAATACCCCTATATGGCCTACACCTGTGACTTCCTAAAGCCCAT
GTCGAAGCCCCCATTGCAGGATCAATAGTCCTTGCCGCAGTACTCCTAAAACTAGGTGGC
TACGGCATAATACGACTTACTCCCATCCTTAACCCCTTAACAGAATACATAGCTTACCCA
TTCCTCATATTATCCTTATGGGGCATAATCATAACAGGCCTAACATGCCTCCGACAAACA
GATCTAAAATCACTTATCGCATACTCTTCTGTAAGCCACATGGCCCTTGTAATTGTAGCC
TCTCTCATCCAAACCCCCTGAAGCTTTTCCGGCGCAACCATCCTTATAATCGCTCACGGA
CTCACCTCTTCCATGTACTTCTGCCTAGCCAATTCAAACTATGAACGCACCCACAGCCGT
ACCATACTACTGTCCCGAGGACTTCAAATCCTACTCCCACTAACAGCCTTCTGATGATTA
ACAGCAAGCCTTACTAACCTTGCCCTGCCCCCCACTATCAACCTACTAGGCGAACTCTTT
GTAATCACGACCTCATTTTCCTGATCCCATATCACCATTATGTTGACAGGGCTTAATATA
CTAATTACGGCCCTCTACTCTCTCCACATATTCATTACAACGCAACGAGGAATACTTACA
CACCATATAATCAACATAAAACCCTCCTTCACACGAGAAAATATATTAATATTCATACAC
CTCGCCCCAATTATCCTTCTGTCTCTCAATCCCAACATCATCCTAGGATTTACCTCCTGT
AGATATAGTTTAACTAAAACATTAGATTGTGAATCTAACCACAGAGACTTACCACCTCTT
ATTTACCGAGAAAACTCACAAGGATTGCTAACCCATGTACCCGTACCTAAAATTACGGTT
TTCTCAACTTTTAAAGGATAACAGCTATCCATTGACCTTAGGAGTCAAAAACATTGGTGC
AACTCCAAATAAAAGTAATAACCATGCACACCCCCATCATAATAACAACCCTTATCTCCC
TAACCCTCCCAATTTTTGCCACCCTCATCAACCCTTACAAAAAACGTCCATACCCAGATT
ACGTAAAAACAACCGTAATATATGCTTTCACCATCAGCCTCCCCTCAACAACCTTATTCA
TCTTCTCAAACCAAGAAACAACCATTTGGAGCTGACATTGAATAATAGCCCAAACATTAG
ACCTAACACTAAGCTTCAAACTAGATTACTTCTCCATGATATTTATTCCAATCGCACTAT
TCATCACCTGGTCCATCATAGAATTCTCGCTATGATACATAAACTCAGACCCAAACATCA
ACCAATTCTTCAAATATCTTCTTATTTTCCTCACTGCCATACTAATTCTAGTCACTGCTA
ACAACCTCTTCCAATTCCTTATCGGCTGAGAGGGCGTAGGAATCATATCTTTTCTCCTAA
TTAGCTGATGATACGCTCGAACAGACGCCAACACAGCAGCCATCCAAGCAATCTTATATA
ATCGCATTGGCGACATTGGTCTTATCCTAGCCATAGCATGATTTCTCCTACATTACAACT
CATGAGACCTCCAACAAATACTAGCCCTAAATTTCAACTCAAGCTCCCTCCCACTAATAG
GCCTCCTCCTAGCAGCAGCAGGAAAATCAGCTCAATTCGGTCTTCACCCCTGACTACCCT
CTGCCATAGAAGGCCCAACTCCAGTCTCAGCCCTACTTCACTCCAGTACCATAGTCATTG
CCGGAGTGTTCTTACTCATCCGCTTCCACCCTCTAATAGAAACCAACACAATAATTCAAA
ATCTTACATTATGCCTGGGGGCTATTACTACCCTATTTACAGCCATCTGCGCCCTTACAC
AAAACGACATTAAAAAGATTGTAGCCTTCTCCACCTCAAGCCAACTAGGCCTAATAATAA
TCACCATCGGCATCAACCAACCATACTTAGCATTCCTACACATCTGCACCCATGCTTTCT
TTAAAGCCATACTTTTTATATGCTCCGGATCCATTATCCATAACCTAAACAACGAACAAG
ACATTCGAAAAATAGGAGGCCTATTCAAAACAATACCCCTCACCTCAACTTCCATAATCA
TTGGCAACCTAGCACTCACAGGAATACCCTTCCTCACAGGCTTCTACTCCAAAGACCTTA
TTATCGAAGCCACAAACACGTCGTACACCAACGCCTGAGCCCTATTCATCACTCTCATCA
CTACCTCTCTAACAAGCGCCTATAGCACTCGAACTATCCTTCTCACCCTAACAGGACAAC
CCCGTTTTCCAGCCCTAACAAACATCAACGAAAACAACCCCGCTCTACTAAACCCAATTA
AACGCCTCACAATGGGCAGCATAATCACAGGATTTCTTATCACCAACAACATCCCCCCCA
CCTTACTCCCCCAACCAACAATACCCCTCTACTTAAAACTCTCAGCTCTATGCGCAACTG
TCCTAGGCTTCCTAGCAGCCCTAGACCTCACCCTTATAACAAACAAACTGAAAATAAAAA
ACCCATCACAAATATTCAAATTCTCCAATATACTAGGATATTTTCCCACCACAATTCACC
GCACAATCCCCTATCAAAACCTACTCATAAGCCAAAATTTAGCCCTTCTCCTATTGGATT
CAGCATGACTAGAGAAATCTATACCTAAAATAATCTCACAAGCACACATTACTGCCTCCA
TAACTGTAACCACCCAAAAAGGCATAATCAAACTCTACTCCCTTTCTTTCCTCATCCCCC
TTACCCTAGCCCTAATTCTAATGATATA---ACCTATTACCCCGAACAATCTCAATCACA
ACATACACACCAACAAATAATGTCCAACCAGCAACTACCACTAATCAACGCCCATAATCA
TATAAGGCACCCGCACCAATAGAATCACCTCGAATCAATCCTGACCCCTCCCCCTCAAAA
ATCACCCAATCACCAGTATCACTAAAACTAACCACCACTTCTACCGCCTCATCCAAACTT
AAAACCCATAAAACTAATATCACCTCCATTATCAACCCTACTAAAAGACCCCCTAAAACC
TCAAACCCCGAACCCCATGTCTCAGGATACTCTTCAATAGCCATTGCAGTAGTATAACCA
AAAACAACCATCATACCCCCCAGATAAACTAAAAACATCATCAAACCCATATAAGCCCCC
CCACAACTTAAAACAATCACACAACCAATCACACCACTAACAATTAACGCCAGACCCCCA
TAAATAGGAGAAGGCTTAGAAGAAAACCCCACAAACCCCATAACTAATAAAACACTCAAT
GCAAACAAAATATACGTCATTGCTTTCACATGGACTCCAACCATGACTAATGGTACG-AA
AAACCATCGTTGTATTTCAACTATAAAAGCACC-AATGACTCCAATACGCAAATCCAACC
CAATCCTAAAAATAATTAATCGCTCCTTCATCGATTTACCCGCCCCACCCAACCTCTCCA
TATGGTGAAACTTTGGCTCACTTCTTGCAGCCTGCCTAATTTTACAAATCATCACAGGCC
TACTCCTAGCAATACACTACTCACCAGACACCTCCTCCGCCTTCTCCTCAATTGCACATA
TCACCCGAGATGTAAAGTACGGCTGAATCACTCGCTACCTCCACGCCAATGGTGCCTCTA
TACTCTTCATTTGCCTTTTCCTACACATCGGTCGGGGCCTTTACTACGGCTCATACCTCC
TCCTAGAAACCTGAAACATTGGTATTATACTCCTTCTTATAACTATAACAACGGCTTTCA
TGGGTTATGTTCTCCCATGAGGCCAAATATCATTCTGGGGAGCAACAGTAATCACAAACC
TGCTATCAGCAATCCCGTATATCGGAACCAATCTCGTCCAATGAATCTGAGGAGGATACG
CCATCGACAGCCCTACTCTCACACGATTCTTCACCTTACACTTTATCCTACCCTTCATCA
TCATCGCCCTCACAACCGTGCACCTACTATTCCTGCACGAAACAGGATCAAACAACCCTT
GCGGAATCTCCTCCGACTCAGACAAAATCGCCTTCCACCCCTACTACACAACCAAAGACA
TCCTGGGCCTAGTCCTCCTTCTCTTCATCCTAGCAACACTAACACTACTCTCACCCAACC
TCCTAAACGACCCAGACAACTACATTCCAGCCGACCCATTAAACACTCCCCCACATATCA
AACCAGAGTGATACTTCCTATTTGCATACACAATCCTACGATCCATCCCCAACAAACTGG
GAGGCGTACTAGCACTCTTTCTATCGATCCTCATTCTAGCAGCCATCCCTATACTTCACA
AATCCAAACAACAAAGCATAATATTCCGCCCACTCAGCCAATTTCTATTCTGACTCCTAA
TCACAATCCTATTGACCCTTACCTGAATTGGAAGCGAACCAGTAGTCCAACCCCTTACCA
CTATCGGCCAAGTAGCATCCATAATATACTTCATCACAATTCTAATCCTAATACCACTGG
CCTCCCTAATCGAAAACAACCTACTCAAGTGAACTTGCCCTCGTAGTATAAATTAGTACA
CTGGCCTTGTAAACCAGAAATGAACAC------TCTTCCTAGGGC----AG-TCAGAAAG
AAAGTACCTAACTCCACCACCAACACCCAAAGCTGGCATTCTAA-TTTAAACTACTTTCT
GCATTC-TTATATTGCATAAGCTTC--ATAAATAACTCTAGCACCAATCC-ACCC-ATAA
TA-CTACTATGTAATTCGTGCATTACTGCTAGCCAACATGTATAATATATAGTACTATAT
ATGCTTAACTGTACATAACACATATTATTACAT-ACCAACTTGACATTC--CAAACAGCA
TGCTTACAAGCAAGTATCCTAATACAAAC-CTCAACAGTAATACAT-AACATGG--TTCC
CTCGGACTTAACTTGTCCCCCCTCATGAATATCAACTAAACCAGTCCTTGCCAGTCGTC-
--CAT-AGTACATTAAGTCGTTCATCGGACATAGCACATATCTATTAAAT----------
----------------------ARTCCTCT----TCACCACGGATGCTCCCCTTCACTTA
GGAGTCCCTTACTCACCATCCTCCGTGAAATCAATATCCCGCACAAG-AGTGCTACT-CT
CCTCGCTCCGGGCCCATAACTCGTGGGGGTAGCTATACCTGAACTGTATCCGGCATCTGG
TTCTTACCTCAGGGCCATAACAATCAAGAT-CGCCCACACGTTCCCCTTAAATAAGACAT
CTCGATGGATCACGGGTCTATCACCCTATTAACCAGTCACGGGAGATTTCCATGCATTTG
GTATCTTTTATCT--CTGGTCTGCACGC-AACCCCATTGCAG-AATGCTGACTCC----C
ACCACAT-CCCGTCCTGTATGCGCCTGTCTTTGATTCCTAGTAC-ATGCA-GTTGTTGAT
CGCACCTAC-GTT-CAATATTCTAGCTCC---ACG-CAAACCTT-AGCAAGG--TGTTAT
TTAATTCATGCTTGTAGGACATACCAA-TAATCATCCCAGCCGACACCACACCA------
CACCACC-----------------------AATCACTAACC-----GTATCTTAT----C
AAACCCCCCCA-CCCCCATCTCCGACCTTCATCC--AAACCCCACTCTTGCC-AAACCCC
-AAAAA--CAAAAGTCTTA-ACATATCCGATCAGAGCCTATA---TTTCCATCTTTTAGG
TGTGCACAACTCCAACTGCCACTCCCTCAACTAATAAAC---------------------
----ATTTACTTCACTAAAC--ACCCTCTACAC---------------------------
----------CAACCCGCAACAAAT-----------------------------CCTTCT
CATACAACCCGAAAGAGGCTGCCTCACAACTAT-ACTAGCACCTTT
[12] MMULchi
GTTTATGTAGCTTAAACCCAC-CCAAAGCAAGACACTG-AAAATGCCTAGATGGGTCTGC
A-CACCCCATAAACAGATAGGCTTGGTCCTGGCCTTTCTATTGGCT-CTTAGCAGGATTA
CACATGCAAGCATCCTCGCTCCGGTGAAGACGCCCTATAA--ATCATC-ATGACCAATAG
GAGCAAGCATCAAGCACGCA-C-ACGCAGCTCAAAACGCTTTGCCTAGCCACA-CCCCCA
CGGGAGACAGCAGTGACAAGTATTTAGCAATAAACGAAAGTTCAACTAAGCCATGCTATA
TTTA--GGGTTGGTCAATTTCGTGCCAGCCACCGCGGTTACACGATTAACCCTAGCTAAT
AGGAACCGGCGTAGAGGGTGTTTAAGATC----T---GAC------ATAA-TAAAGCTAA
ACTCCATCTAAACTGT--AAAACCCTAGCTGAT-GTAAAATAAACTACGAAAGTGGCTTT
AAAGTTTCTGAACACACAATAGCCAGGACCCAAACTGGGATTAGACA-CCCTACTATGCT
TGGCCCTAAACCTCAGTAGTT-AGATAACAAAACTACTCGCCAGAATACTACGAGCTACA
GCTTAAAACTCAAAGGACTTGACGGTGCTTTACA--CCCCCTAGAGGAGCCTGTTCCGTA
ATCGATAAACCCCG-ATCCACCCCACCCTCTCTTGCTCAGCCTATATACCGCCATCTTCA
GCAAACCCTAATGAAGGTC-ACAAAGTGAGCGCAAACGCC--G-CCACCGCGAGTACGTT
AGGTCAAGGTGTAGCCTATGAGATGGTAAAAAATGGGCTACATTTTCTACCTCAGAAAAT
TCCACGAAAACCCTTATGAAATTTAAGGGTCCAAGGAGGATTTAGCAGTAAATTAAGAAT
AGAGTGCTTAATTGAACCAGGCCATAAAGCGCGCACACACCGCCCGTCACTCCTCTCAAA
TATATTT-AAGGAACATCTTAACTAAACGCCCTA-ATATTTATATAGAGAGGATAAGTCG
TAACATGGTAAGCGTACTGGAAGGTGCGCTTGGATAAATCAAGGTATAGCTTAATATAAA
GCACCTGGCTTACACCCAGAAAATCTCAATACCACTTGATTGCCTTGAGCCAATACTAGC
CCTAAGCATAACC---AACACTAATACCAAACCAACATG------CACTAAACCATTCAC
CTACAC-AAAGTATAGGCGATAGAAATTTTAATCTGGCGCTATAGACGCAGTACCGTAAG
GGAAAGATA---AAAACCACCCAAGCACAAAACAGCAAGGACTAACTCCTGTACCTTTCG
CATAATGAATTAGCTAGAAACAATTTCACAAAGAGAACTACAAGCCAAATT-CCCCGAAA
CCAGACGAGCTACCCAAAAACAGCTAAAAGAGCGCACCCATCTATGTGGC-AAAATAGTG
GGAAGATTTCTGGGTAGAGGTGACAAGCCTACCGAGCCTGGTGATAGCTGGTTATCCAAG
ACAGAATCTTAGTTCAACCTTAAGCTTACCTATAGAACCA------CCTAATCCCCCTGT
AAGCTTAATTGCTAGTCTAAAGAGGGACAGCTCTTTAGACACTAGG-AAAAAACCTTATA
GAGAGAGTAAA---ACCCT-CAATTACCATAGTTGGCTTAAAAGCAGCCATCAATTAAGA
AAGCGTTCAAGCTCAACACC-AACCACCC-CAAAAATACC--AAACACATAACTGAACTC
CTCACACCACATTGGATTAATCTATCACCATATAGAAGCAATAATGCTAGTATAAGTAAC
ATGAA--TATTTTCT---CCACTGCATAAGCCC-----AAATCGGATCG-AAAACCTCAC
CGATACCTAACAGCCAGGCA-TAGCAAGC-ACAAACAAGCCCATGCTACCTTCACTGTTA
ACCCAACACAGGTATGC-CTCAAGGAAAGGTTAAAAAAAGT--AAAAGGAACTCGGCAAA
CTTAAACCCCGCCTG-TTTACCAAAAACATCACCTCTAGCATTACTAGTATTAGAGGCAC
TGCCTGCCCAGTGACACACGTTTAACGGCCGCGGTACCCTGACCGTGCAAAGGTAGCATA
ATCACTTGTTCTTTAAATGGGGACTCGCATGAAAGGCACCACGAGGGTTTAACTGTCTCT
TACTTTTAACCAGTGAAATTGACCTGCCCGCGAAGAGGCGGGCATA-AAATAATAAGACG
AGAAGACCCTATGG--AGCTTTAATCTATTAATGCAATCAAAAA-CTACACAAACCCACG
GACCTTTAA---ACTACCGACACCTGCATTAAAAATTTTGGTTGGGGCGACCTCGGAGCA
CAACAAAACCTCCGAATAACACATGCTAAGACCACACAAGTCAAAGCGAACTAATACTCA
CAATTGATCCAATA-ATTTGATCAACGGAACAAGTTACCCTAGGGATAACAGCGCAATTC
TATTCTAGAGTCCATATCGACAATAGAGCTTACGACCTCGATGTTGGATCAGGACATCCT
AATGGTGCAGCAGCTATCAAGGGTTCGTTTGTTCAACGATTAAAGTCCTACGTGATCTGA
GTTCAGACCGGAGCAATCCAGGTCGGTTTCTATCTATTG-CACATTTCTCCCTGTACGAA
AGGACAAGAGAAATAAGGCCCACTTCA-TA-AAGCGCCTTCACTAC--ATAAATGACCTA
GTCTTAATTTA-GCAAAATACCACACATTCTACCCGAAAACAGGGTT-TGTTAAGATGGC
AGAGCCCGGTAATTGCATAAAACTTAAAACTTTATAACCAGAGGTTCAATTCCTCTTCTT
AACACCATGACCACGATAAACCTCCTACTTATAATCATATCCACATTGGCCGCCATAGCA
TTCCTCACACTCGTTGAACGAAAATTACTAGGCCACATGCAATTACGAAAAGGGCCCAAT
ATTGTAGGTCCATGTGGACTATTACAACCCTTCGCTGATGCCGTAAAACTCTTTACTAAA
GAACCCCTAAAACCCGCAACATCTACCACCATCCTCTATATCGCCGCACCCGCCCTAGCC
TTCTTCATTGCCCTCCTCCTATGAACCCCCCTCCCCATACCCAACGCCCTAATCAACTTC
AACCTAGGGCTCCTATTCACCCTGGCCATACTTAGCCTAATTGTCTACTCCATCCTATGA
TCAGGATGAGCATCAAACTCAAACTACGCCCTAATCGGAGCCCTGCGAGCCGTCGCCCAA
ACAATTTCATATGAAGTCACTCTTACTATTATCCTCCTATCAGTCCTACTAATAAGCGGC
TCATTTAACCTCAACACACTCATTACAACGCAAGAACATCTATGACTCCTCCTACCATCA
TGACCCCTAGCCATAATATGATTCACCTCCACACTAGCAGAAACAAACCGAGCCCCTTTT
GACCTCATAGAGGGCGAATCAGAATTAGTATCAGGATTTAACATTGAATACGCCGCAGGT
CCGTTCGCCCTGTTCTTCATAGCCGAATACACAAACATCATCATAATAAACGCCCTAACA
ACCACAATCTTCCTAGGCACATTCCACCCCATCCATTCACCAGAACTATTCACAACATGC
TTCGCCACCAAAACACTCTTCCTAACCTCCCTGTTCCTATGAATCCGGGCAGCATACCCC
CGATTCCGTTACGACCAACTTATACACCTACTGTGAAAAAACTTCCTCCCCCTCACACTA
GCACTACTCATATGATCCACCTCAACACCCATCGCAATCTCCAGCATTCCCCCCCAAACC
T-AGAAATATGTCTGACTAAAGAGTTACTTTGATGGAGTAAATAATAGAGGTCCCAACCC
TCTTATTTCTAGGACTGTAGGTATCGAACCTACCCCTGAGAATCCAAACTTCTCCGTGCT
ACCCCACACACTCTATCCTA--AAGTAAGGTCAGCTAAA-CAAGCTATCGGGCCCATACC
CCGAAAATGTTGGTCATATCCTTCCCGTACTAATTAACCCACTAGCTCAACCCATTATCT
ACACCACAATAATCACAGGCACACTTATCACAACGCTAAGCTCGCACTGATTCCTCGCCT
GAACAGGTCTAGAAATAAACATACTAGCCTTCATTCCAATCTTAATAAAAAAAACAAGCC
TCCGCTCTACAGAAGCTGCTACCAAATACTTCCTAATACAATCTACCGCATCCATAATCC
TCATAATAGCAATCATCTCCAACAACCTACTATCAGGATGCTG---AACAACAACGAACT
ACATCAGCCAACCCCCATCCCTAATAATAACAACCGCCCTCGCCATAAAACTAGGAATAG
CCCCCTTCCACTTTTGAATCCCAGAAGTTACCCAAGGAACACCCCTAACCTCCGGCCTAC
TCCTTCTTACATGACAAAAACTAGCCCCCATCTCAATCATGTACCAAATTCACCCATCAA
TCAACACCCACATCCTCCTAACCCTCTCCACCTTGTCCGTTGCAGTAGGCAGTTGAGGGG
GTCTAAACCAAACACAATTGCGCAAAATCCTAGGGTACTCTTCAATCACACATATGGGTT
GAATAATGATAACACTAGTGTACAACCCAACAACCACAATTCTTTATTTAACTATGTACA
TTATCCTAACAACTACCATATTCCTGATTCTCAACTTAAGCTCAAGCACCACAACCCTTA
TACTATCCCGCACCTGAAACAAATCAACCCATCTAGCACCACTAATAGCACCCATTCTCA
TATCTCTAGGAGGCCTACCCCCCCTAACTGGTTTCCTACCTAAATGAATTATCATCCAAG
AACTCACAATGAACAACAACTTCCTCATCCCCTCTATTATAACCATCATAACCCTACTTA
ACCTATACTTTTACATACGCCTAATCTACACCACCTCCCTAACGCTATTCCCTACATCCA
ACAACGCAAAAATAACATGACAACTCGAAAATACAAAACCCACACTCCTTATCCCCCCAC
TCATCATCATCTCCACTCTTCTACTACCAATCTCCCCCCTACTCTTAACCTTTCACTAGA
AATTTAGGTTAAACA-AGACCAAGAGCCTTCAAAGCCCTTAGTAAGTAAAA--ACACTTA
ATTTCTGAAACACA-TAAGGACTGCAAACACCTACTCTGCATCAATTGAACGCAAATCAA
CCACTTTAATTAAGCTAAGCCCTTACTAGATCAATGGGACTCGAACCCACAAAAACTTAG
TTAACAGCTAAGCACCTTAACCGACTGGCTTTGACCCACTTCTCCCGCCGCAGGAAAAAA
AAGGCGGGAG-AAGCCCCGGCAGAAACTCTAAGACTGCTCCTTTGAATTTGCAATTCAAC
ATGAAAATCACCTCGGGACTGGTAAAAGAGGGACTA-ACCCCCGTCTTTAGGTTTACAGC
CTAATA-CTT-ACTCAGCCATTTTACC----------------------A--CTTATGCT
CATCAATCGCTGACTCTTTTCAACAAATCACAAAGACATTGGAACCCTGTATTTACTGTT
TGGTGCATGAGCTGGAATCATAGGCACAGCCCTAAGCCTCCTTATTCGAGCTGAACTAGG
CCAACCCGGCAGCCTACTAGGCAACGACCACATCTATAACGTTATTGTAACAGCCCATGC
ATTTGTTATAATTTTCTTTACAGTTATACCCATTATAATTGGGGGGTTCGGGAACTGACT
AGTGCCCCTAATAATCGGCGCCCCCGACATAGCATTTCCCCGTCTAAATAATATGAGCTT
CTGACTCCTCCCCCCTTCTTTCCTGCTACTAATAGCATCCGCCGTGGTAGAAGCTGGCGC
CGGAACAGGCTGAACGGTATATCCCCCCTTGGCAGGAAACTTCTCCCACCCAGGAGCTTC
TGTAGACTTAGTCATCTTCTCTCTCCACCTGGCAGGTATTTCCTCTATCTTAGGAGCCAT
CAACTTCATTACCACCATCATCAACATAAAACCCCCCGCAGTATCCCAATACCAAACCCC
TTTATTTGTCTGATCAATCTTAATCACAGCAATCCTCCTACTCCTTTCTCTACCAGTCCT
AGCCGCTGGCATTACCATGCTACTAACAGATCGCAACCTCAATACTACTTTCTTTGACCC
TGTTGGAGGGGGAGATCCCATCCTATATCAACACCTATTTTGATTCTTCGGTCACCCCGA
AGTCTACATCCTTATTCTTCCCGGCTTCGGAATGATCTCTCACATTGTAGCTTACTACTC
TGGAAAAAAAGAACCATTTGGGTATATGGGCATAGTTTGGGCCATGATATCAATTGGGTT
TTTAGGTTTTATTGTATGAGCCCACCATATGTTTACAGTCGGCATAGACGTAGACACACG
AGCCTATTTCACTTCCGCTACTATAATCATTGCAATCCCCACCGGTGTGAAGGTTTTTAG
CTGGCTTGCTACACTTCATGGGGGCAACATTAAATGGTCCCCAGCAATACTCTGAGCCCT
AGGCTTTATCTTCCTATTTACTGTAGGTGGTCTAACTGGCATCATCTTGGCAAACTCATC
CCTAGATATCGTACTACACGATACATACTACGTTGTCGCCCACTTTCATTATGTTCTGTC
AATGGGAGCTGTATTCGCCATTATAGGGGGCTTTATACACTGATTTCCTTTATTCTCAGG
CTACACACTGAACCAAACCTGTGCCAAAGCCCACTTCATCATTATATTCGTAGGCGTAAA
TTTAACCTTCTTTCCACAGCACTTCCTTGGCCTGTCCGGAATACCCCGACGCTACTCTGA
TTATCCCGATGCCTACACCACATGAAATACCCTATCATCTATAGGATCCTTCATCTCACT
AGTAGCAGTAATTTTAATAATCTACATGATCTGAGAAGCCTTTGCTTCAAAACGTAAAGT
ACTACTAATTGAACAACCCCTTACTAACCTAGAATGACTAAATGGCTGCCCCCCGCCTTA
TCACACATTCGAAGAACCAGCCTACATTAAACT-AGTCGAAAAAGGAGGGAGTCGAACCC
CCTAAAACTGGTTTCAAGCCAGTCTTATAGCCCCTATAACTTTTTCAA-CAAGGTATTAG
-AAAAGTCATTTCATAGCTTTGTCAAAGCTAAATCATAGGCCA-AACCCTATATATCTTA
CATGGCCCACCCAGTTCAACTAAGCCTGCAAGACGCCACATCTCCTGTTATAGAGGAATG
AATTACTTTCCATGACCATGCTTTTATAGCCATATCTCTAATCAGCTTCCTGGTGTTATA
TGCCCTGCTCTCAACACTCACAACAAAACTAACCAATACTAACATCACAGACGCCCAAGA
AATAGAGACTATCTGAACTATCTTACCCGCAATTATCTTAATCCTAATTGCTCTCCCATC
TCTACGCATCCTATACCTAACAGATGAAGTCAACGACCCATCCTTCACCTTCAAATCAAT
TGGGCACCAGTGATACTGAACCTACGAATACACGGACTACGGAGGCCTAATTTTCAACTC
CTACATACTACCCCCGCTATTCCTAAACCCAGGAGACCTCCGACTCCTAGAAGTTGACAA
TCGAGTAGTCCTTCCAATTGAAGCCCCCGTACGTATAATAATTACATCTCAAGACGTCTT
ACATTCATGAACTATCCCCACACTAGGCCTAAAGACAGACGCCGTACCTGGACGTCTAAA
TCAAACCGTTTTCACGGCCACACGACCAGGCGTCTATTACGGACAATGCTCAGAGATCTG
TGGCGCAAATCATAGCTTCATACCAATTGTTGCAGAACTAATCCCACTAAAAATCTTTGA
AATAGGACCTGTATTTACTCTGTAAATAACCCTGCTCA-------------CTCTCTTCC
CTCCTAACACTCCCACCCCATAAACTCTCAAAATACTCTAC---AAA-CTCACTGTATAG
CTACTCTAGCATTAACCTTTTAAGTTAAAGACGGGGG-----ACACACCCCCTACAGTGA
AATGCCCCAGTTAGATACATCGACATGATTCACCACTATTATGACGATGCTTCCCACACT
ATATCTTATCATACAGCTAAAACTACTAAACACAAACCACCACCAACCACCCCTTACAAA
AAACCCCACCCTTCAATCCCACAATATCCGCTGACAGCCAAAATGAACGAAAACTTGTTT
ACCCCTTTCTCAGCCCCAACAATTTTAAATCAACCCGCTACAATCCCCATTATCCTATTC
CCCACCCTACTAATCTTAACCCCCAAGCACCCCATTAATAATCGACTAGCTACCATTCAA
CAAGACCTGACTCGATTCACCCTAAAACAAATAATAATAACTCACAACGCTAAAGGACAA
ACCTGATCCTTAATACTAACATCCCTAATCACCTTTATTGCCATAACAAACCTCCTAGGA
CTTATGCCCTACTCGTTCACACCAACTACCCAACTTTCCATAAATCTAGCTATAGCAATC
CCCCTATGAGCAGCCACAGTAATAGTGGGGCTTCGCTTTAAAACCAAAAACTCCCTAGCC
CACCTCCTACCACAAGGCACACCCACACCTCTCATTCCCATGTTAGTAGTAATCGAAACT
ATCAGCCTACTCATTCAACCAGTAGCCCTAGCCGTACGATTAACCGCAAACATCACAGCC
GGCCATCTGCTAATACACCTAATCGGAAACGCTATACTAGCACTATCAACCACCAACCTC
TCCATAACTCTGCTAACCTCCACACTTCTGGTATTACTAACTACTCTAGAAATCGCAGTA
GCCCTAATTCAAGCCTATGTCTTCGCACTCTTAATTAGCCTTTATCTACATAACAACACC
TAATGACCCACCAGACCCACGCTTATCACATAGTCAAACCCAGTCCCTGGCCGCTGACAG
GAGCTCTGTCAGCCTTCTTAATAACATCCGGCTTAGTCATGTGATTTCACTTCTACTCTA
CCACCCTGCTAATACTAGGCCTACTAACCAATGCACTAACCTTATATCAATGATGACGTG
ACATTGTGCGAGAAAGCACATACCAAGGCCACCACACAACACCCGTCCAAAAAAGCCTTC
GGTACGGAATAACACTATTCATCATCTCAGAAGTATTCTTCTTCATCGGCTTCTTTTGAG
CATTTTACCACTCAAGCCTTGCCCCAACACCCTGTTTAGGAGGCCACTGACCACCAACAG
GCATCACCCCCCTAAACCCCATAGAAGTACCCCTCCTAAACACTTCCGTACTACTTGCAT
CCGGAGTTACAATCACCTGAGCCCATCACAGCCTCATAAACAACGATCGAAAACAAACAA
TTCAAGCCCTACTCATCACAATCCTACTCGGCACCTATTTCACTCTACTACAAATCTCAG
AATACTTTGAAGCACCCTTCACCATCTCCGACGGCATCTACGGTTCAACATTCTTCCTAA
CCACAGGCTTCCACGGACTCCATGTTATTATCGGATCCACATTCCTCTTTATCTGCTTCA
TCCGCCAACTACTACACCACTTCACATCGAACCATCACTTCGGCTTCGAGGCTGCCGCTT
GATATTGACACTTCGTAGATGTTGTCTGACTACTCCTCTATATTTCTGTCTATTGATGAG
GATCCTACTC-TTTTAGTATAACAAGTACAATTGAC-TTCCAATCAATCAGTTTTGA-CG
ACATTC-AAAAGAGAGTAATTAATCTAGTGCTAGCCTTAACAATCAACACCCTATTAACC
TCGCTATTGATAGTTATCATATTCTGGCTACCCCAGCTCAATCCCTATACAGAAAAAACC
AGCCCCTACGAATGCGGATTTGACCCCCTAAACCCTGCTCGCATCCCATTCTCAATAAAA
TTCTTCCTAGTTGCCATTACTTTCCTACTATTTGACCTAGAAATCGCCCTACTACTATCC
CTACCATGAGCCATTCAAACAACAAACCTCCCAATAATAATCAAATCGACCATCGCCTTT
ATTATTATCCTAATTCTCAGTCTAACCTATGAATGAACCCAAAAAGGGTTAGACTGAGCC
GAATTGGTAAGTAGTTTAAAT-AAAATAAATGATTTCGACTCATTAGATTATGATAACCA
TACTAACCAAATGACCCTTACCTACATAAATATTACACTAGCATTCACTATCTCTCTTCT
AGGCATATTAACCTATCGCTCACACCTAGTAGCCTCACTCCTCTGCCTAGAAGGAATAAT
GATATCGCTCTTCATCATAGCCGCCCTTATTGCCTCGAACACACACTTCCCCCTAATCAA
CATTATACCCATCATCTTGTTGGTATTTGCCGCCTGCGAAACAGCAGTAGGTCTTGCTTT
ACTAATCTCAATCTCCAATACATACGGACTAGATTACGTTCACAACCTAAACCTGCTTCA
ATGCTAAAAATAATTATTCCTGCAACCATACTACTGCCCATAACATGACTCTCTAAAAAT
AATACAATTTGAATCAACTTAACTATACATAGCTTAGCTATCAGCCTCATTCCCTTACTA
TTCTTCAACCAAACCAACACCAACCTCCTCAATTACTCAACCTACCTATCCTCCGACCCA
CTAACAACACCCCTCCTAACACTAACTATCTGACTTCTACCCCTCATGATTATAGCGAGC
CAGTATCACCTATGCAATGAACCCCCCTCACAAAAGAAACTTTTCCTCTTCATAACAATT
CTCCTACAAATCACCCTAATCCTGACATTCATGGCCACAGAACTAATTATATTTTACATT
CTATTTGAAACCACCCTCATTCCCACCTTAATTATCATTACTAAATGGGGCAACCAAGCA
AAACGCCTCAACGCAAGTACTTACTTTCTATTCTACACACTAACCGGCTCTCTGCCCCTA
CTCATCATACTAAGCCACACCTACAACAACACAGGCTCATTAAATATTACATTACTAACA
CTCACAGACCAAAAACTAACAATCACCTGATCTCACAACTTTACCTGACTAGCATGCATA
ATAGCCTTTATGACAAAAATACCCCTATATGGCCTACACCTGTGACTTCCCAAAGCCCAT
GTCGAAGCCCCCATTGCAGGATCAATAGTTCTTGCCGCAGTACTCCTAAAACTAGGTGGC
TATGGCATAATACGACTTACTCCCATCCTCAACCCCTTAACAGAATACATAGCTTACCCG
TTCCTCATACTATCCTTGTGAGGCATAATCATAACAAGCCTAACATGCCTCCGACAAACA
GATCTAAAATCACTTATCGCATACTCTTCTGTAAGTCACATAGCCCTTGTAATTGTAGCC
TCCCTCATCCAAACCCCCTGAAGCTTTTCCGGCGCAACCATCCTCATGATTGCTCACGGA
CTCACCTCTTCCATATATTTCTGCCTAGCCAATTCAAACTACGAACGCACTCACAACCGT
ACTATACTACTGTCCCGAGGACTTCAAATCCTACTTCCACTAACAGCCTTCTGATGATTA
ACAGCAAGCCTTACTAACCTTGCCCTACCTCCCACTATCAACCTACTAGGCGAACTCTTT
GTAATCGCAACCTCATTCTCCTGGTCCCATATCACCATTATATTAACAGGACTTAACATA
CTAATTACGGCCCTCTACTCCCTCCACATATTCACTACAACACAACGAGGAGCACTCACA
CATCACATAATCAACATAAAACCCCCCTTCACACGAGAAAACATATTAATATTCATACAC
CTCGCTCCAATTATCCTTCTATCCCTCAACCCCAACATCATCCTAGGGTTTACTTCTTGT
AGATATAGTTTAACTAAAACATTAGATTGTGAATCTAACCATAGAGGCTCACCACCTCTT
ATTTACCGAGAAAGCTCGCGAGGACTGCTAACCCATGTATCCGTACCTAAAATTACGGTT
TTCTCAACTTTTAAAGGATAACAGCTATCCATTGACCTTAGGAGTCAAAAATATTGGTGC
AACTCCAGATAAAAGTAGTAACCATGCACACCCCCATCATAATAACAACCCTTATCTCCC
TGACTCTCCCAATCTTTGCCACCCTCATCAACCCCTACAAAAAACGTCCATACCCAGATT
ACGTAAAAACAACTGTAATATATGCTTTCATCATCAGCCTCTCCTCAACAACTTTATTCA
TCTTCTCAAACCAAGAAACAACCATCTGGAGCTGACACTGAATAATAACCCAAACACTAG
ACCTAACACTGAGCTTCAAATTAGATTACTTCTCCATAATATTCATTCCAATCGCATTAT
TCATCACCTGATCCATCATAGAATTCTCACTATGATACATAAACTCAGATCCAAATATCA
ACCAATTCTTCAAATACCTCCTTATTTTCCTCACTGCCATACTAATTCTAGTCACCGCCA
ACAACCTCTTCCAATTCTTTATCGGCTGAGAGGGCGTAGGAATCATATCTTTTCTCCTAA
TTAGCTGATGATACGCTCGAACAGACGCCAATACGGCAGCCATCCAAGCAATCTTATATA
ATCGCATTGGCGACATTGGCCTTATCCTAGCCATAGCATGATTTCTCCTACATTGTAACT
CATGAGACCTCCAACAAATACTAGCCCTAGATCTCAACTCAAACCCCCTACCACTAATAG
GCCTCCTTCTAGCAGCAGCAGGAAAATCAGCTCAATTCGGCCTTCACCCCTGACTACCCT
CTGCCATAGAAGGCCCAACTCCAGTCTCAGCCCTACTTCACTCCAGTACCATAGTTGTTG
CCGGAGTGTTCTTACTCATCCGCTTCCACCCCCTAATAGAAACCAACACAATGATTCAAA
ATCTTACATTATGCCTGGGGGCTATTACTACCCTATTTGCAGCCATCTGCGCCCTCACAC
AAAACGACATTAAAAAAATCGTAGCCTTCTCTACCTCAAGCCAACTAGGCCTAATAATAA
TCACCATTGGTATTAACCAACCATACTTAGCATTCCTACACATCTGCACCCATGCTTTCT
TTAAAGCCATACTTTTTATATGCTCCGGATCCATTATCCATAACCTAAACAACGAACAAG
ACATTCGAAAAATGGGAGGCCTATTCAAAACAATACCTCTCACCTCAACTTCCATAATCA
TTGGCAACCTAGCACTTACAGGAATACCCTTCCTCACAGGCTTCTACTCCAAAGACCTTA
TTATCGAAGCCACAAACACGTCGTACACCAACGCCTGAGCCCTATTCATTACTCTCATCA
CTACCTCCCTAACAAGCGCCTACAGCACTCGAACTATTCTCCTCACCCTAACAGGACAAC
CCCGTTTTCCAGCTCTAACAAACATCAACGAAAACAACCCCACCCTACTAAACCCAATTA
AACGCCTCACAATAGGCAGTATAATCACAGGATTTCTTATCACCAACAACATCCCCCCCA
CCTCACTCCCCCAACCAGCAATACCTCTCTACTTAAAACTCTCAGCTCTATGCGCAACTG
CCCTAGGCTTCCTAGCAGCCCTAGACCTCACCCTTATAACAAACAAACTGAAAATAAAAA
ACCCGTCACAAATATTCAAATTCTCCAATATACTAGGATATTTTCCCACCACAATTCACC
GTACAATCCCCTATCAAAACCTACTCATAAGCCAAAATTTAGCCCTTCTCCTATTAGACT
CAACATGACTAGAAAAATCTATACCTAAAATAATCTCACAAACACACATCACTGCCTCCA
TAGCCGTAACCACCCAAAAAGGCATAATCAAACTCTATTCCCTTTCTTTCCTCATTCCCC
TTACCCTAGCCCTAATTCTAATAATATA---ACCTATTACCCCGAACAATCTCAATCACA
ACATACACACCAACAAATAATGTTCAGCCAGCAACTACCACTAATCAACGCCCATAATCA
TATAAGGCACCCGCACCAATAGAATCACCTCGAATCAATCCTGACCCTTCCCCCTCAAAA
ATTACCCAATCACCAGTATCACTAAAACTAACCACCACTACTACCGCCTCATCTAAACTT
AAAACCCATAAAACTAACATCACCTCCATTATCAACCCTACTAAAAGACCCCCTAAAACC
TCAAACCCAGAACCCCATGTCTCAGGATACTCTTCAATAGCCATTGCAGTAGTATAACCA
AAAACAACCATCATACCCCCCAGATAAACTAAAAACATCATTAAACCCATATAAGCTCCC
CCACAACTTAAAACAATCACACAACCAATTACACCACTAACAATTAACGCCAGACCCCCG
TAAATAGGAGAGGGCTTAGAAGAAAACCCCACAAACCCCATAACTAACAAAACACTCAAT
GCAAACAAAATATACGTCATCGCTTTCACATGGACTCCAACCATAACTAATGGTACG-AA
AAACCATCGTTGTACTTCAACTATAAAAGCACC-AATGACTCCAATACGCAAATCCAACC
CAATCATAAAAATAATTAATCGCTCCTTCATTGACTTACCCACCCCGCCCAACCTCTCCA
TATGATGAAACTTCGGCTCACTTCTTGCAGCCTGCCTAGTTCTACAAATCATCACAGGCC
TACTCCTAGCAATACACTACTCACCAGACACCTCCTCCGCCTTCTCCTCAATTGCACACA
TCACCCGAGATGTGAAGTACGGCTGAGTCACTCGCTACCTCCACGCCAATGGTGCCTCCA
TGCTCTTTATCTGCCTCTTCCTGCATATCGGTCGAGGCCTTTACTACGGCTCATATCTCC
TCCTAGAAACCTGAAACATTGGTATTATGCTCCTTCTTATAACCATAACAACAGCTTTCA
TGGGTTATGTCCTCCCATGAGGCCAAATGTCATTCTGGGGGGCAACGGTAATCACAAACC
TACTATCAGCAATCCCATATATTGGAACCGATCTAGTCCAATGAATCTGAGGAGGGTACA
CCATTGACAGCCCCACTCTCACACGATTCTTCACCTTACACTTTATCCTACCCTTCATTA
TCATCGCCCTCACAACCGTACACCTACTATTCCTACACGAAACAGGATCAAACAACCCTT
GCGGAATCTCCTCCGACTCGGACAAAATCGTCTTCCACCCCTACTACACAATCAAAGACA
TCCTAGGCCTAGTCCTCCTTCTCTTTATCCTAGCAACACTAACGCTACTCTCACCCAACC
TCCTAAACGACCCAGACAACTACATCCCAGCCGACCCACTAAATACTCCCCCACATATCA
AGCCAGAATGGTACTTCCTATTTGCATACACAATCCTACGATCCATCCCCAACAAACTGG
GAGGCGTACTAGCACTCTTCTTATCGATCTTCATCCTAGCAGCCATCCCCATACTTCACA
AATCCAAACAACAAAGCATAATATTCCGTCCACTCAGCCAATTCCTGTTCTGACTCCTAA
TAACAATCCTATTAACCCTTACCTGAATTGGAAGCGAACCAGTAACCCAACCCCTTACCA
CTATCGGCCAAGTAGCATCCATAATATACTTCATCACAATTCTAATCCTAATACCACTGG
CCTCCCTAATCGAAAACAACCTACTCAAATGAACTTGCCCTCGTAGTATAAACTAATACA
CTGGTCTTGTAAACCAGAAATGAACAC------TCTTCCTAGGGC----AA-TCAGAAAG
AAAGTACCTAACTCCACCACCAACACCCAAAGCTGGCATTCTAA-CTTAAACTACTTTCT
GCATTC-TTATGTTGTATAAACTTC-ATAAAATAACCCTGACACCAACCT-ACTC-ATAA
TA-CTGCTATGTAATTCGTGCATTACTGCTAGCCAGCATGTATAATATATAGTACTATAT
ATGTTTAACTGTACATAACACATATTATTACAT-ATCAACTTAACATTC--TAAACAACA
TGCTTACAAGCAAGTACCTTAATACAAAC-TTCAACAGTAACACAT-AACATGG--TTCC
TTCAAATTCAACTTATCCTCCC-CATGAGTATCAACTAAACCAGTCCATGCCAGTCGTC-
--CAT-AGTACATTAAATTGTTCATCGGACATAGCACATATTCATTAAAT----------
----------------------AATCCTCC----TCACCACGGATGCCCCCCCTCACTTA
GGAGTCCCTTGTTCACCATCCTCCGTGAAATCAATATCCCGCACAAG-AGTGCTACT-CT
CCTCGCTCCGGGCCCATAACTCGTGGGGGTAGCTATACTTGAGCTGTATCCGGCATCTGG
TTCTTACCTCAGGGCCATAACAATCAAGAT-CGCCCACACGTTCCCCTTAAATAAGACAT
CTCGATGGATCACGGGTCTATCACCCTATTAACCAGTCACGGGAGATTTCCATGCATTTG
GTATCTTTTATCT--CTGGTCTGCACGC-AACCCCATCGCAG-AATGCTGACTCC----C
ACCACAT-CCCGTCCTGTATGCACCTGTCTTTGATTCCTAGTAC-ATGCA-GTTGTTGAT
CGCACCTAC-GTT-CAATATTCTAGCTCC---ACG-CGAACCTTAAGCAAGG--TGTTAT
TTAATTCATGCTTGTAGGACATACCAA-TAACCACTCCAGCCAATACCAC----------
CCACACC---------------------------ACTAACCAC---AACCGTGTCTTGTC
AAACCCCCCCA-CCCCCATCTCCGACCTTCATCC---AAACCCACTCTTGCC-AAACCCC
-AAAAA--CAAAAGTCTTA-ACATATCCGGTCAGAGCCTATA---TTTTTATCTTTTGGG
TGTACACAACTCCAACTGCCATTCTCTCAACTAACAAAC---------------------
----ATTTACTTCACCAAAC--ACCCTCTACAC---------------------------
----------CAACCCGCGACAAA-----C------------------------CCTTCT
CATACAACCCAAAAGAAACTACCCTGCAATTGT-ACTGACACCTCT
[13] MMULgb
GTTTATGTAGCTTAAACCCAC-CCAAAGCAAGACACTG-AAAATGCCTAGATGGGTTTGC
A-CACCCCATAAACATATAGGCTTGGTCCTGGCCTTTCTATTAGCT-CTTGGCAGGATTA
CACATGCAAACATCCTCGCTCCGGTGAAGACGCCCTACAA--ATCATC-ATGACCAAGAG
GAGCAAGCATCAAGCACGCG-C-ACGCAGCTCAAAACGCTTTGCCTAGCCACA-CCCCCA
CGGGAGACAGCAGTGACAAATATTTAGCAATAAACGAAAGTTCAACTAAGCCATGCTATA
TTTA--GGGTTGGTCAATTTCGTGCCAGCCACCGCGGTTACACGATTAACCCTAGCTAAT
AGAGACCGGCGTAGAGGGTGTTTAAGATC----T---GAT------ATAA-TAAAGCTAA
ACTCCATCTAAACTGT--AAAACTCTAGCTGAT-GTAAAATAAACTACGAAAGTGGCTTT
AAAGCTTCTGAACACACAATAGCCAGGACCCAAACTGGGATTAGACA-CCCTACTATGCT
TGGCCCTAAACCTCAGTAGTT-AGATAACAAAACTACTCGCCAGAATACTACAAGCTATA
GCTTAAAACTCAAAGGACTTGACGGTGCTTTACA--CCCCCTAGAGGAGCCTGTTCCGTA
ATCGATAAACCCCG-ATCCACCCCACCCTCTCTTGCTCAGCCTATATACCGCCATCTTCA
GCAAACCCTAATGAGGGTC-ACAAAGTGAGCGCAAATGCC--A-TTGCCGCAAACACGTT
AGGTCAAGGTGTAGCCTATGAGACGGTAAAAAATGGGCTACATTTTCTACCTCAGAAAAT
TCCACGAAAACCCTTATGAAATTTAAGGGTCCAAGGAGGATTTAGCAGTAAATTAAGAAT
AGAGTGCTTAATTGAACCAGGCCATAAAGCGCGCACACACCGCCCGTCACTCCTCTCAAA
TATATTT-AAGGAACATCTTAACTAAACGCCCTA-ATATTTATATAGAGAGGATAAGTCG
TAACATGGTAAGCGTACTGGAAGGTGCGCTTGGATAAATCAAGGCATAGCTTAATATAAA
GCACCTGGCCTACACCCAGAAAATCTCAATACCACTTGATTGCCTTGAGCCAATACTAGC
CCTAAGCATAACC---AACACTAATACCAAACTAACACG------CACTAAACCATTCAC
CTACAC-AAAGTATAGGCGATAGAAATTTTAATCTGGCGCTATAGACGCAGTACCGTAAG
GGAAAGAT----GAAACCACCCAAGCACAAAACAGCAAGGACTAACCCCTGTACCTTTCG
CATAATGAATTAGCTAGAAACAATTTCACAAAGAGAACTACAAGCCAAATT-CCCCGAAA
CCAGACGAGCTACCCAAAAACAGCTAAAAGAGCGCACCCATCTATGTGGC-AAAATAGTG
GGAAGATTTCTGGGTAGAGGTGACAAGCCTACCGAGCCTGGTGATAGCTGGTTATCCAAG
ACAGAATCTTAGTTCGACCTTAAGCTTACCTATAGAACCA------CCTAATCTCCCTGT
AAGCTTAATTGCTAGTCTAAAGAGGGACAGCTCTTTAGACACTAGG-AAAAAACCTTATA
GAGAGAGTAAA---ATCCT-CAATTACCATAGTTGGCTTAAAAGCAGCCATCAATTAAGA
AAGCGTTCAAGCTCAACACT-AACCACCC-CAAAAATACC--AAACACATAGCTGAACTC
CTCACACCACATTGGATTAATCTATCACCATATAGAAGCAATAATGCTAGTATAAGTAAC
ATGAA--TATTTTCT---CCACTGCATAAGCCC-----AAATCGGATCG-AAAACCTCAC
CGATACCTAACAGCCAGGCA-TAGCAAGC-ACAAACAAGCCCATGCTACCTTCACTGTTA
ACCCAACACAGGCATGC-CTCAAGGAAAGGTTAAAAAAAGT--AAAAGGAACTCGGCAAA
CCTAAACCCCGCCTG-TTTACCAAAAACATCACCTCTAGCATTACTAGTATTAGAGGCAC
TGCCTGCCCAGTGACACACGTTTAACGGCCGCGGTACCCTGACCGTGCAAAGGTAGCATA
ATCACTTGTTCTTTAAATGGGGACTCGCATGAAAGGCACCACGAGGGTTTAACTGTCTCT
TACTTTTAACCAGTGAAATTGACCTGCCCGCGAAGAGGCGGACATA-GTATAATAAGACG
AGAAGACCCTATGG--AGCTTTAATCTATTAATGCAATCAAAAA-TTACACAAACCCACG
GACCTTTAA---ACTATCGACACCTGCATTAAAAATTTTGGTTGGGGCGACCTCGGAGCA
CAACAAAACCTCCGAATAACACATGCTAAGACCACACAAGTCAAAGCGAACTAACACTTA
TAATTGATCCAATA-ACTTGATCAACGGAACAAGTTACCCTAGGGATAACAGCGCAATTC
TATTCTAGAGTCCATATCGACAATAGAGCTTACGACCTCGATGTTGGATCAGGACATCCT
AATGGTGCAGCAGCTATCAAGGGTTCGTTTGTTCAACGATTAAAGTCCTACGTGATCTGA
GTTCAGACCGGAGCAATCCAGGTCGGTTTCTATCTATTG-CACATTTCTCCCTGTACGAA
AGGACAAGAGAAATAAGGCCCACTTCA-CA-AAGCGCCTTCACTAC--ATAAATGACCTA
GTCTTAATTTA-GCAAAATACCACACATTCCACCCGAAAACAGGGTT-TGTTAAGATGGC
AGAGCCCGGTAATTGCATAAAACTTAAAACTTTGTAACCAGAGGTTCAATTCCTCTTCTT
AACACCATGACCACAGTAAATCTCCTACTTATAATCATACCCACATTAGCCGCCATAGCA
TTTCTCACACTCGTTGAACGAAAATTACTAGGCCACATGCAACTACGAAAAGGGCCCAAT
ATTGTAGGTCCATGCGGACTATTACAACCCTTCGCCGATGCCGTAAAACTTTTCACTAAA
GAACCCCTGAAACCCGCAACATCTACCACCATCCTCTATGTCGTCGCACCTGCTCTAGCC
TTCTTCATTGCCCTCCTCCTATGAACCCCCCTCCCCATACCCAACGCTCTAATCAACTTC
AACCTAGGGCTCCTATTCATCCTAGCCATACTCAGCCTAATTGTCTACTCCATCCTATGA
TCAGGATGAGCATCAAACTCAAACTACGCCCTAATCGGAGCTCTGCGAGCCGTCGCCCAA
ACAATTTCATATGAAGTCACCCTTACTATTATCCTCCTATCAGTCCTACTAATAAGCGGC
TCATTTAACCTTAACACACTCATTACAACGCAAGAGCATCTATGACTCCTCCTACCATCA
TGACCCCTAGCCATAATATGATTTACCTCCACACTAGCAGAAACAAACCGAACCCCTTTT
GATCTCATAGAGGGCGAATCAGAATTAGTATCAGGCTTCAACATTGAATACGCCGCAGGT
CCATTCGCCCTATTCTTCATAGCCGAATACACAAACATCATCATAATAAACGCCCTAACA
ACCACAATCTTCCTAGGCACATCCCACTCCACTTATTCACCAGAACTATTCACAACATGC
TTCGCCACCAAAACACTCTTCCTAACCTCCCTATTCCTATGAATCCGGGCAGCATACCCC
CGATTCCGTTACGACCAACTTATACACCTACTATGAAAAAACTTCCTCCCCCTCACACTA
GCACTACTCATATGATCCACCTCAATACCCATCGCAATCTCCAGCATTCCCCCTCAAACC
T-AGAAATATGTCTGACAAAAGAGTTACTTTGATGGAGTAAATAATAGAGGCCCCAATCC
TCTTGTTTCTAGGACTGTAGGTATCGAACCTACCCCTGAGAATCCAAACTTCTCCGTGCT
ACCCTACACACTCTATCCTA--AAGTAAGGTCAGCTAAA-CAAGCTATCGGGCCCATACC
CCGAAAATGTTGGTCACATCCTTCCCGTACTAATTAACCCACTAGCTCAACCCATTATCT
ACACCACAATAATCACAGGCACACTTATCACAACACTAAGCTCACACTGATTTCTCGCCT
GAACAGGCCTAGAAATAAACATACTAGCTTTCATTCCGATCTTAATAAAAAAAACAAGCC
TCCGCTCCACAGAAGCCGCTACTAAATACTTCCTAATTCAATCTACCGCATCTATAGTCC
TCATAATAGCAATCATCTCCAACAACCTGCTATCAGGGTGCTG---AACAACAACGAACT
ACATCAGCCAACCCCCATCCCTAATAATAACAACCGCCCTCGCCATAAAACTAGGAATAG
CCCCCTTCCACTTCTGAGTCCCAGAAGTCACCCAAGGAACACCCCTAACCTCAGGTCTAC
TCCTTCTTACATGACAAAAACTAGCCCCCATCTCAATCATGTACCAAATTCACCCATCAA
TCAACACCCACATCCTCCTAACCCTCTCCACCCTATCCATTGCAGTAGGCAGTTGAGGAG
GTCTAAACCAAACACAATTACGCAAGATCCTAGGGTACTCTTCAATCACACACATGGGTT
GAATAATGATAACACTTGTATACAACCCAGCAACTACAATTTTCTATTTAACTACATACA
TTATCCTAACAACTACCATATTCCTAACCCTCAACTTAAGCTCAAGCACCACAACCCTCA
TACTATCCCGCACCTGAAACAAATCAACCCACCTAGCACCGCTAATAGCACCCATTCTCA
TATCTCTAGGAGGCCTACCACCCCTAACCGGCTTCCTACCTAAATGAATTATCATCCAAG
AACTCACAATGAACAACAACTTCCTCATCCCCTCTATTATAACTATCATAACCCTACTTA
ACCTATACTTTTATATACGCCTAATCTACACCACCTCCCTAACGCTATTCCCTACATCCA
ACAACACAAAAATAACATGACAACTCGAAAATACAAAACCCACACTCCTTATCCCCCCAC
TCATCATCACCTCCACCCTTCTACTACCAATCTCCCCCCTACTCTTAACCCTTCACTAGA
AATTTAGGTTAAACA-AGACCAAGAGCCTTCAAAGCCCTTAGTAAGTAAAA--ACACTTA
ATTTCTGAAACACA-TAAGGACTGCAAACACCTACTCTGCATCAATTGAACGCAAATCAA
CCACTTTAATTAAGCTAAGCCCTTACTAGATCAATGGGACTCGAACCCACAAAAACTTAG
TTAACAGCTAAGCACCCTAACCGACTGGCTTTGACCCACTTCTCCCGCCGCAGGGAGAAA
AAGGCGGGAG-AAGCCCCGGCAGAAACTCTAAGACTGCTCCTTTGAACTTGCAATTCAAC
ATGAAAATCACCTCGGGGCTGGTAAAAGGGGGACTAAACCCCCGTCTTTAGGTTTACAGC
CTAATA-CTT-ACTCAGCCATTTTACC----------------------A--CTTATGCT
CATTAATCGCTGACTCTTTTCAACAAATCACAAAGACATTGGAACCCTGTATTTACTATT
TGGTGCATGAGCTGGAATCATAGGCACTGCCCTAAGCCTCCTCATTCGAGCTGAACTAGG
CCAACCCGGCAACCTACTAGGCAACGACCACATCTATAACGTTATTGTAACGGCCCATGC
ATTTGTCATAATTTTCTTTACAGTCATACCCATTATAATTGGAGGGTTCGGGAACTGACT
AGTACCCCTAATAATCGGCGCCCCCGACATAGCATTCCCCCGTCTAAACAATATGAGCTT
CTGACTCCTCCCCCCTTCTTTCCTGCTACTAATAGCATCCGCCGTGGTAGAAGCTGGCGC
CGGAACAGGCTGAACAGTATACCCCCCTCTAGCAGGAAACTTCTCCCACCCAGGAGCTTC
TGTAGATTTAGTCATCTTCTCTCTTCACCTAGCAGGTATTTCCTCTATCTTAGGAGCCAT
CAACTTCATTACCACCATTATCAACATAAAACCCCCCGCAGTATCCCAATACCAAACCCC
TTTATTTGTCTGATCAATCTTAATCACAGCAATCCTTCTACTCCTCTCTCTACCAGTTCT
AGCCGCCGGCATTACCATGCTACTAACAGATCGCAACCTCAATACTACTTTCTTTGACCC
TGTTGGAGGAGGAGACCCTATCCTATATCAACACCTATTCTGATTCTTTGGTCACCCGGA
AGTCTACATCCTTATTCTCCCCGGCTTCGGAATAGTCTCCCACATTGTAACCTACTACTC
TGGGAAAAAAGAACCATTTGGGTACATGGGTATAGTTTGAGCCATAATATCAATTGGGTT
TTTAGGTTTTATTGTATGAGCCCACCACATGTTTACAGTTGGCATAGACGTAGATACACG
AGCCTATTTCACCTCCGCCACTATAATCATTGCAATCCCCACCGGTGTGAAAGTTTTTAG
CTGGCTTGCTACACTTCATGGGGGCAACATCAAATGGTCCCCAGCAATACTTTGAGCCCT
AGGCTTTATCTTCCTATTTACTGTAGGGGGTCTAACTGGCATCATCTTAGCAAACTCATC
CCTAGATATCGTACTACACGATACATACTACGTTGTCGCCCACTTTCATTATGTTCTATC
AATAGGAGCTGTATTCGCCATTATGGGGGGCTTTATACACTGATTCCCTTTATTCTCAGG
CTACACACTGAACCAAACCTGTGCCAAAGCCCACTTCATCATTATATTCATGGGCGTAAA
TTTAACCTTCTTTCCACAACACTTCCTTGGCCTGTCCGGAATACCCCGACGCTACTCTGA
TTATCCCGATGCCTACACTACATGAAATACCCTATCATCTATAGGCTCCTTCATCTCACT
AGTAGCAGTAATTTTAATAATCTACATGATCTGAGAAGCCTTTGCTTCAAAACGTAAAGT
ACTACTAATCGAACAACCCCTTACTAACCTAGAGTGACTAAATGGCTGCCCCCCGCCTTA
TCACACATTCGAAGAACCACCCTACATTAAACT-AGTCGAAAAAGGAGGGAGTCGAACCC
CCTAAAACTGGTTTCAAGCCAATCTTATAGCCCCTATAACTTTTTCGG-CAAGGTATTAG
-AAAAGTCATTTCGTAGCTTTGTCAAAGCTAAATCATAGGCCA-AACCCTATATATCTTA
CATGGCCCACCCAGTTCAACTAAGCCTACAAGACGCCACATCCCCTGTTATAGAGGAATT
AATTACTTTCCATGACCATGCTTTTATAGCCATATCTCTAATCAGCTTCCTGGTATTATA
TGCCCTGCTCTCAACACTCACAACAAAACTAACCAATACTAGCATCACAGATGCCCAAGA
AATAGAAACTATCTGAACTATCTTACCCGCAATTATCTTAATCCTAATTGCTCTCCCATC
TCTACGTATCCTATACCTAACAGATGAAGTCAATGACCCATCCTTCACCATCAAATCAAT
CGGACACCAGTGATATTGAACCTACGAATACACGGACTACGGGAGCCTAATTTTCAACTC
CTACATACTACCTCCATTATTCCTAAACCCAGGGGACCTCCGACTCCTAGAAGTTGACAA
TCGGGTAGTCCTTCCAATTGAAGCTCCTGTACGTATAATAATTACATCTCAAGACGTCCT
ACACTCATGAACTATCCCCACACTAGGCCTAAAAACAGACGCCGTACCTGGGCGTCTAAA
TCAAACCGTTTTCACGGCTACACGACCAGGCGTCTATTACGGACAATGCTCAGAAATCTG
TGGCGCAAATCATAGCTTCATACCAATTGTTGCAGAGCTAATCCCACTAAAAATCTTTGA
AATAGGACCTGTATTTACTCTGTAAACAACCCTGCCCA------CTCTCTTTTTTCCCCC
AACACCCCTCTCCCACCCCATAAACCCTCAAAACACTCTAC---AAA-CTCACTGTATAG
CTATCTTAGCATTAACCTTTTAAGTTAAAGACGGGGG-----ACACACCCCCTACAGTGA
AATGCCCCAGTTAGATACATCAACATGATTCACCACTATTATGACGATGCTTCCCACACT
ATATCTTATCATGCAGCTAAAGCTACTAAACACAAATCACCACCAACCACCCCTTACAAA
AACCCCCACCCTTCAGTCTCACAATGTCCGCTGACAACCAAAATGAACGAAAACTTGTTT
ACCCCTTTCTCAGCCCCAACAATTCTAAACCAACCCGCTACAATCCCCATTATCCTATTC
CCCACCCTACTAATCTTAACCCCCAAACATCCCATTAATAATCGACTAGCTACCATTCAA
CAAAATCTGACTCGATTCACTCTAAAACAAATAATAATAACTCACAACGCTAAGGGACAA
ACCTGATCCTTAATACTAACATCCCTAATCACCTTTACTGCTACAACAAACCTCCTAGGA
CTTATGCCTTACTCGTTCACGCCAACTACCCAACTTTCCATAAACCTAGCTATAGCAATC
CCCCTATGAGCGGGCACAGTAATAGTGGGGCTTCGCTTTAAAACCAAAAACTCCCTAGCC
CACCTCCTACCACAAGGCACACCCACACCTCTCATTCCTATGCTAGTAGCAATCGAAACT
ATCAGTCTACTTATTCAACCAGTGGCTCTAGCCGTACGATTAACCGCAAACATCACAGCC
GGCCATCTGCTAATACACCTGATCGGAAACACTGTACTAGCACTATCAACCACCAACCTC
TCCATAGCTCTACTAGCCTCTACACTTCTGGTATTACTAACTATTCTAGAAATTGCAGTA
GCCCTAATTCAAGCCTATGTCTTCACACTCTTAATTAGCCTTTATCTACGGAACAACACC
TAATGACCCACCAGACCCACGCTTATCACATAGTTAAACCCAGTCCCTGGCCGCTGACAG
GAGCTCTGTCAGCCTTCTTAATAACATCTGGCTTAGTCATGTGATTTCACTTCTACTCCA
CCACCCTACTAATACTAGGCCTACTAACCAATACACTAACCTTATACCAATGATGACGCG
ACATTGTACGAGAAAGCACATACCAAGGCCACCACACAACACCCGTCCAAAAAAGCCTTC
GGTACGGAATAACACTATTCATCATCTCAGAAGCATTCTTCTTTGTCGGCTTCTTCTGAG
CATTTTACCACTCAAGCCTTGCTCCAACACCCTGCTTAGGAGGCCATTGACCACCAACAG
GCATCACCCCTCTAAACCCCATAGAAGTACCCCTCCTAAACACCTCTGTATTACTTGCAT
CCGGAGTTACAATTACCTGAGCTCATCACAGTCTCATAAACAACGATCGAAAACAAACAA
TCCAAGCCCTACTCATCACAATCCTACTCGGCACCTATTTCACCCTACTACAAATCTCAG
AATACTTTGAAGCACCCTTCACCATCTCCGATGGCATCTACGGTTCAACATTCTTCATTA
CCACAGGCTTCCATGGACTCCACGTTATTATTGGATCCACATTCCTCTTTGTCTGCCTCA
TCCGCCAACTACTACACCACTTCACATCGAACCATCACTTCGGCTTCGAAGCCGCCGCTT
GATATTGACACTTCGTGGATGTTATCTGACTACTCCTCTATATTTCTGTCTATTGATGAG
GATCCTACTC-TTTTAGTATAACAAGTACAATTGAC-TTCCAATCAATCAGTTTTGA-CA
ACATTC-AAAAAAGAGTAATTAATCTAGTGCTAGCCCTAACAATCAACACCCTATTAACC
TCGCTACTGATAATTATCATATTCTGACTACCCCAGCTCAACCCCTATACAGAAAAAACC
AGCCCCTACGAGTGCGGATTTGACCCCCTAAACCCTGCTCGCATCCCATTCTCAATAAAA
TTCTTCCTAGTTGCCATTACTTTCCTGCTATTTGACCTAGAAATCGCCCTACTACTATCT
CTACCGTGAGCCATTCAAACAACAAACCTCCCAATAATAATCAAATCGACCATTGCCTTT
ATTATTATCCTAATTCTCAGTTTAACCTATGAATGAACCCAAAAAGGGTTAGACTGGGCC
GAATTGGTAAGTAGTTTAAAT-AAAATAAATGATTTCGACTCATTAGATTATGATAACCA
TACTAACCAAATGACCCTTACCTATATAAACATTATACTAGCATTCGCTATCTCTCTTCT
AGGTATACTAACCTACCGCTCACACCTAGTAGCCTCTCTCCTCTGCCTAGAGGGAATAAT
AATATCGCTCTTTATTATGGCCACCCTTATTGCCTCAAACACACACTTCCCCCTAATCAA
CATTATACCCATCATTTTGTTAGTATTTGCCGCCTGTGAAACAGCAGTAGGTCTTGCCCT
ACTAATCTCAATCTCCAACACATACGGACTAGACTACGTCCACAACCTAAACCTGCTTCA
ATGCTAAAAATAATTATTCCCACAACCATACTACTACCCATAACATGACTCTCTAAAAAT
AATACAATTTGAATCAACTTGACCATGCATAGCTTAACTATCAGCCTCATCCCCTTACTA
TTCTTCAACCAAACCAGCACCAACCTCCTCAATCACTCAACCTATCTATCTTCTGACCCA
CTAGCAGCACCCCTCCTAACACTAACTATCTGACTTCTACCCCTCATGATTATAGCGAGC
CAGTATCACCTATATAACGAACCCCCCTCACAAAAAAAACTTTTCCTCTTCACAATAATT
CTCCTACAAATCACCCTAATTCTGACATTCATGGCCACAGAGCTAATTATATTCTACATT
CTATTTGAAACCACCCTAATTCCCACCCTAATTATCATTACTAAATGGGGCAACCAAGCA
AAACGCCTCAACGCAAGTACCTACTTTCTATTCTATACACTAACCGGCTCTCTACCCCTA
CTCATCATACTAAGCCACACCTACAACAACACAGGCTCATTAAATATTACATTACTAACA
CTCACAGACCAAAAACTAACAACCACCTGATCTCACAACTTTACCTGACTAGCATGCATA
ATAGCCTTTATGACAAAAATACCCCTATATGGCCTACACCTGTGACTTCCTAAAGCCCAT
GTCGAAGCCCCCATTGCAGGATCAATAGTCCTTGCCGCAGTACTCCTAAAACTAGGTGGC
TACGGCATAATACGACTTACTCCCATCCTTAACCCCTTAACAGAATACATAGCTTACCCA
TTCCTCATATTATCCTTATGGGGTATAATCATAACAGGCCTAACATGCCTCCGACAAACA
GATCTAAAATCACTTATCGCATACTCTTCTGTAAGCCACATGGCCCTTGTAATTGTAGCC
TCTCTCATCCAAACCCCCTGAAGCTTTTCCGGCGCAACCATCCTTATAATCGCTCACGGA
CTCACCTCTTCCATGTACTTCTGCCTAGCCAATTCAAACTATGAACGCACCCACAGCCGT
ACCATACTACTGTCCCGAGGACTTCAAATCCTACTCCCACTAACAGCCTTCTGATGATTA
ACAGCAAGCCTTACTAACCTTGCCCTGCCCCCCACTATCAACCTACTAGGCGAACTCTTT
GTAATCACGACCTCATTTTCCTGATCCCATATCACCATTATGTTGACAGGGCTTAATATA
CTAATTACGGCCCTCTACTCTCTCCACATATTCATTACAACGCAACGAGGAATACTTACA
CACCATATAATCAACATAAAACCCTCCTTCACACGAGAAAATATATTAATATTCATACAC
CTCGCCCCAATTATCCTTCTGTCTCTCAATCCCAACATCATCCTAGGATTTACCTCCTGT
AGATATAGTTTAACTAAAACATTAGATTGTGAATCTAACCACAGAGACTTACCACCTCTT
ATTTACCGAGAAAACTCACAAGGATTGCTAACCCATGTACCCGTACCTAAAATTACGGTT
TTCTCAACTTTTAAAGGATAACAGCTATCCATTGACCTTAGGAGTCAAAAACATTGGTGC
AACTCCAAATAAAAGTAATAACCATGCACACCCCCATCATAATAACAACCCTTATCTCCC
TAACCCTCCCAATTTTTGCCACCCTCATCAACCCTTACAAAAAACGTCCATACCCAGATT
ACGTAAAAACAACCGTAATATATGCTTTCACCATCAGCCTCCCCTCAACAACCTTATTCA
TCTTCTCGAACCAAGAAACAACCATTTGGAGCTGACATTGAATAATAGCCCAAACATTAG
ACCTAACACTAAGCTTCAAACTAGATTACTTCTCCATGATATTTATTCCAATCGCACTAT
TCATCACCTGGTCCATCATAGAATTCTCGCTATGATACATAAACTCAGACCCAAACATCA
ACCAATTCTTCAAATATCTTCTTATTTTCCTCACTGCCATACTAATTCTAGTCACTGCTA
ACAACCTCTTCCAATTCCTTATCGGCTGAGAGGGCGTAGGAATCATATCTTTTCTCCTAA
TTAGCTGATGATACGCTCGAACAGACGCCAACACAGCAGCCATCCAAGCAATCTTATATA
ATCGCATTGGCGACATTGGTCTTATCCTAGCCATAGCATGATTTCTCCTACATTACAACT
CATGAGACCTCCAACAAATACTAGCCCTAAATTTCAACTCAAGCTCCCTCCCACTAATAG
GCCTCCTCCTAGCAGCAGCAGGAAAATCAGCTCAATTCGGTCTTCACCCCTGACTACCCT
CTGCCATAGAAGGCCCAACTCCAGTCTCAGCCCTACTTCACTCCAGTACCATAGTCATTG
CCGGAGTGTTCTTACTCATCCGCTTCCACCCTCTAATAGAAACCAACACAATAATTCAAA
ATCTTACATTATGCCTGGGGGCTATTACTACCCTATTTACAGCCATCTGCGCCCTTACAC
AAAACGACATTAAAAAGATTGTAGCCTTCTCCACCTCAAGCCAACTAGGCCTAATAATAA
TCACCATCGGCATCAACCAACCATACTTAGCATTCCTACACATCTGCACCCATGCTTTCT
TTAAAGCCATACTTTTTATATGCTCCGGATCCATTATCCATAACCTAAACAACGAACAAG
ACATTCGAAAAATAGGAGGCCTATTCAAAACAATACCCCTCACCTCAACTTCCATAATCA
TTGGCAACCTAGCACTCACAGGAATACCCTTCCTCACAGGCTTCTACTCCAAAGACCTTA
TTATCGAAGCCACAAACACGTCGTACACCAACGCCTGAGCCCTATTCATCACTCTCATCA
CTACCTCTCTAACAAGCGCCTATAGCACTCGAACTATCCTTCTCACCCTAACAGGACAAC
CCCGTTTTCCAGCCCTAACAAACATCAACGAAAACAACCCCGCTCTACTAAACCCAATTA
AACGCCTCACAATGGGCAGCATAATCACAGGATTTCTTATCACCAACAACATCCCCCCCA
CCTTACTCCCCCAACCAACAATACCCCTCTACTTAAAACTCTCAGCTCTATGCGCAACTG
TCCTAGGCTTCCTAGCAGCCCTAGACCTCACCCTTATAACAAACAAACTGAAAATAAAAA
CCCCATCACAAATATTCAAATTCTCCAATATACTAGGATATTTTCCCACCACAATTCACC
GCACAATCCCCTATCAAAACCTACTCATAAGCCAAAATTTAGCCCTTCTCCTATTGGATT
CAGCATGACTAGAGAAATCTATACCTAAAATAATCTCACAAGCACACATTACTGCCTCCA
TAACTGTAACCACCCAAAAAGGCATAATCAAACTCTACTCCCTTTCTTTCCTCATCCCCC
TTACCCTAGCCCTAATTCTAATGATATA---ACCTATTACCCCGAACAATCTCAATCACA
ACATACACACCAACAAATAATGTCCAACCAGCAACTACCACTAATCAACGCCCATAATCA
TATAAGGCACCCGCACCAATAGAATCACCTCGAATCAATCCTGACCCCTCCCCCTCAAAA
ATCACCCAATCACCAGTATCACTAAAACTAACCACCACTTCTACCGCCTCATCCAAACTT
AAAACCCATAAAACTAATATCACCTCCATTATCAACCCTACTAAAAGACCCCCTAAAACC
TCAAACCCCGAACCCCATGTCTCAGGATACTCTTCAATAGCCATTGCAGTAGTATAACCA
AAAACAACCATCATACCCCCCAGATAAACTAAAAACATCATCAAACCCATATAAGCCCCC
CCACAACTTAAAACAATCACACAACCAATCACACCACTAACAATTAACGCCAGACCCCCA
TAAATAGGAGAAGGCTTAGAAGAAAACCCCACAAACCCCATAACTAATAAAACACTCAAT
GCAAACAAAATATACGTCATTGCTTTCACATGGACTCCAACCATGACTAATGGTACG-AA
AAACCATCGTTGTATTTCAACTATAAAAGCACC-AATGACTCCAATACGCAAATCCAACC
CAATCCTAAAAATAATTAATCGCTCCTTCATCGATTTACCCGCCCCACCCAACCTCTCCA
TATGGTGAAACTTTGGCTCACTTCTTGCAGCCTGCCTAATTTTACAAATCATCACAGGCC
TACTCCTAGCAATACACTACTCACCAGACACCTCCTCCGCCTTCTCCTCAATTGCACATA
TCACCCGAGATGTAAAGTACGGCTGAATCACTCGCTACCTCCACGCCAATGGTGCCTCTA
TACTCTTCATTTGCCTTTTCCTACACATCGGTCGGGGCCTTTACTACGGCTCATACCTCC
TCCTAGAAACCTGAAACATTGGTATTATACTCCTTCTTATAACTATAACAACGGCTTTCA
TGGGTTATGTTCTCCCATGAGGCCAAATATCATTCTGGGGAGCAACAGTAATCACAAACC
TGCTATCAGCAATCCCGTATATCGGAACCAATCTCGTCCAATGAATCTGAGGAGGATACG
CCATCGACAGCCCTACTCTCACACGATTCTTCACCTTACACTTTATCCTACCCTTCATCA
TCATCGCCCTCACAACCGTGCACCTACTATTCCTGCACGAAACAGGATCAAACAACCCTT
GCGGAATCTCCTCCGACTCAGACAAAATCGCCTTCCACCCCTACTACACAACCAAAGACA
TCCTGGGCCTAGTCCTCCTTCTCTTCATCCTAGCAACACTAACACTACTCTCACCCAACC
TCCTAAACGACCCAGACAACTACATTCCAGCCGACCCATTAAACACTCCCCCACATATCA
AACCAGAGTGATACTTCCTATTTGCATACACAATCCTACGATCCATCCCCAACAAACTGG
GAGGCGTACTAGCACTCTTTCTATCGATCCTCATTCTAGCAGCCATCCCTATACTTCACA
AATCCAAACAACAAAGCATAATATTCCGCCCACTCAGCCAATTTCTATTCTGACTCCTAA
TCACAATCCTATTGACCCTTACCTGAATTGGAAGCGAACCAGTAGTCCAACCCCTTACCA
CTATCGGCCAAGTAGCATCCATAATATACTTCATCACAATTCTAATCCTAATACCACTGG
CCTCCCTAATCGAAAACAACCTACTCAAGTGAACTTGCCCTCGTAGTATAAATTAGTACA
CTGGCCTTGTAAACCAGAAATGAACAC------TCTTCCTAGGGC----AG-TCAGAAAG
AAAGTACCTAACTCCACCACCAACACCCAAAGCTGGCATTCTAA-TTTAAACTACTTTCT
GCATTC-TTATATTGCATAAGCTTC--ATAAATAACTCTAGCACCAATCC-ACCC-ATAA
TA-CTACTATGTAATTCGTGCATTACTGCTAGCCAACATGTATAATATATAGTACTATAT
ATGCTTAACTGTACATAACACATATTATTACAT-ACCAACTTGACATTC--CAAACAGCA
TGCTTACAAGCAAGTATCCTAATACAAAC-CTCAACAGTAACACAT-AACATGG--TTCC
CTCGGACTTAACTTGTCCCCCCTCATGAATATCAACTAAACCAGTCCTTGCCAGTCGTC-
--CAT-AGTACATTAAATCGTTCATCGGACATAGCACATATCTATTAAAT----------
----------------------AATCCTCC----TCACCACGGATGCTCCCCTTCACTTA
GGAGTCCCTTACTCACCATCCTCCGTGAAATCAATATCCCGCACAAG-AGTGCTACT-CT
CCTCGCTCCGGGCCCATAACTCGTGGGGGTAGCTATACCTGAACTGTATCCGGCATCTGG
TTCTTACCTCAGGGCCATAACAATCAAGAT-CGCCCACACGTTCCCCTTAAATAAGACAT
CTCGATGGATCACGGGTCTATCACCCTATTAACCAGTCACGGGAGATTTCCATGCATTTG
GTATCTTTTATCT--CTGGTCTGCACGC-AACCCCATTGCAG-AATGCTGACTCC----C
ACCACAT-CCCGTCCTGTATGCGCCTGTCTTTGATTCCTAGTAC-ATGCA-GTTGTTGAT
CGCACCTAC-GTT-CAATATTCTAGCTCC---ACG-CAAACCTT-AGCAAGG--TGTTAT
TTAATTCATGCTTGTAGGACATACCAA-TAATCATCCCAGCCGACACCACACCA------
CACCACC-----------------------AATCACTAACC-----GTATCTTAT----C
AAACCCCCCCA-CCCCCATCTCCGACCTTCATCC--AAACCCCACTCTTGCC-AAACCCC
-AAAAA--CAAAAGTCTTA-ACATATCCGATCAGAGCCTATA---TTTCCATCTTTTAGG
TGTGCACAACTCCAACTGCCACTCCCTCAACTAATAAAC---------------------
----ATTTACTTCACTAAAC--ACCCTCTACAC---------------------------
----------CAACCCGCAACAAAT-----------------------------CCTTCT
CATACAACCCGAAAGAGGCTGCCTCACAACTAT-ACTAGCACCTTT
[14] MFASli
gtttatgtagcttaaacccac-ccaaagcaagacactg-aaaatgcctagatgggcttat
a-caccccataaacaaataggcttggtcctggcctttctattagct-cttagcaggatta
cacatgcaagcatccccgctccagtgaagacgccctataa--atcatc-atgaccaagag
gagcaagcatcaagcacgca-c-acgcagctcaaaacgctttgcctagccaca-ccccca
cgggagacagcagtgacaaatatttagcaataaacgaaagttcaactaagccatgctata
ttta--gggttggtcaatttcgtgccagccaccgcggttacacgattaaccccagctaat
agagatcggcgtagagggtgtttaagatc----t---aac------ataa-taaagctaa
actccacctaaactgt--aaaaccctagctaat-gtaaaataaactacgaaagtggcttt
aaagcttctgaacacacaatagccaagacccaaactgggattagaca-ccctactatgct
tggccctaaacctcagtagtt-agataacaaaactactcgccagaatactacaagcaaca
gcttaaaactcaaaggacttgacggtgctttaca-tccccctagaggagcctgttccgta
atcgataaaccccg-atccaccctaccctctcttgctcagcctatataccgccatcttca
gcaaaccctaatgagggcc-acaaagtgagcgcaaacgcc--a-ccgccgcgaatacgtt
aggtcaaggtgtagcccatgagacggtaaaaaatgggctacattttctatttcagaaaa-
cccacgaaaacccttatgaaacttaagggtccaaggaggatttagcagtaaattaagaat
agagtgcttaattgaaccaggccataaagcgcgcacacaccgcccgtcactcctctcaaa
tatattt-aaggaatatcctaactaaacgcccta-atatttatatagagaggataagtcg
taacatggtaagcgtactggaaggtgcgcttggataaatcaaggtatagcttaatacaaa
gcacctggcttacacccagaagatctcaataccacttgattaccttgagccaatgctagc
cctaagcacaacc---aacactaataccaagccaacaca------cactaaaccatttac
ctacac-aaagtataggtgatagaaattttaatctggcgctatagacacagtaccgtaag
ggaaagatag--aaaaccacccaagcacaaaacagcaaggactaacccctgtacctttcg
cataatgaattagctagaaacaatttcacaaagaggactacaagccaaatc-ccccgaaa
ccagacgagctacccaaaaacagctaaaagagcgcacccatctatgtggc-aaaatagtg
ggaagatttctgggtagaggtgaaaagcctaccgagcctggtgatagctggttatccaag
acagaatcttagttcaaccttaagcttacctatagaacta------cctaatccccctgt
aagcttaactgctagtctaaagagggacagctctttagacactagg-aaaaaaccttacg
gagagagtaaa---accct-caatcaccatagttggcttaaaagcagccatcaattaaga
aagcgttcaagctcaacact-aaccacca-caaaaatacc--aaacacataactgaactc
ctcacaccacattggattaatctatcaccatatagaagcaataatgctagtataagtaac
atgaa--tattttct---ccaccgcataagcct-----aaatcggaccg-aaagcctcac
cgatatctaacagccaagca-taacaagc-acaaacaagcccatgccaccttcactgtta
acccaacacaggcatgc-ctcaaggaaaggttaaaaaaagt--aaaaggaactcggcaaa
ctcaaaccccgcctg-tttaccaaaaacatcacctctagcattactagtattagaggcac
tgcctgcccagtgacacacgtttaacggccgcggtaccctgaccgtgcaaaggtagcata
atcacttgttctttaaatagggactcgtatgaaaggcaccacgagggtttaactgtctct
tacttttaaccagtgaaattgacctgcccgcgaagaggcggacata-aaacaataagacg
agaagaccctatgg--agctttaatctattaatgcaaccaaaaa-tcacacaaacccacg
gacctctaa---actactaacacctgcattaaaaattttggttggggcgacctcggagca
caacaaaacctccgaataacacatgccaagactacacaagtcaaagcgaactaacactca
taattgatccaata-atttgatcaacggaacaagttaccctagggataacagcgcaattc
tattctagagtccatatcgacaatagagcttacgacctcgatgttggatcaggacatcct
aatggtgcagcagctatcaagggttcgtttgttcaacgattaaagtcctacgtgatctga
gttcagaccggagcaatccaggtcggtttctatctattg-cacatttctccctgtacgaa
aggacaagagaaataaggcccacttca-ta-aagcgccttcattac--ataaatgaccta
gtcttaattta-gcaagatacctcacattccacccgaaaacagggtt-tgttaagatggc
agagcccggcaattgcataaaacttaaaactttgtaaccagaggttcaactcctcttctt
aacaccatgaccacagtaaacctcctacttataattatacccacattagccgccatagca
tttctcacactcgttgaacgaaaactactaggctacatacagctacgaaaggggcccaat
gttgtaggtccatttggactattacaacccttcgctgatgctgtaaaacttttcactaaa
gaacccttaaaaccctcaacatctaccaccaccctctatattatcgcacccgctctagcc
ttcttcattacccttctcctatgaacccccctccctatacccaacgccctaatcaatctc
aacctgggactcctattcaccctagccatactcagcctaatcgtctactccatcctatga
tcaggatgagcatcaaactcaaactacgccctaatcggagccctacgagccgtcgcccaa
acaatttcatacgaagtcgctctcaccattattctactatcagtcctgctaataagcggc
tcatttaacctcagcacactcattacaacacaagaacatctatgactcctcctaccatcg
tgacccttagccataatatgatttacctccacactagcagaaacaaatcgaactcctttt
gacctcatagagggcgaatcagaactagtatcaggcttcaacattgaatacgccgcaggc
ccattcgctctattcttcatagccgaatacacaaacatcattatgataaacgccctaaca
gccacaatcttcctaggcacattctaccccacctactcaccagagctattcacagcatgc
ttcaccaccaaaacactcctcctaacttccctattcctatgaatccgagcaacatacccc
cgattccgttacgaccaacttatacacctactatgaaaaaatttcctccccctcacgcta
gcactactcatatgatccacctcaacactcatcgcaatctccagcattcccccccaaacc
t-agaaatatgtctgacaaaagagttactttgatagagtaaataatagaggcc-caaccc
tcttatttctaggactgtaggtatcgaacccacccctgagaatccaaacttctccgtgct
accccacacactctatccta--aagtaaggtcagctaaa-caagctatcgggcccatacc
ccgaaaatgttggtcatatccttcccgtactaattaatccactagctcaacccattatct
acaccacaataatcacaggtacacttatcacaacactaagctcacactgattcctcgcct
gagtaggcctagaaataaacatgctcgccttcattccaatcctaataaaaaaaacaaacc
cccgttctacagaagctgccatcaaatacttcttaatacaatctaccgcatctataattc
tcataatagcaatcatctccaacaacctactatcaggatgctg---aacaacaacaagct
acatcaaccaacccccatccctaataataacaaccgccctcgccataaaactaggaatag
cccccttccacttctgggttccagaagtcacccagggaacacccctaacctccggcctgc
tccttcttacatgacaaaaactagcccccatctcaatcatataccaaattcacccatcaa
tcaacatccatatcctcctaaccctctccaccctgtccattgcaataggcagttgaggag
gtcttaaccaaacacaattacgcaaaatcctagggtactcctcaatcacacacataggtt
gaataatgataacactagcatacaacccaataactacaattttttacttaactatctaca
ttatcctaacaactactatattcctgacccttagcttaaactcaagcaccacaaccctca
tactatcccgcacctgaaacaaatcaacccacctagcaccactaatagcacccatcctca
tatccctaggaggtctaccccctctaaccggcttcctacccaaatgaattatcatccaag
aactcacaataaacaacagcttcctcatcccctctattataactatcataaccctactta
acctatacttttacatacgcctaatctataccacctccctaacactattccccacatcca
acaacacaaaaataacatgacaactcgaaaacacaaaacccatacccctcatccctccgc
tcatcatcacctctacccttctactaccaatctcccctctactcttaacctttcactaga
aatttaggttaaaca-agaccaagagccttcaaagcccttagtaagtagaa--acactta
atttctgaaacaca-caaggactgcaaacacctactctgcatcaattgaacgcaaatcaa
ccactttaattaagctaagcccttactagatcaatgggattcgaacccacaaaaacttag
ttaacagctaaacaccctaacctactggctttgacccacttctcccgccgcagg-aaaaa
aaggcgggag-aagccccggcagaaactcttagactgctcctttgaacttgcaattcaac
atgaaaatcacctcggggctggtaaaaggaggactagacctccatctttaggtttacagc
ctaaca-ctt-actcagccattttacc----------------------a--cctatgct
tatcgatcgttgactcttttcaacaaaccataaagacatcggaaccctatatttactatt
tggtgcatgagctggggtcataggcactgccctgagcctcctcattcgagctgaactagg
ccaacccggcagcctactaggcaacgaccacatctacaacgtcattgtaacggcccatgc
attcgttataattttctttacagttatacccattataatcggagggttcgggaactgact
agtacccctaataatcggcgctcccgacatagcatttccccgtctaaacaatataagctt
ctgactcctccccccttctttcctgctactaatagcatcagccgtagtagaagctggtgc
cggaacaggctgaacagtatatccccctctagcaggaaacttctcccacccaggagcttc
tgtagatttgattatcttctccctccacttagcaggtatttcctccatcttaggggccat
caactttattaccactattatcaacataaaacctcccgcaatatcccaataccaaactcc
tttatttgtctgatcaatcttaatcacggctatccttctactcctctctctaccagtcct
agccgccggcattaccatattactaacagatcgcaatctcaacactactttctttgatcc
tgttggaggaggagatcctatcctatatcaacacctattttgattcttcggtcaccccga
agtctacatccttattcttcccggctttgggatggtctctcacattgtagcctactactc
tggaaaaaaagagccatttgggtatatgggtatggtctgagccatgatatcaattgggtt
tttaggtttcattgtatgagcccaccacatatttacagtcggtatagacgtagatacacg
agcctatttcacttccgccactataatcattgcaatcccaaccggtgtaaaagtttttag
ctggcttgctacacttcacggaggcaacattaaatgatccccagcaatactctgagccct
aggctttatcttcctatttactgtaggaggtctgaccggcatcatcttggcaaactcatc
cctagacattgtactacacgacacatactacgttgtcgcccacttccattatgtcctatc
aataggagctgtatttgccattatggggggcttcatgcattgattccctttattctcagg
ctatacactggaccaaacctatgccaaagcccacttcatcattatattcgtgggcgtaaa
tcttactttctttccacagcacttccttggcctatccggaataccccgacgctactctga
ctatcccgatgcctacactacatgaaatatcctatcatctatgggctccttcatctcact
agtagcagtaattttaataatctacatgatctgagaggcctttgcgtcaaaacgtaaagt
actactaatcgaacaacctcttactaacctggaatgactaaatggctgccccccgcctta
tcacacattcgaagaaccagcctatattaaact-aaatgaaaaaggagggagtcgaaccc
cctaggaccggtttcaagccagtcttatagcccctacaactttttcaa-caagatattag
-aaaaattatttcatagctttgtcaaagctaaatcataggcca-aatcctatatatctta
catggcccacccagttcaactaagcctgcaagacgccacatcccccatcatagaggagtt
aatcaccttccacgaccatgcttttatagccatatctctaatcagcttcctagtgctata
cgctctactctcaacactcacaacaaaactaaccaatactaacatcacagacgctcaaga
aatagaaactatctgaactatcttacccgcaattattctaatcctaattgctctcccatc
cctacgcgtcctatacttgacggacgaagtcaacgacccatcctttaccatcaagtcaat
tggacaccagtgatattgaacctacgaatacacggactacggaggcctaattttcaattc
atacatactacccccactattcttaaacccaggagaccttcgactcctagaagttgacaa
ccgggtagtccttccaattgaagcccccgtgcgcataataattacatcccaagacgtcct
acactcatgaactattcctacactaggcctaaaaacagatgccgtacccgggcgtctaaa
tcaaaccgtcttcacagccacacgaccaggcgtctattacggacaatgctcagaaatctg
tggtgcaaatcacagcttcataccaattgtcgcagaactaatcccactaaaaatctttga
aataggacctgtacttaccctgtaaataaccccgctta--------------ctctcttt
cccctagcactcccatctcaaaaactatcaaaataccctac---aag-ctcactgtatag
ctatcccagcattaaccttttaagttaaagacggggg-----atacaccccctacagtga
aatgccccagttagacacatcgacatgattcaccactattatgacgatgcttcctacact
atatcttatcacacaactaaaactgctaaacacaaaccactaccaaccacctcttacaaa
aaactccaacctacaatctcacagtatccgctgacaaccaaaatgaacgaaaacttgttt
acccctttctcaaccccaacaatcctaaaccaacccgccacaatcccaattatcctgttc
cccgccatgctggtcttaacctctaaacatcctattaataaccgactagctaccattcaa
caaaacctgactcaactcaccctaaaacaaataataataactcacaacgctaagggacaa
acctgatctttaatactgatatccctaatcacctttatcgctataacaaacctcttagga
cttctgccttactcattcacaccaaccacccaactttccataaacctagccatagcaatc
cccctatgagcaggcacagtaatagtaggacttcgctttaaaaccaaaaactccctagcc
cacctcctaccacaaggcacacccacacctctcatccccatgttggtagtaatcgaaact
atcagcctacttattcaaccgatagccctagccgtacgactaaccgcaaacatcacagcc
ggccatctgctaatacacctaattggaaacgctgcactagcactatcaaccaccaacttc
tccctaactctactaacttccacactcctgacactactagctgttctggaaattgcagta
gccctaatccaagcctatgtcttcacactcttagttagcctctatctacataacaacacc
taatgacccaccagacccacgcctatcacatagttaaacccagtccctggccactgacag
gagctctgtcagctttcttaataacatccggcttagtcatgtgatttcacttctactcta
tcaccctgctaacactaggcctactaaccaacatactaaccttatatcaatgatgacgtg
acattgtacgagaaagcacataccaaggccaccacacaacacccgtccaaaaaagccttc
ggtacggaataacactattcatcatctcagaggtattcttttttatcggcttcttctgag
cgttttaccactcaagcctcgccccaacaccctgcctagggggccattgaccaccaacag
gcatcacccccctaaaccccatagaagtgcccctcctaaacacctctgtactacttgcat
ctggagttacaatcacctgagctcatcacagcctcataagtaataaccgaaaacaaacaa
tccaagccctgctcatcacaatcctactaggtacctatttcaccctactacaagcctcag
agtaccttgaagcacccttcaccatctccgatggcatctacggttcaacattcttcatta
ccacaggcttccacggactccacgttattattgggtccacatttctctttatttgcctca
tccgccaactactataccacttcacatcgaaccatcacttcggctttgaagctgccgctt
gatactgacacttcgtagacgttatctgactactcctctacatttctatctattgatgag
gatcctactc-ttttagtataacaagtacaattgac-ttccaatcaatcagttttga-ca
gcattc-aaaaaagagtaattaacctagtactagccttaacagtcaacaccctattaacc
tcgctactgataattatcatattctggttaccccaactcaactcctacgcagaaaaaact
agcccctacgaatgtgggtttgatcccctaaaccccgctcgcatcccattctcaataaaa
ttcttcctagttgccattaccttcctactatttgacctagaaatcgccctactactatcc
ctaccatgagccattcaaacaacaaacctcccaacaataatcaagtcgaccatcgccttt
attattatcctaattctcagcctagcctatgaatgaactcaaaaggggttagactgggcc
gaattggtaagtagtttaaac-aaaataaatgatttcgactcattagattatgataacca
tactaaccaaatgaccctcacctatataaacatcatactagcatttactatctctctcct
aggcatactaacctaccgctcacacttagtagcttctctcctctgcctagaaggaataat
aatatcactctttatcatagccacccttattgcctcaaacatacacttccccctaatcaa
cattatacccatcattttgctggtattcgctgcttgtgaaacagcagtaggtcttgcttt
actaatctcaatctccaacacatacggactagattatgttcacaacctaaacctgcttca
atgctaaagatagtcatccccacaaccatgctactacctataacatgactctctaaaaac
gacacgatttgaatcaacttaactatacacagcttagctatcagcctcattcccttacta
ttcctcaaccaaaccaacaccaacctcctcaatcactcaacctacctatcctctgaccca
ctaacaacacccctcctaacactaactatctgactcctacccctcatgattatagcaagc
caatatcacctgtgcaacgaacccccctcacaaaaaaaacttttcctcttcacaacaatt
ctcctgcaaatcaccttaattttgacattcatggccacagaactaattatattctacatt
ctatttgaaaccacccttatccccaccctaattatcattactaaatgaggtagccaagca
aaacgccttaacgcaagcacatactttctattctacacactgactggctctctacctcta
ctcatcatactaagtcacacctacaacaacacaggctcattaaacatcacattactaaca
cttacagaccaaaaactaacaaccacctggtcccacaactttacctgactagcatgcata
atagcctttatgacaaaaatacccctctatggtttacacctatgactccctaaggcccat
gttgaagcccccattgcaggatcaatagtccttgccgcagtgctcctaaaattaggcggc
tatggcataatacggcttactcccatcctcaaccccttaacagaatacatagcttaccca
ttcctcatattatccctatggggcataatcataacaagcctaacatgcctccgacaaaca
gatctaaaatcacttatcgcatactcttctgtaagccacatagcccttgtaattgtagcc
tccctcatccaaaccccctgaagcttctccggcgcaaccgtccttatgatcgcccacgga
ctcacctcttccatgtacttctgcttggccaattcaaactatgagcgcactcataaccgt
accatactactatcccgaggacttcaaattctgcttccattaatagccttctgatggctc
acagcaagccttactaaccttgccctacctcccactattaatctactaggtgaactcttt
gtaatcacaacttcattttcctgatcccatatcaccattgtgttaacaggccttaatata
ctgatcacagccctctactctctccacatgttcattacaatacaacgaggaaccctcaca
caccacataatcaatataaaaccccccttcacacgagaaaacatattaatattcatacac
ctcgctccaattatccttctatctctcaaccccaacatcatcctgggatttacctcctgt
agatatagtttaactaaaacattagattgtgaatctaaccatagaagcttaccacttctt
atttaccgagaaaactcacaaggactgctaatccatgcctccgtacctaaagctacggtt
ttctcaacttttaaaggatagcagctatccgttgaccttaggagtcaaaaacattggtgc
aactccaaataaaagtaataatcatgcacacccccatcataataacaaccctcatctccc
tgacccttccaatttttgccaccctcatcagcccctataaaaaacgctcatacccagact
acgtaaaaacaaccgtaatatgtgcttttattaccagcctcccctcaacaactttattca
tcctcttaaaccaagaaacgaccatttggagttgacattgaataataacccaaacattag
acctgacactaagctttaaactagattacttctctataatatttattccaatcgcactat
tcgtcacctgatccattatagaattctcgttatgatacataaactcagacccaaatatca
atcaattcttcaaatatctccttattttccttacagccatactaattctagtcactgcca
acaaccttttccaattctttatcggctgagagggtgtaggaattatatcttttctcctaa
ttagctgatgacacgctcggacagacgccaacacagcagccatccaagcaatcctatata
atcgcatcggcgacattggtcttatcctggccataacatgatttctcctacattacaact
catgagacctccaacaaatactagccctaaactccaactcaaactcccttccattggtag
gcctcctcctagcagcagcaggaaaatcagctcaattcggccttcacccctgactacctt
ctgccatagaaggcccaactccagtctcagccctacttcactccagcaccatagtcattg
ctggagtgttcttactcatccgcttccatcctctaatagaaaccaacacaataattcaaa
atcttacactatgcctgggggctaccactaccctatttacagccatctgtgccctcacac
aaaacgacattaaaaaaattgtagccttctccacctcaagccagctaggtctaataatag
tcaccattggcatcaaccaaccatacctggcatttctacacatctgcacccatgctttct
ttaaagccatactttttatatgctccggatccattatccacaacctaaacaacgaacaag
acattcgaaaaatagggggtctattcaaaacaatacccctcacctccacttccataatca
ttggcaacctagcacttacaggaatacccttcctcacaggcttctactccaaagacctca
tcatcgaagccacaaacacgtcatataccaacgcctgagccctatttattactctcatcg
ctacctccctaacaagcgcctacagcactcgaaccatcctcctcaccctaacaggacacc
cccgttttccagccctaacaaatatcaacgaaaataaccccgccctattaaacccaatta
aacgcctcacaataggcagcgtgattacaggatttcttatcaccagcaacatccctccaa
cctcacccccccaaccaataatacccttctacctaaaactctcagccctgtgcgcaactg
ccctaggcttcctagcagccctagacctcaccctcataacaaacaaactaaaaataaaaa
acccatcacaagtattcaaattctccaacatactaggatattttcccaccacaattcacc
gcacgatcccctatcaaaacctactcataagccaaaacctagccctcctcctattagact
caacatggctagaaaaatctatgcctaaaacaatctcacaagcacacatcaccgcttcca
taactataaccacccaaaaaggcataatcaaactctactccctttctttccttatccccc
tcaccctagccttattcctaataatata---acctattgccccgaacaatctcaattaca
acatatacaccaacaaatagcgttcaaccagcaactaccaccaatcagcgcccataatca
tacaaagcacccgcaccaatagaatcaccccgaatcaaccctgacccctccccctcaaaa
atcacccaatcaccagtatcgctaaaaccaaccaccaccactaccgcctcatccaaactt
aaaacccataaaactaacatcacctccattattaaccctactaaaagacctcccaatacc
tcaagccccgaaccccatgtctcaggatactcttcaatagccattgctgtagtataacca
aaaacaaccatcatacctcccagataaaccaaaaacatcattaaacccatataaaccccc
ccacaatttaaaacgatcacacaaccaaccacaccactaataatcaacgctaaaccccca
taaataggagaaggcttagaagaaaaccccacaaaccccataactaacaagacactcaat
gtaaacaaaatatacgccattgcttccacatggactccaaccataactaacggcatg-aa
aaaccatcgttgtacttcaactataaaagcacc-aatgactccaatacgcaaatccaacc
caatcataaaaacaatcaataactccctcattgatttacccaccccacccaacctttcca
tatgatgaaacttcggctcacttctcacagcctgtctaaccttacaaatcattacaggcc
tactattagcaatacactactcaccggacacctcctccgccttctcctcaattgcacaca
tcacccgagacgtaaactatggctgaattacccgctatctccacgccaatggtgcctcta
tgctcttcatctgccttttcctacacatcggtcgaggcctttactatggctcatacctcc
ttctagaaacctgaaacatcggcattatactccttcttataactataacaacagctttca
tgggctacgttctcccatgaggccaaatatcattctgaggggcaacggtaatcacaaacc
tactatcagcaatcccgtacatcggaactaaccttgtccaatgaatctgaggaggatacg
ccattgatagccccaccctcacacgattcttcaccctacactttatcctacccttcatca
tcatcgccctcgcagccgtacacttactattcctacacgaaacaggatcaaacaacccct
gtggaatttcctccgactcggacaaaatcgccttccacccctactacacaatcaaagaca
tcctaggtctgatcctccttctcttcaccctagcgacactaacactactctcacccaacc
tcctaaacgacccagataactacactccagccgacccactaaacacccccccacacatca
aaccagaatgatacttcctatttgcatacacaatcctacgatctatccctaacaaactag
gaggcgtactagcattattcctatcaatcttcatcctagcagccatccccatacttcaca
aatccaaacaacaaagtataatattccgcccactcagccaattcctattctgactcctga
tcacaatcctactgacccttacctgaattggaagccaaccagtaacccaacccctcatca
ccatcggccaagtagcatccattatatacttcattacaatcctaatcctaataccactgg
cctccctaattgaaaacaacctactcaaatgaacttgccctcgtagtataaactaataca
ctggccttgtaaaccagaaatgaacac------ccttcctagggc----aa-tcaaaaag
aaagcatctagctccaccaccaacacccaaagctggcattctaa-cttaaactactttct
gcactc-ttatgttgtatgaacttc-ataagatagtcccagtattaacct-attc-ataa
ca-ctactatgtaattcgtgcattactgctagccaacatgtataatatatagtactatat
atgcttgactgtacataaaacatattattacat-atcaacataatattcaccaaatagca
cgcttataagcaggtactttaatacagc--ctcaacagtaacacat-aacacgg--cttc
tccaaagtccaatccacccccc-cacgaatatcaactaaaccaattcatgtcaatcgtc-
--cat-agtacattaagtcgttcatcggacatagcacatatctattaaac----------
----------------------agtcctcc----tcaccacggatgccccccctcactta
ggggtcccttgttcaccatcctccgtgaaatcaatatcccgcacaag-agtgctact-ct
cctcgctccgggcccataactcgtgggggtagctatacttgagctgtatccggcatctgg
ttcttacctcagggccataacaaccaacat-cgcccacacgttccccttaaataagacat
ctcgatggatcacgggtctatcaccctattaaccagtcacgggagatctccatgcatttg
gtatcttttatct--ctggtctgcacgc-aaccccatcgcag-aatgctgactcc----c
accacat-cccgtcctgtatgcgcctgtctttgattcctagtac-atgca-gttattaat
cgcacctacggtt-caatattctagctcc---acg-caaacctt-agcaggg--tgttat
ttaattcatgcttgtaggacataccaa-taatta----tttcagccaaataccattctcg
tcatgtc-------------------------aatcaaaccac---aaccacacctcgtc
aaaccccccca-cccccatctccgaccttcatccaaaaaacccactcttgcc-aaacccc
-aaaaa--caaaagtctta-atatatccgatcagagctcgcg---tttttatcttttggg
tgtacataactccaactgccattctctcaactaacaaac---------------------
----atttacttcactaaac--accccttacac---------------------------
----------caacccacaatagacccccc------------------------ccccct
cacacaacccgaaagaagctgcctcacaaccat-actaacacccct
[15] MFAS
GTTTATGTAGCTTAAACCCAC-CCAAAGCAAGACACTG-AAAATGCCTAGATGGGCTTAC
A-CACCCCATAAACAAATAGGCTTGGTCCTGGCCTTTCTATTAGCT-CTTAGCAGGATTA
CACATGCAAGCATCCCCGCTCCAGTGAAGACGCCCTATAA--ATCATC-ATGACCAAGAG
GAGCAAGCATCAAGCACGCA-C-ACGCAGCTCAAAACGCTTTGCCTAGCCACA-CCCCCA
CGGGAGACAGCAGTGACAAGTATTTAGCAATAAACGAAAGTTCAACTAAGCCATGCTATA
TTTA--GGGTTGGTCAATTTCGTGCCAGCCACCGCGGTTACACGATTAACCCCAGCTAAT
AGGGATCGGCGTAGAGGGTGTTTAAGATC----T---AAC------ATAA-TAAAGCTAA
ACTCCACCTAAACTGT--AAAACCCTAGCTAAT-GTAAAATAAACTACGAAAGTGGCTTT
AAAGCTTCTGAACACACAATAGCCAAGACCCAAACTGGGATTAGACA-CCCCACTATGCT
TGGCCCTAAACCTCAGTAGTT-AGATAACAAAACTACTCGCCAGAATACTACAAGCAACA
GCTTAAAACTCAAAGGACTTGACGGTGCTTTACA-TCCCCCTAGAGGAGCCTGTTCCGTA
ATCGATAAACCCCG-ATCCACCCTACCCTCTCTTGCTCAGCCTATATACCGCCATCTTCA
GCAAACCCTAATGAGGGCC-ACAAAGTGAGCGCAAACGCC---GTCGCCGCGAATACGTT
AGGTCAAGGTGTAGCCCATGAGACGGTAAAAAATGGGCTACATTTTCTATTTCAGAAAA-
CCCACGAAAACCCTTATGAAACTTAGGGGTCCAAGGAGGATTTAGCAGTAAATTAAGAAT
AGAGTGCTTAATTGAACCAGGCCATAAAGCGCGCACACACCGCCCGTCACTCCTCTCAAA
TATATTT-AAGGAATATCCTAACTAAACGCCCTA-ATATTTATATAGAGAGGATAAGTCG
TAACATGGTAAGCGTACTGGAAGGTGCGCTTGGATAAATCAAGGTATAGCTTAATACAAA
GCACCCGGCTTACACCCAGAAGATCTCAATACCACTTGATTACCTTGAGCCAATGCTAGC
CCTAAGCACAACC---AACACTAATACCAAGCCAACACA------CACTAAACCATTTAC
CTACAC-AAAGTATAGGCGATAGAAATTTTAATCTGGCGCTATAGACACAGTACCGTAAG
GGAAAGATAG--AAAACCACCCAAGCACAAAACAGCAAGGACTAACCCCTGTACCTTTCG
CATAATGAATTAGCTAGAAACAATTTCACAAAGAGGACTACAAGCCAAATC-CCCCGAAA
CCAGACGAGCTACCCAAAAACAGCTAAAAGAGCGCACCCATCTATGTGGC-AAAATAGTG
GGAAGATTTCTGGGTAGAGGTGACAAGCCTACCGAGCCTGGTGATAGCTGGTTATCCAAG
ACAGAATCTTAGTTCAACCTTAAGCTTACCTATAGAACTA------CCTAATCCCCCTGT
AAGCTTAACTGCTAGTCTAAAGAGGGACAGCTCTTTAGACACTAGG-AAAAAACCTTACA
GAGAGAGTAAA---GCCCT-CAATCGCCATAGTTGGCTTAAAAGCAGCCATCAATTAAGA
AAGCGTTCAAGCTCAACACT-AACCACCA-CAAAAATACC--AAACACATAACTGAACTC
CTCACACCACATTGGATTAATCTATCACCATATAGAAGCAATAATGCTAGTATAAGTAAC
ATGAA--TATTTTCT---CCACCGCATAAGCCT-----AAATCGGACCG-AAAGCCTCAC
CGATATCTAACAGCCAGGCA-TAACAAGC-ACAAACAAGCCCATGCCACCTTCACTGTTA
ACCCAACACAGGCATGC-CTCAAGGAAAGGTTAAAAAAAGT--AAAAGGAACTCGGCAAA
CTCAAACCCCGCCTG-TTTACCAAAAACATCACCTCTAGCATTACTAGTATTAGAGGCAC
TGCCTGCCCAGTGACACACGTTTAACGGCCGCGGTACCCTGACCGTGCAAAGGTAGCATA
ATCACTTGTTCTTTAAATAGGGACTCGCATGAAAGGCACCACGAGGGTTTAACTGTCTCT
TACTTTTAACCAGTGAAATTGACCTGCCCGCGAAGAGGCGGACATA-AAACAATAAGACG
AGAAGACCCTATGG--AGCTTTAATCTATTAATGCAACTAAAAA-TCACACAAACCCACG
GACCTTTAA---ACTACTAACACCTGCATTAAAAATTTTGGTTGGGGCGACCTCGGAGCA
CAACAAAACCTCCGAATAACACATGCCAAGACTACACAAGTCAAAGCGAACTAACACTCA
TAATTGATCCAATT-ATTTGATCAACGGAACAAGTTACCCTAGGGATAACAGCGCAATTC
TATTCTAGAGTCCATATCGACAATAGAGCTTACGACCTCGATGTTGGATCAGGACATCCT
AATGGTGCAGCAGCTATCAAGGGTTCGTTTGTTCAACGATTAAAGTCCTACGTGATCTGA
GTTCAGACCGGAGCAATCCAGGTCGGTTTCTATCTATTG-CACATTTCTCCCTGTACGAA
AGGACAAGAGAAATAAGGCCCACTTCA-TA-AAGCGCCTTCATTAC--ATAAATGACCTA
GTCTTAATTTA-GCAAAATACCTCACATTCCACCCGAAAACAGGGTT-TGTTAAGATGGC
AGAGCCCGGCAATTGCATAAAACTTAAAACTTTGTAACCAGAGGTTCAACTCCTCTTCTT
AACACCATGACCACAGTAAACCTTCTACTTATAGTCATGCCCACATTAGCCGCCATAGCA
TTCCTCACACTCGTTGAACGAAAACTACTAGGCTATATACAACTACGAAAAGGGCCCAAT
GTCGTAGGTCCATTTGGACTATTACAACCCTTCGCTGATGCTGTAAAACTTTTCACTAAA
GAACCCCTAAAACCCTCAACATCTGCCACCACCCTTTATACTATCGCACCCGCTCTAGCC
TTCTTCATTACCCTTCTCCTATGAACCCCCCTCCCTATACCCAACGCCCTAATCAATCTC
AACCTGGGACTCCTATTCACCCTAGCCATACTCAGCCTAATCGTCTACTCCATCCTATGA
TCAGGATGAGCATCAAACTCAAACTACGCCCTAATCGGAGCCCTACGAGCCGTCGCCCAA
ACAATTTCATACGAAGTCGCTCTCACCATTATTCTACTATCAGTCCTGCTAATAAGCGGC
TCATTTAATCTCAGTACACTCATTACAACACAAGAACATCTATGACTCCTCCTACCATCG
TGACCCTTAGCCATAATATGATTTACCTCCACACTAGCAGAAACAAATCGAACTCCTTTT
GACCTCATAGAGGGCGAATCAGAACTAGTATCAGGCTTCAACATTGAATACGCCGCAGGC
CCATTCGCTCTATTCTTCATAGCCGAATACACAAACATCATTATGATAAACGCCCTAACA
ACCACAATCTTCCTAGGCACATTCTACCCCACCTACTCACCAGAACTATTCACAGCATGC
TTCACCACCAAAACACTCTTCCTAACTTCCCTGTTTCTATGAGTCCGGGCAACATACCCC
CGGTTCCGTTACGACCAACTTATACACCTACTATGAAAAAATTTCCTCCCCCTCACGCTA
GCACTACTCATATGATCCACCTCAACACTCATCGCAATCTCCAGCATTCCCCCCCAAACC
T-AGAAATATGTCTGACAAAAGAGTTACTTTGATAGAGTAAATAATAGAGGCC-CAACCC
TCTTATTTCTAGGACTGTAGGTATCGAACCCACCCCTGAGAATCCAAACTTCTCCGTGCT
ACCCCACACACTCTATCCTA--AAGTAAGGTCAGCTAAA-CAAGCTATCGGGCCCATACC
CCGAAAATGTTGGTCATATCCTTCCCGTACTAATTAACCCACTAGCTCAACCCATTATCT
ACACCACAATAATCACAGGCACGCTTATCACAACACTAAGCTCACACTGATTCCTCGCCT
GAGTAGGCCTAGAAATAAACATGCTCGCCTTCATTCCAATCCTAATAAAAAAAACAAATC
CCCGTTCTACAGAAGCTGCCATCAAATACTTCTTAATACAATCTACCGCATCTATAATTC
TCATAATAGCAATCATCTCCAACAACCTACTATCAGGATGCTG---AACAACAACAGGCT
ACATCAATCAACCCCCATCCCTAATAATAATAACCGCCCTCGCCATAAAACTAGGAATAG
CCCCCTTCCACTTCTGGGTTCCAGAAGTCACCCAAGGAACACCCCTAACCTCCGGCCTAC
TCCTCCTTACATGACAAAAACTAGCCCCCATCTCAATCATATACCAAATTCACCCATCAA
TCAACATCCATATCCTCCTAACCCTCTCCACCCTATCCATTGCAATAGGCAGTTGAGGAG
GTCTAAACCAAACACAATTACGCAAAATCCTAGGATACTCCTCAATCACACACATAGGTT
GAATAATAATAACACTAGTATACAACCCAATAACTACAATCTTTTACTTAACTATCTACA
TTATCCTAACAACTACTATATTCCTGACCCTTAACTTGAGCTCAAGCACCACAACCCTCA
TACTATCCCGCACCTGAAACAAATCAACCCACCTAGCACCACTAATAGCACCCATCCTCA
TATCCCTAGGAGGTCTACCCCCTCTAACCGGCTTCCTACCCAAATGAATTATCATCCAAG
AACTCACAATAAACAACAGCTTCCTCATCCCCTCTATTATAACTATCATAACCCTACTTA
ACCTATACTTTTACATACGCCTAATCTATACCACCTCCCTAACACTATTCCCCACATCCA
ACAACACAAAAATAACATGACAACTCGAAAACACAAAACCCATACCCCTTATCCCTCCGC
TCATCATCACCTCTACTCTCCTACTACCAATCTCCCCTCTACTCTTAACCTTTCACTAGA
AATTTAGGTTAAATA-AGACCAAGAGCCTTCAAAGCCCTTAGTAAGTAGAA--ACACTTA
ATTTCTGAAACACA-CAAGGACTGCAAACACCTACTCTGCATCAATTGAACGCAAATCAA
CCACTTTAATTAAGCTAAGCCCTTACTAGATCAATGGGATTCGAACCCACAAAAACTTAG
TTAACAGCTAAACACCCTAACCGATTGGCTTTGACCCACTTCTCCCGCCGCAGGAAAAAA
AAGGCGGGAG-AAGCCCCGGCAGAAACTCTTAGACTGCTCCTTTGAACTTGCAATTCAAC
ATGAAAATCACCTCGGGGCTGGTAAAAGGAGGACTAGACCCCCGTCTTTAGGTTTACAGC
CTAACA-CTT-ACTCAGCCACTTTACC----------------------A--CCTATGCT
TATCGATCGTTGACTCTTTTCAACAAACCATAAGGACATCGGAACCCTGTATTTACTATT
TGGTGCATGAGCTGGGGTCATAGGCACTGCCCTGAGCCTCCTCATTCGAGCTGAACTAGG
CCAACCCGGCAGCCTACTAGGCAACGACCACATCTACAACGTCATTGTAACGGCCCATGC
ATTCGTTATAATTTTCTTTACAGTTATACCCATTATAATCGGAGGGTTCGGGAACTGACT
AGTGCCCCTAATAATCGGCGCTCCCGACATAGCATTTCCCCGTCTAAACAATATAAGCTT
TTGACTCCTCCCCCCTTCTTTCCTGCTACTAATAGCATCAGCCGTAGTAGAAGCTGGTGC
CGGAACAGGCTGAACAGTATATCCCCCTCTAGCAGGAAACTTCTCCCACCCAGGAGCTTC
TGTAGATTTGATTATCTTCTCCCTCCACTTAGCAGGTATTTCCTCCATCTTAGGAGCCAT
CAACTTTATTACCACTATTATCAACATAAAACCTCCCGCAATATCCCAATACCAGACTCC
TTTATTTGTCTGATCAATCTTAATCACGGCTATCCTTCTACTACTCTCTCTACCAGTCCT
AGCCGCCGGCATTACCATGCTACTAACAGATCGCAACCTCAACACTACTTTCTTTGATCC
TGTTGGAGGAGGAGATCCTATCTTATACCAACACCTATTTTGATTCTTCGGTCACCCCGA
AGTCTACATCCTGATTCTTCCTGGCTTTGGGATAGTCTCTCACATTGTAGCCTACTACTC
TGGAAAAAAAGAGCCATTTGGGTATATGGGTATAGTCTGAGCCATGATATCAATTGGGTT
TTTAGGTTTCATTGTATGAGCCCACCACATATTTACAGTTGGCATAGACGTAGATACACG
AGCCTATTTCACTTCCGCCACTATAATCATTGCAATCCCGACCGGTGTAAAAGTTTTTAG
CTGGCTTGCTACACTTCACGGAGGCAATATTAAATGATCCCCAGCAATACTCTGAGCCCT
AGGCTTTATCTTCCTATTTACTGTAGGAGGTCTGACCGGCATCATCTTGGCAAACTCATC
CCTAGACATTGTACTACACGACACATACTACGTTGTCGCCCACTTCCATTATGTCCTATC
AATAGGAGCTGTATTTGCCATTATGGGGGGTTTTATGCATTGATTCCCTTTATTCTCAGG
CTATACACTGGACCAAACCTATGCCAAAGCCCACTTCATTATTATATTCGTGGGCGTAAA
TCTTACTTTCTTTCCACAACACTTCCTTGGCCTGTCCGGAATGCCCCGACGCTACTCTGA
CTATCCTGATGCCTATACTACATGAAATATCCTATCATCTATGGGCTCCTTCATCTCACT
AGTAGCAGTAATTTTAATAATCTACATGATCTGAGAAGCCTTTGCGTCAAAACGTAAAGT
ACTACTAATCGAACAACCCCTTACTAACCTGGAATGACTAAATGGCTGCCCCCCGCCTTA
TCACACATTCGAAGAACCAGCCTATATTAAACT-AAATGAAAAAGGAGAGAGTCGAACCC
CCTAGGACCGGTTTCAAGCCAGTCTTATAGCCCCTATAACTTTTTCAA-CAAGATATTAG
-AAAAATCATTTCATAGCTTTGTCAAAGCTAAATCATAGGCCA-AATCCTATATATCTTA
CATGGCCCACCCAGTTCAACTAAGCCTGCAAGACGCCACATCCCCCATCATAGAGGAGTT
AATCACCTTCCACGACCATGCTTTTATAGCCATATCTCTAATCAGCTTCCTAGTACTATA
CGCTCTACTCTCAACACTCACAACAAAACTAACCAATACTAACATCACAGACGCTCAAGA
AATAGAAACTATCTGAACTATCTTACCCGCAATTATTCTAATCCTAATTGCTCTCCCATC
CCTACGCGTCCTATACCTAACGGACGAGGTCAACGACCCATCCTTTACTATCAAATCAAT
TGGACACCAGTGATATTGAACCTACGAATACACGGACTACGGAGGCCTAATTTTCAATTC
ATACATACTACCCCCACTATTCTTAAACCCAGGAGACCTTCGACTCCTAGAAGTTGACAA
TCGGGTAGTCCTTCCAATTGAAGCCCCCGTGCGCATAATAATTACATCCCAAGACGTCCT
ACACTCGTGAACTATCCCCACACTAGGCCTAAAAACAGATGCCGTACCCGGACGTCTAAA
TCAAACCGTTTTCACGGCCACACGACCAGGCGTCTATTACGGACAATGCTCGGAAATCTG
TGGCGCAAATCACAGCTTCATACCAATTGTCGCAGAACTAATCCCACTAAAAATCTTTGA
AATAGGACCTGTACTTACTCTGTAAATAACCCCGCTTA--------------CTCTCTCT
CCCCTAGCACTCCCACCTCAAAAACTCTCAAAATACCCTAC---AAG-CTCACTGTATAG
CTATCCCAGCATTAACCTTTTAAGTTAAAGACGGGGG----AATACACCCCCTACAGTGA
AATGCCCCAATTAGACACATCGACATGATTCACCACTATTATGACGATGCTTCCTACACT
ATATCTTATCACACAACTAAAACTACTAAACACAAACCACTACCAACCACCTCTTACAAA
AAACTCCAACCTACAATCTCACGGTATCCGCTGACAACCAAAATGAACGAAAACTTGTTT
ACCCCTTTCTCAACCCCAACAATCCTAAACCAACCCGCCACAATCCCAATTATCCTGTTC
CCCGCCATGCTGGTCTTAACCTCTAAACACCCCATTAATAACCGACTAGCTACCATTCAA
CAAAACCTGACTCAACTCACCCTAAAACAAATAATAACAACTCACAACGCTAAGGGACAA
ACCTGATCTTTAATACTAACATCCCTAATCACCTTTATCGCTATAACAAACCTCTTAGGA
CTTCTGCCCTACTCATTCACACCAACCACCCAACTTTCCATAAACCTAGCCATAGCAATC
CCCCTATGAGCAGGCACAGTAATAGTAGGACTTCGCTTTAAAACCAAAAACTCCCTAGCC
CACCTCCTACCACAAGGCACACCCACACCTCTCATCCCCATGTTGGTAGTAATCGAAACT
ATCAGCCTACTTATTCAACCGGTAGCCCTAGCCGTACGACTAACCGCAAACATCACAGCC
GGCCATCTACTAATACACCTAATTGGAAACGCTGCACTAGCACTATCAACCGCTAACTTC
TCCCTAACTCTACTAACTTCCACACTCCTGACACTATTAACTGTTCTAGAAATTGCAGTA
GCCCTAATCCAAGCCTATGTCTTCACACTCTTAGTCAGCCTCTATCTGCATAACAATACC
TAATGACTCACCAGACTCACGCCTATCACATAGTTAAACCCAGTCCCTGGCCACTGACAG
GAGCTCTGTCAGCTTTCTTAATAACGTCCGGCTTAGCCATGTGATTTCACTTCTACTCTA
TCACCCTGCTAACACTAGGCCTACTAACCAACATACTAACCTTATATCAATGATGACGTG
ACATTGTACGAGAAAGTACATACCAAGGCCACCACACAATACCCGTCCAAAAAAGCCTTC
GGTACGGAATAACACTATTCATCATCTCAGAAGTATTCTTTTTTATCGGCTTCTTCTGAG
CGTTTTACCACTCAAGCCTCGCCCCAACACCCTGCTTAGGAGGCCATTGACCACCAACAG
GCATCACCCCCCTAAACCCCATAGAAGTGCCCCTCCTAAACACCTCTGTATTACTTGCAT
CTGGAGTTACAATCACCTGAGCTCATCACAGCCTCATAAGTAATAACCGAAAACAAACAA
TCCAAGCCCTGCTCATCACAATCCTACTAGGTACCTATTTCACCCTACTACAAGCCTCAG
AGTACTTTGAAGCACCCTTCACCATCTCCGATGGCATCTACGGTTCAACATTCTTCATTA
CCACAGGCTTCCACGGACTCCACGTTATTATTGGATCCACATTTCTCTTTATTTGCCTCA
TCCGCCAACTACTATACCACTTCACATCAAACCATCACTTCGGCTTTGAAGCTGCCGCTT
GGTACTGACACTTCGTAGATGTTATCTGACTACTCCTCTACATTTCTATCTATTGATGAG
GATCCTACTC-TTTTAGTATAACAAGTACAATTGAC-TTCCAATCAATCAGTTTTGA-CA
ACATTC-AAAAAAGAGTAATTAACCTAGTGCTAGCCTTAACAGTCAACACCCTATTAACC
TCGCTACTGATAATTATCATATTCTGGTTACCTCAACTCAACTCCTACGCAGAAAAAACT
AGCCCCTACGAATGTGGATTTGATCCCCTAAACCCCGCTCGCATCCCATTCTCAATAAAA
TTCTTCCTAGTTGCCATTACCTTCCTACTATTTGACCTAGAGATCGCCCTATTATTATCC
TTACCATGAGCCATTCAAACAACAAACCTCCCAACAATAATCAAATCAACCATCGCCTTT
ATTATTATCCTAATTCTCAGCCTAGCCTATGAATGAACTCAAAAGGGGCTAGACTGAGCC
GAATTGGTAAGTAGTTTAAAC-AAAATAAATGATTTCGACTCATTAGATTATGATAACCA
TACTAACCAAATGACCCCCACCTATATAAATATCATACTAGCATTTACTATCTCTCTCCT
AGGCATACTAACCTACCGCTCACACTTAGTAGCTTCTCTCCTCTGCCTAGAAGGAATAAT
AATATCACTCTTTATCATAACCACTCTTATTGCCTCAAACATACACTTCCCCCTAATCAA
CATTATACCCATCATTTTGCTGGTATTCGCTGCTTGTGAAACAGCAGTAGGTCTTGCTTT
ACTAATCTCAATCTCCAACACATACGGACTAGATTACGTCCACAACCTAAACCTGCTTCA
ATGCTAAAGATAATCATCCCAACAACCATACTACTACCTATAACATGGCTTTCTAAAAAC
GACACGATTTGAATCAACTTAACTATACACAGCTTAGCTATCAGCCTCATTCCCTTGCTA
TTCCTCAACCAAACCAACACTAACCTCCTCAATCACTCAACCTACCTATCCTCTGACCCA
CTAACAACACCCCTCCTAACACTAACTATCTGACTCCTACCCCTTATGATTACAGCAAGC
CAATATCACCTATGCAACGAACCCCCCTCACAAAAAAAACTTTTCCTCTTCACAACAATT
CTCCTGCAAATCACCTTAATTCTGACATTCATGACCACAGAACTAATTATATTCTACATT
CTATTTGAAACCACCCTTATCCCCACCCTAATTATCATTACTAAATGAGGTAGCCAAGCA
AAACGCCTTAACGCAAGCACATACTTTCTATTCTACACACTAACTGGCTCTCTACCCCTA
CTCATCATACTAAGCCACACCTACAACAACACAGGCTCATTAAACATCACACTACTAACA
CTCACAGACCAAAAACTAACAACCACCTGGTCCCACAACTTTACCTGACTAGCATGCATA
ATAGCCTTTATGACAAAAATACCCCTCTATGGTTTACACCTATGACTCCCTAAGGCCCAT
GTTGAAGCCCCCATTGCAGGATCAATAGTCCTTGCCGCAGTACTCCTAAAATTAGGCGGC
TATGGCATAATACGACTTACTCCCATCCTCAACCCCTTAACAGAATACATAGCCTACCCA
TTCCTCATATTATCCCTATGGGGCATAATCATAACAAGCCTAACATGCCTCCGACAAACA
GATCTAAAATCACTTATCGCATACTCTTCTGTAAGCCACATAGCCCTTGTAATTGTAGCC
TCTCTCATCCAAACCCCCTGAAGCTTCTCCGGCGCAACCGTCCTTATAATCGCCCACGGG
CTCACCTCTTCCATGTACTTCTGCTTGGCCAATTCAAACTATGAGCGCACTCATAACCGC
ACCATACTACTATCCCGAGGACTTCAAATTCTGCTTCCATTAATAGCCTTCTGATGGCTC
GCAGCAAGCCTTACTAACCTTGCCCTACCTCCCACTATTAATCTACTAGGCGAACTCTTT
GTAATCACAACCTCATTTTCCTGATCCCATATCACCATTGTATTAACGGGCCTTAATATA
CTGATCACAGCCCTCTACTCTCTCCACATGTTCATTACAATACAACGAGGAACACTCACA
CACCACATAATCAATATAAAACCCCCCTTCACACGAGAAAACATATTAATATTCATACAC
CTCGCTCCAATTATCCTTCTATCCCTCAACCCCAACATCATCCTGGGATTTACTTCCTGT
AGATATAGTTTAACTAAAACATTAGATTGTGAGTCTAACTATAGAAGCTTACCACTTCTT
GTTTACCGAGAAAACTCACAAGGACTGCTAATCCATGCCTCCGTACCTAAAGCTACGGTT
TTCTCAACTTTTAAAGGATAACAGCTATCCGTTGACCTTAGGAGTCAAAAACATTGGTGC
AACTCCAAATAAAAGTAATAATCATGCACACCCCCATCATAATAACAACCCTCATCTCCC
TAACCCTTCCAATTTTTGCCACCCTCATCAACCCCTATAAAAAACGCTCATACCCAGACT
ACGTAAAAACAACCGTAATATGTGCTTTCATTACCAGCCTCCCCTCAACAACTTTATTCA
TCCTCCTAAACCAAGAAACAACCATTTGAAGTTGACATTGAATAATAACCCAAACATTAG
ACCTAACACTAAGCTTTAAACTAGATTACTTCTCTATAATATTTATTCCAATCGCACTAT
TCATCACCTGATCCATTATAGAATTCTCGCTATGATACATAAACTCAGACCCAAATATCA
ATCAATTCTTCAAATACCTCCTTATTTTCCTTACAGCCATACTAATTCTAGTCACTGCCA
ACAACCTTTTCCAATTCTTTATTGGCTGAGAGGGTGTAGGAATTATATCTTTTCTCCTAA
TTAGCTGATGACACGCTCGGACAGACGCCAACACAGCAGCCATCCAAGCAATCCTATATA
ATCGCATTGGCGACATTGGTCTTATCCTGGCCATAACATGATTTCTCCTACATTACAACT
CATGAGACCTCCAACAAATACTAGCCCTAAACTCCAACTCAAGCTCCCTTCCATTGGTAG
GCCTCCTCCTAGCAGCAGCAGGAAAATCAGCTCAATTCGGCCTTCACCCCTGACTACCTT
CTGCCATAGAGGGCCCAACTCCAGTCTCAGCCCTACTTCACTCCAGTACCATAGTCATTG
CTGGAGTGTTCTTACTCATCCGCTTCCATCCTCTGATAGAAACCAACACAATAATTCAAA
ATCTTACACTATGCCTGGGGGCTACCACTACCCTATTTGCAGCCATCTGCGCCCTCACAC
AAAACGACATTAAAAAAATTGTAGCCTTCTCCACCTCAAGCCAGCTAGGTCTAATAATAG
TCACCATTGGCATCAACCAACCATACCTAGCATTCCTACACATCTGCACCCATGCTTTCT
TTAAAGCCATACTTTTTATATGCTCCGGATCCATTATCCACAACCTAAACAACGAACAAG
ACATTCGAAAAATAGGGGGCCTATTCAAAACAATACCCCTCACCTCAACTTCCATAATCA
TTGGCAACCTAGCACTCACAGGAATACCCTTCCTCACAGGCTTCTACTCCAAAGACCTCA
TCATCGAAGCCACAAACACGTCATATACCAACGCCTGAGCCCTATTTATTACTCTCATCG
CTACCTCCCTAACAAGCGCCTACAGCACTCGAACCATCCTCCTCACCCTAACAGGACAAC
CCCGTTTTCCAGCCCTAACAAATATCAACGAAAATAACCCCACCCTATTAAACCCAATTA
AACGCCTCACAATAGGCAGCATGGTTACAGGATTTCTTATCACCAACAACATCCCTCCAA
CCTCACCCCCCCAACCAATAATACCCCTCTACCTAAAACTCTCAGCCCTGTGCGCAACTG
CCCTAGGATTCCTAGCAGCCCTAGACCTCACCCTCATAACAAACAAACTAAAAATAAAAA
ACCCATCACAAGTATTCAAATTCTCCAATATACTAGGATATTTTCCCACCACAATTCACC
GCACAATCCCCTATCAAAACCTACTCATAAGCCAAAATTTAGCCCTCCTCCTACTAGACT
CAACATGACTAGAAAAATCTATACCTAAAACAATCTCACAAGCACACATCACCGCTTCCA
TAACTATAACCACCCAAAAAGGCATAATCAAACTCTATTCCCTTTCTTTCCTTATCCCCC
TCACCCTGGCCTTATTCCTAATAATATA---GCCTATTGCCCCGAACAATCTCAATTACA
ACATATACACCAACAAATAGCGTTCAACCAGCAACTACCACCAATCAACGCCCATAATCA
TACAAAGCACCCGCACCAATAGAATCACCCCGAATCAACCCTGACCCCTCCCCCTCAAAA
ATCACCCAATCACCAGTATCGCTAAAACTAACCACCACCACTACCGCCTCATCCAAACTT
AAAACCCATAAAACTAACATCACCTCCATTATTAACCCTACTAAAAGACCTCCCAATACC
TCAAGCCCCGAACCCCATGTCTCAGGATACTCTTCAATAGCCATTGCTGTAGTATAACCA
AAAACAACCATCATACCTCCCAGATAAACCAAAAACATCATTAAACCCATATAAACCCCC
CCACAATTTAAAACGATCACACAACCAACCACACCACTAACAATCAACGCTAAACCCCCG
TAAATAGGAGAAGGCTTAGAAGAAAACCCCACAAACCCCATAACCAATAAAACACTCAAT
GCAAACAAAATATACGCCATTGCTTCCACATGGACTCCAACCATAACTAACGGCATG-AA
AAACCATCGTTGTACTTCAACTATAAAAGCACC-AATGACTCCAATACGCAAATCCAACC
CAATCATAAAAACAATCAATCACTCCCTCATTGATCTACCCACCCCGCCCAACCTTTCCA
TATGATGAAACTTCGGCTCACTTCTCACAGCCTGTCTAACCTTACAAATCATTACAGGTC
TACTATTAGCAATACATTACTCACCGGACACCTCCTCCGCCTTCTCCTCAATTGCACACA
TCACCCGAGACGTAAACTATGGCTGGATTACCCGCTATCTCCACGCCAATGGTGCCTCTA
TGCTCTTCATCTGCCTTTTCCTGCACATCGGCCGAGGCCTTTACTATGGCTCATACCTCC
TTCTAGAAACCTGAAACATCGGCATTGTACTCCTTCTTATAACCATAACAACAGCTTTCA
TGGGCTACGTTCTTCCATGAGGCCAAATATCATTCTGAGGGGCAACGGTAATCACAAACC
TACTATCAGCAATCCCGTACATCGGAACTAACCTTGTCCAATGAATCTGAGGAGGATACG
CCATTGATAGCCCCACCCTCACACGATTCTTCACCCTGCACTTTATCCTACCCTTCATCA
TCATCGCCCTCGCAGTCGTACACTTACTATTCCTACACGAAACAGGATCAAACAACCCTT
GTGGAATTTCCTCCGACTCGGACAAAATCGCCTTCCACCCCTACTACACAATCAAAGACA
TCCTAGGTCTGATCCTCCTTCTCTTCATCCTAGCAACACTAACACTACTCTCACCCAACC
TCCTAAACGACCCAGATAACTACACTCCAGCCGACCCACTAAACACTCCCCCACACATCA
AACCAGAATGATACTTCCTATTTGCATACACAATCCTACGATCTATCCCTAACAAACTAG
GAGGCGTACTAGCATTATTCCTATCAATCTTCATCTTAGCAGCCATCCCCATACTTCACA
AATCCAAACAACAAAGTATAATATTCCGCCCACTCAGCCAATTCCTATTCTGACTCCTGA
TCACAATCCTACTAACCCTTACCTGAATTGGAAGCCAACCGGTAACCCAACCCCTCATCA
CTATCGGCCAAGTAGCATCCATTATATACTTCATTACAATTCTAATCCTAATACCGCTGG
CCTCCCTAATTGAAAACAACCTACTCAAATGAACTTGCCCTCGTAGTATAAACTAATACA
CTGGCCTTGTAAACCAGAAATGAACAC------CCTTCCTAGGGC----AA-TCAAAAAG
AAAGCATCTAGCTCCACCACCAACACCCAAAGCTGGCATTCTAA-CTTAAACTACTTTCT
GCACTC-TTATGTTGTATGAACTTC-ATAAGATAATCCTAGTATTAACCT-ACTC-ATAA
TA-CTACTATGTAATTCGTGCATTACTGCTAGCCAACATGTATAATATATAGTACTATAT
ATGCTTGACTGTACATAGAACATATTATTACAT-ACCAACATAACATCCACCAAACAACA
TGCTTACAAGCAAGTACTCTACTATAGC--CTCAACAGTAATACAT-AATATGAC-TTTC
TCCAAAGTTCAACCCATCACCCACATGAATATCAACTAAACCAACCCATGCCTATCGTC-
--CAT-AGTACATTAAATCGTTCATCGGACATAGTACATATCTATTAAAT----------
----------------------AATCCTTC----TCACCACGGATGCCCCCCCTCACTTA
GGAGTCCCTTGTTCACCATCCTCCGTGAAATCAATATCCCGCACAAG-AGTGCTACT-CT
CCTCGCTCCGGGCCCATAACTCGTGGGGGTAGCTATACTTGAGCTGTATCCGGCATCTGG
TTCTTACCTCAGGGCCATAACAACCAACAT-CGCCCACACGTTCCCCTTAAATAAGACAT
CTCGATGGATCACGGGTCTATCACCCTATTAACCAGTCACGGGAGATCTCCATGCATTTG
GTATCTTTTATCT--CTGGTCTGCACGC-AACCCCATCGCAG-AATGCTGACTCC----C
ACCACAT-CTCGTCCTGTATGCGCCTGTCTTTGATTCCTAGTAC-ATGCA-GTCATTAAT
CGCACCTACGGTT-CAATATTCTAGCTCC---ACG-CAAACCTT-AGCTGGG--TGTTAT
TTAATCCATGCTTGTAGGACATACCAA-TGATTA----TCTTAACCAAATACCATTCTTA
TCCTGTT-------------------------AATCAAACTAC---AACCACACCTCATC
AAACCCCCCCACCCCCCATCTCCGACCTTCATCC--AAAACCCACTCTTGCC-AAACCCC
-AAAAA--CAAAAGTCTTA-ATATTTCCGATCAGAGCTCGCG---TTTTTATCTTTTGGG
TGTACATAACTCCAACTGCCATTCTCTCAACTAACAAAC---------------------
----ATTTACTTCACTAAAC--ACCCCTTACAC---------------------------
----------CAACCCACAATAGAC-----------------------------CCATCT
CACACAACCCGAAAGAAGCTGCCCCACAACCAT-ACTAACACCCCT
[16] MFASgb
GTTTATGTAGCTTAAACCCAC-CCAAAGCAAGACACTG-AAAATGCCTAGATGGGTTTGC
A-CACCCCATAAACAAATAGGCTTGGTCCTGGCCTTTCTATTAGCT-CTTAGCAGGATTA
CACATGCAAGCATCCCCGCTCCGGTGAAGACGCCCTATAA--ATCATC-ATGACCAAGAG
GAGCAAGCATCAAGCACGCA-C-ACGCAGCTCAAAACGCTTTGCCTAGCCACA-CCCCCA
CGGGAGACAGCAGTGACAAGTATTTAGCAATAAACGAAAGTTCAACTAAGCCATGCTATA
TTTA--GGGTTGGTCAATTTCGTGCCAGCCACCGCGGTTACACGATTAACCCCAGCTAAT
AGGGATCGGCGTAGAGGGTGTTTAAGATC----T---AAC------ATAA-TAAAGCTAA
ACTCCACCTAAACTGT--AAAACCCTAGCTAAT-GTAAAATAAACTACGAAAGTGGCTTT
AAAGCTTCTGAACACACAATAGCCAAGACCCAAACTGGGATTAGACACCCCCACTATGCT
TGGCCCTAAACCTCAGTAGTT-AGATAACAAAACTACTCGCCAGAATACTACAAGCAACA
GCTTAAAACTCAAAGGACTTGACGGTGCTTTACA-TCCCCCTAGAGGAGCCTGTTCCGTA
ATCGATAAACCCCG-ATCCACCCTACCCTCTCTTGCTCAGCCTATATACCGCCATCTTCA
GCAAACCCTAATGAGGGCC-ACAAAGTGAGCGCAAACGCC--G-TCGCCGCGAATACGTT
AGGTCAAGGTGTAGCCCATGAGACGGTAAAAAATGGGCTACATTTTCTATTTCAGAAAA-
CCCACGAAAACCCTTATGAAACTTAGGGGTCCAAGGAGGATTTAGCAGTAAATTAAGAAT
AGAGTGCTTAATTGAACCAGGCCATAAAGCGCGCACACACCGCCCGTCACTCCTCTCAAA
TATATTT-AAGGAATATCCTAACTAAACGCCCTA-ATATTTATATAGAGAGGATAAGTCG
TAACATGGTAAGCGTACTGGAAGGTGCGCTTGGATAAATCAAGGTATAGCTTAATACAAA
GCACCCGGCTTACACCCAGAAGATCTCAATACCACTTGATTACCTTGAGCCAATGCTAGC
CCTAAGCACAACC---AACACTAATACCAAGCCAACACA------CACTAAACCATTTAC
CTATAC-AAAGTATAGGCGATAGAAATTTTAATCTGGCGCTATAGACACAGTACCGTAAG
GGAAAGATAG--AAAACCACCCAAGCACAAAACAGCAAGGACTAACCCCTGTACCTTTCG
CATAATGAATTAGCTAGAAACAATTTCACAAAGAGGACTACAAGCCAAACC-CCCCGAAA
CCAGACGAGCTACCCAAAAACAGCTAAAAGAGCGCACCCATCTATGTGGC-AAGATAGTG
GGAAGATTTCTGGGTAGAGGTGACAAGCCTACCGAGCCTGGTGATAGCTGGTTATCCAAG
ACAGAATCTTAGTTCAACCTTAAGCTTACCTATAGAACTA------CCTAATCCCCCTGT
AAGCTTAACTGCTAGTCTAAAGAGGGACAGCTCTTTAGACACTAGG-AAAAAACCTTACA
GAGAGAGTAAA---GCCCT-CAATCGCCATAGTTGGCTTAAAAGCAGCCATCAATTAAGA
AAGCGTTCAAGCTCAACACT-AACCACCA-CAAAAATACC--AAACACATAACTGAACTC
CTCACACCACATTGGATTAATCTATCACCATATAGAAGCAATAATGCTAGTATAAGTAAC
ATGAA--TATTTTCT---CCACCGCATAAGCCT-----AAATCGGACCG-AAAGCCTCAC
CGATATCTAACAGCCAGGCA-TAACAAGC-ACAAACAAGCCCATGCCACCTTCACTGTTA
ACCCAACACAGGCATGC-CTCAAGGAAAGGTTAAAAAAAGT--AAAAGGAACTCGGCAAA
CTCAAACCCCGCCTG-TTTACCAAAAACATCACCTCTAGCATTACTAGTATTAGAGGCAC
TGCCTGCCCAGTGACACACGTTTAACGGCCGCGGTACCCTGACCGTGCAAAGGTAGCATA
ATCACTTGTTCTTTAAATAGGGACTCGCATGAAAGGCACCACGAGGGTTTAACTGTCTCT
TACTTTTAACCAGTGAAATTGACCTGCCCGCGAAGAGGCGGACATA-AAACAATAAGACG
AGAAGACCCTATGG--AGCTTTAATCTATTAATGCAACTAAAAA-TCACACAAACCCACG
GACCTTTAA---ACTACTAACACCTGCATTAAAAATTTTGGTTGGGGCGACCTCGGAGCA
CAACAAAACCTCCGAATAACACATGCCAAGACTACACAAGTCAAAGCGAACTAACACTCA
TAATTGATCCAATT-ATTTGATCAACGGAACAAGTTACCCTAGGGATAACAGCGCAATTC
TATTCTAGAGTCCATATCGACAATAGAGCTTACGACCTCGATGTTGGATCAGGACATCCT
AATGGTGCAGCAGCTATCAAGGGTTCGTTTGTTCAACGATTAAAGTCCTACGTGATCTGA
GTTCAGACCGGAGCAATCCAGGTCGGTTTCTATCTATTG-CACATTTCTCCCTGTACGAA
AGGACAAGAGAAATAAGGCCCACTTCA-TA-AAGCGCCTTCATTAC--ATAAATGACCTA
GTCTTAATTTA-GCAAAATACCCCACATTCCACCCGAAAACAGGGTT-TGTTAAGATGGC
AGAGCCCGGCAATTGCATAAAACTTAAAACTTTGTAACCAGAGGTTCAACTCCTCTTCTT
AACACCATGACCACAGTAAACCTTCTACTTATAGTCATGCCCACATTAGCTGCCATAGCA
TTCCTCACACTCGTTGAACGAAAACTACTAGGCTATATACAACTACGAAAAGGGCCCAAT
GTCGTAGGTCCATTTGGACTATTACAACCCTTCGCTGATGCTATAAAACTTTTCACTAAA
GAACCCCTAAAACCCTCAACATCTGCCACCACCCTCTATATTATCGCACCCGCTCTAGCC
TTCTTCATCACCCTTCTCCTATGAACCCCCCTCCCTATACCCAACGCCCTAATCAATCTC
AACCTAGGACTCCTATTCACCCTAGCCATACTCAGCCTAATCGTCTACTCCATCCTATGA
TCAGGATGAGCATCAAACTCAAACTACGCCCTAATCGGAGCCCTACGAGCCGTCGCCCAA
ACAATTTCATACGAAGTCGCTCTCACCATTATTCTACTATCAGTCCTGCTAATAAGCGGC
TCATTTAATCTCAGTACACTCATTACAACACAAGAACATCTATGACTCCTCCTACCATCG
TGACCCTTAGCCATAATATGATTTACCTCCACACTAGCAGAAACAAACCGAACCCCTTTT
GACCTCATAGAGGGCGAATCAGAACTAGTATCAGGCTTCAACATTGAATACGCCGCAGGC
CCATTCGCTCTATTCTTCATAGCCGAATACACAAACATCATTATGATAAACGCCTTAACA
ACCACAATCTTCCTAGGCACATTCTACCCCACCTACTCACCAGAACTATTCACAGCATGC
TTCACCACCAAAACACTCTTCCTAACTTCCCTGTTTCTATGAGTCCGGGCAACATACCCC
CGGTTCCGTTACGACCAACTTATACACCTACTATGAAAAAATTTCCTCCCCCTCACGCTA
GCACTACTCATATGATCCACCTCAACACTCATCGCAATCTCCAGCATTCCCCCCCAAACC
T-AGAAATATGTCTGACAAAAGAGTTACTTTGATAGAGTAAATAATAGAGGCC-CAACCC
TCTTATTTCTAGGACTGTAGGTATCGAACCCACCCCTGAGAATCCAAACTTCTCCGTGCT
ACCCCACACACTCTATCCTA--AAGTAAGGTCAGCTAAA-CAAGCTATCGGGCCCATACC
CCGAAAATGTTGGTCATATCCTTCCCGTACTAATTAACCCACTAGCTCAACCCATTATCT
ACACCACAATAATCACAGGCACGCTTATCACAACACTAAGCTCACACTGATTCCTCGCCT
GAGTAGGCCTAGAAATAAACATGCTCGCCTTCATTCCAATCCTAATAAAAAAAACAAACC
CCCGTTCTACAGAAGCTGCCATCAAATACTTCTTAATACAATCTACCGCATCTATAGTCC
TCATAATAGCAATCATCTCCAACAACCTACTATCAGGATGCTG---AACAACAACAAGCT
ACATCAATCAACCCCCATCCCTAATAATAATAACCGCCCTCGCCATAAAACTAGGAATAG
CCCCCTTCCACTTCTGGGTTCCAGAAGTCACCCAAGGAACACCCCTAACCTCCGGCCTAC
TCCTCCTTACATGACAAAAACTAGCCCCCATCTCAATCATATACCAAATTCACCCATCAA
TCAACATCCATATCCTCCTAACCCTCTCCACCCTATCCACTGCAATAGGCAGTTGAGGAG
GTCTAAACCAAACACAATTACGCAAAATCCTAGGATACTCCTCAATCACACACATGGGTT
GAATAATAATAACACTAGTATACAACCCGATAACTACAATCTTTTACTTAACTATCTACA
TTATCCTAACAACTACTATATTCCTGACCCTTAACTTGAGCTCAAGTACCACAACCCTCA
TACTATCCCGCACCTGAAACAAATCAACCCACCTAGCACCACTAATAGCACCCATCCTCA
TATCCCTAGGAGGTCTACCCCCTCTAACCGGCTTCCTACCCAAATGAATTATCATCCAAG
AACTCACAATAAACAACAGCTTCCTCATCCCCTCTATTATAACTATCATAACCCTACTTA
ACCTATACTTTTACATACGCCTAATCTATACCACCTCCCTAACACTATTCCCCACATCCA
ACAACACAAAAATAACATGACAACTCGAAAACACAAAACCCATACCCCTTATCCCTCCGC
TCATCATCACCTCTACTCTCCTACTACCAATCTCCCCTCTACTCCTAACCTTTCACTAGA
AATTTAGGTTAAATA-AGACCAAGAGCCTTCAAAGCCCTTAGTAAGTAGAA--ACACTTA
ATTTCTGAAACACA-CAAGGACTGCAAACACCTACTCTGCATCAATTGAACGCAAATCAA
CCACTTTAATTAAGCTAAGCCCTTACTAGATCAATGGGATTCGAACCCACAAAAACTTAG
TTAACAGCTAAACACCCTAACCGATTGGCTTTGATCCACTTCTCCCGCCGCAGGAAAAAA
AAGGCGGGAG-AAGCCCCGGCAGAAACTCTAAGACTGCTCCTT-GAACTTGCAATTCAAC
ATGAAAATCACCTCGGGGCTGGTAAAAGGAGGACTAGACCCCCGTCTTTAGGTTTACAGC
CTAACA-CTT-ACTCAGCCACTTTACC----------------------A--CCTATGCT
TATCGATCGTTGACTCTTTTCAACAAACCATAAGGACATCGGAACCCTGTATTTACTATT
TGGTGCATGAGCTGGGGTCATAGGCACTGCCCTGAGCCTCCTCATTCGAGCTGAACTAGG
CCAACCCGGCAGCCTACTAGGCAACGACCACATCTACAACGTCATTGTAACGGCCCATGC
ATTCGTTATAATTTTCTTTACAGTTATACCCATTATAATCGGAGGGTTCGGGAACTGACT
AGTGCCCCTAATAATCGGCGCTCCCGACATAGCATTTCCCCGTCTAAACAATATAAGCTT
TTGACTCCTCCCCCCTTCTTTCCTGCTACTAATTGCATCAGCCGTAGTAGAAGCTGGTGC
CGGAACAGGCTGAACAGTATATCCCCCTCTAGCAGGAAACTTCTCCCACCCAGGAGCTTC
TGTAGATTTGATTATCTTCTCCCTCCACTTAGCAGGTATTTCCTCCATCTTAGGAGCCAT
CAACTTTATTACCACTATTATCAACATAAAACCTCCCGCAATATCCCAATACCAGACTCC
TTTATTTGTCTGATCAATCTTAATCACGGCTATCCTCCTACTACTCTCTCTACCAGTCCT
AGCCGCCGGCATTACCATGTTACTAACAGATCGCAACCTCAACACTACTTTCTTTGATCC
TGTTGGAGGAGGAGATCCTATCTTATACCAACACCTATTTTGATTCTTCGGTCACCCCGA
AGTCTACATCCTTATTCTTCCCGGCTTTGGGATAGTCTCCCACATTGTAACCTACTACTC
TGGAAAAAAAGAACCATTTGGGTACATGGGTATAGTTTGAGCCATAATATCAATTGGGTT
TTTAGGTTTCATTGTATGAGCCCACCACATATTTACAGTTGGCATAGACGTAGATACACG
AGCCTATTTCACTTCCGCCACTATAATCATTGCAATCCCCACCGGTGTGAAAGTTTTTAG
CTGGCTCGCTACACTTCATGGAGGCAACATTAAATGATCCCCAGCAATACTTTGAGCCCT
GGGCTTTATCTTCCTATTTACCGTGGGAGGTTTAACCGGCATTATCTTGGCAAACTCATC
CCTAGATATCGTACTACACGACACATACTACGTTGTCGCCCACTTCCATTATGTTTTATC
AATAGGGGCTGTATTTGCCATTATAGGAGGCTTTATACATTGATTTCCTTTATTCTCAGG
CTATACACTAAACCAAACTTGTGCCAAAGCCCACTTTATCATCATATTCGTGGGCGTAAA
TTTAACTTTCTTTCCACAACACTTCCTTGGCCTGTCCGGAATACCCCGACGCTATTCTGA
TTATCCTGATGCCTACACCACATGAAACATCCTATCATCTATAGGCTCCTTCATCTCACT
AGTAGCAGTAATCTTAATAATCTACATGATCTGAGAAGCCTTTGCTTTAAAACGTAAAGT
ACTACTAATCGAACAACCCCTTACTAGTCTAGAATGACTAAATGGCTGCCCCCCACCTTA
CCATACATTCGAAGAACCAACCTATATCAAACT-AAACGAAAAAGGAGAGAGTCGAACCC
CCCAGGACTGGTTTCAAGCCAGTCTTATAGCCCCTATAACTTTTTCAA-CAAGATATTAG
-AAAAATCATTTCATAGCTTTGTCAAAGCTAAATCATAGGCCA-AACCCTATATATCTTA
CATGGCCCATCCAGTTCAACTAAGCCTGCAAGACACCACATCTCCTATTATAGAGGAGCT
AATCACTTTCCATGACCATGCTTTTATAGCCATATCTTTAATCAGCTTCCTAGTGTTGTA
CGCCTTGCTCTCAACACTCACAACAAAACTAACCAATACTAACATCACAGATGCCCAAGA
AATAGAAACTATCTGAACTATCTTACCCGCAATTATCTTAATCCTAATTGCTCTCCCATC
CCTACGCATCCTATACCTAACAGATGAAGTCAACGACCCATCCTTCACCATCAAATCAAT
TGGACACCAGTGATATTGAACCTACGAATACACGGACTACGGAGGCCTAATTTTCAATTC
CTACATACTACCCCCACTATTCTTAAACCCAGGAGACCTCCGACTCCTAGAAGTTGACAA
TCGGGTAGTCCTTCCAATTGAAGCCCCCGTGCGCATAATAATTACATCCCAAGACGTCCT
ACACTCGTGAACTATCCCCACACTAGGCCTAAAAACAGATGCCGTACCCGGACGTCTAAA
TCAAACCGTTTTCACGGCCACACGACCAGGCGCCTATTACGGACAATGCTCAGAAATCTG
TGGCGCAAATCACAGCTTCATACCAATTGTCGCAGAACTAATCCCACTAAAAATCTTTGA
AATAGGACCTGTACTTACTCTGTAAATAACCCCGCTTA--------CTCTCTCTCTCTCT
CCCCTAGCACTCCCACCTCAAAAACTCTCAAAATACCCTAC---AAG-CTCATTGTATAG
CTATCCCAGCATTAACCTTTTAAGTTAAAGACGGGGG----AATACACCCCCTACAGTGA
AATGCCCCAATTAGACACATCGACATGATTCACCACTATTATGACGATGCTTCCTACACT
ATATCTTATCACACAACTAAAACTACTAAACACAAACCACTACCAACCACCTCCTACAAA
AAACTCCAACCTACAATCTCACGGTATCCGCTGACAACCAAAATGAACGAAAACTTGTTT
ACCCCTTTCTCAACCCCAACAATCCTAAACCAACCCGCCACAATCCCAATTATCCTGTTC
CCCGCCACGCTGGTCTTAACCTCTAAACACCCCATTAATAACCGACTAGCTACCATTCAA
CAAAACCTGATTCAACTCACCCTAAAACAAATAATAATAACTCACAACGCTAAGGGACAA
ACCTGATCTTTAATACTAACATCCCTAATCACCTTTATCGCTATAACAAACCTCTTAGGA
CTTCTGCCCTACTCATTCACACCAACCACCCAACTTTCCATAAACCTAGCCATAGCAATC
CCCCTATGAGCAGGCACAGTAATAGTAGGACTTCGCTTTAAAACCAAAAACTCCCTAGCC
CACCTCCTACCACAAGGCACACCCACACCTCTCATCCCCATGTTGGTAGTAATCGAAACT
ATCAGCCTACTTATTCAACCGGTAGCCCTAGCCGTACGACTAACCGCAAACATCACAGCC
GGCCATCTGCTAATACACCTAATTGGAAACGCCGCACTAGCACTATCAACCGCTAACTTC
TCCCTAACTCTACTAACTTCCACACTCCTGACACTACTAACTATTCTAGAAATTGCAGTA
GCCCTAATCCAAGCCTATGTCTTCACACTCTTAGTCAGCCTCTATCTGCATAACAATACC
TAATGACTCACCAGACTCACGCCTATCACATAGTTAAACCCAGTCCCTGGCCGCTGACAG
GAGCTCTGTCAGCTTTCTTAATAACATCCGGCTTAGCCATGTGATTTCACTTCTACTCTA
TCACCCTGCTAACACTAGGCCTACTAACCAACATACTAACCTTATATCAATGATGACGTG
ACATTGTACGAGAAAGTACATACCAAGGCCACCACACAATACCCGTCCAAAAAAGCCTTC
GGTATGGAATAACACTATTCATCATCTCAGAAGCATTCTTTTTTATCGGCTTCTTCTGAG
CGTTTTACCACTCAAGCCTCGCCCCAACACCCTGCTTAGGAGGCCATTGACCACCAACAG
GCATCACCCCCCTAAACCCCATAGAAGTGCCCCTCCTAAACATCTCTGTATTACTTGCAT
CTGGAGTTACAATCACCTGAGCTCATCACAGTCTCATAAATAATAACCGAAAACAAACAA
TCCAAGCCCTGCTCATCACAATCCTACTAGGTACCTATTTCACCCTACTACAAGCCTCAG
AGTACTTTGAAGCACCCTTCACCATCTCCGATGGCATCTACGGCTCAACATTCTTCATTA
CCACAGGCTTCCACGGACTCCACGTTATTATTGGATCCACATTTCTCTTTATTTGCCTCA
TCCGCCAACTACTATACCACTTCACATCAAACCATCACTTCGGCTTTGAAGCTGCCGCTT
GGTACTGACACTTCGTAGATGTTATCTGACTACTCCTCTACATTTCTATCTATCGATGAG
GATCCTACTC-TTTTAGTATAACAAGTACAGTTGACTTTCCAATCAATCAGTTTTGA-CA
ACATTC-AAAAAAGAGTAATTAACCTAGTGCTAGCCTTAACAGTCAACACCCTATTAACC
TCGCTACTGATAATTATCATATTCTGGTTACCTCAACTCAACTCCTACGCAGAAAAAACT
AGCCCCTACGAATGTGGATTTGATCCCCTAAACCCCGCTCGCATCCCATTCTCAATAAAA
TTCTTCCTAGTTGCCATTACCTTCCTACTATTTGACCTAGAGATCGCCCTATTATTATCC
TTACCATGAGCCATTCAAACAACAAACCTCCCAACAATAATCAAATCAACCATCGCCTTT
ATTATTATCCTAATTCTCAGCCTAGCCTATGAATGAACTCAAAAGGGGCTAGACTGAGCC
GAATTGGTAAGTAGTTTAAAC-AAAATAAATGATTTCGACTCATTAGATTATGATAACCA
TACTAACCAAATGACCCCCACCTATATAAATATCATACTAGCATTTACTATCTCTCTCCT
AGGCATACTAACCTACCGCTCACACTTAGTAGCTTCTCTCCTCTGCCTAGAAGGAATAAT
AATATCACTCTTTATCATAACCACTCTTATTGCCTCAAACATACACTTCCCCCTAATCAA
CATTATACCCATCATTTTGCTGGTATTCGCTGCTTGTGAAACAGCAGTAGGTCTTGCTTT
ACTAATCTCAATCTCCAACACATACGGACTAGATTACGTTCACAACCTAAACCTGCTTCA
ATGCTAAAGATAATCATCCCAACAACCATACTACTACCTATAACATGGCTTTCTAAAAAC
GACACGATTTGAATCAACTTAACTATACACAGCTTAGCTATCAGCCTCATTCCCTTACTA
TTCCTCAACCAAACCAACACTAACCTCCTCAATCACTCAACCTATCTATCTTCTGACCCA
CTAACAACACCCCTCCTAATATTAACCGCCTGACTCTTAGCTCTTATAATCACAGCAAGC
CAATACCACTTACACAATGAATCCCCTCCACGAAAAAAGTTTTACCTCTCTATAATGGTC
TTCCTACAAATCTCTTTAATTTTCACATTTATAGCTACAGAACTAATCATATTTTATATT
CTATTTGAGACCACTCTCATTCCTACCCTAATTATCATCACCCGATGAGGCAGCCAAGCA
GAACGCCTTAACCCAGGCATATACTTCCTCTTCTATACACTAGCCGGCTCTGTCCCCCTA
CTTATTATGCTAATCTATGCTTATAATAATTTAGGCTCTCTAAATATCACATTACTAACG
CTTGTAGCTCAAAAACTAACAACTACCTGATCCCATAGTCTTACCTGACTAACATGCATA
ATAGCCTTCATAGTAAAAATACCCCTATATGGCTTACACTTATGACTTCCCAAAGCCCAT
GTTGAAGCTCCCATTGCTGGGTCAATAGTCCTCGCCACAGTACTCCTGAAACTAGGTGGC
TATGGCATAATATGACTCACCTCTATCCTTAGTCTCACAACAGAATACATAACCTACCCC
TTCCTCATACTATCTTTATGAGGCATAATCATAACAAGCTCAACCTGTCTTCGACAAACA
GACCTAAAATCACTTATCGCATACTCTTCTGTAAGCCACATAGCCCTTGTAATTGTAGCC
TCTCTCATCCAAACCCCCTGAAGCTTTTCCGGCGCAACCGTCCTTATAATCGCCCACGGG
CTCACCTCTTCCATGTACTTCTGCCTAGCCAATTCAAACTATGAGCGCACCCATAGCCGT
ACCATACTACTATCCCGAGGACTTCAAATTCTACTTCCACTAATAGCCTTCTGATGGCTC
GCAGCAAGCCTTACTAACCTTGCCCTACCTCCCACTATTAATCTACTAGGCGAACTCTTT
GTAATCACAACCTCATTTTCCTGATCCCATATCACCATTGTATTAACGGGCCTTAACATA
CTGATCACAGCCCTCTACTCTCTCCACATGTTCATTACAATACAACGAGGAACACTCACA
CACCACATAATCAATATAAAACCCCCCTTCACACGAGAAAACATATTAATATTCATACAC
CTCGCTCCAATTATCCTTCTATCCCTCAACCCCAACATCATCCTGGGATTTACTTCCTGT
AGATATAGTTTAACTAAAACATTAGATTGTGAGTCTAACTATAGAAGCTTACCACTTCTT
ATTTACCGAGAAAACTCACAAGGACTGCTAATCCATGCCTCCGTACCTAAAGCTACGGTT
TTCTCAACTTTTAAAGGATAACAGCTATCCGTTGACCTTAGGAGTCAAAAACATTGGTGC
AACTCCAAATAAAAGTAATAATCATGCACACCCCCATCATAATAACAACCCTCATCTCCC
TAACCCTTCCAATTTTTGCCACCCTCATCAACCCCTATAAAAAACGCTCATACCCAGACT
ACGTAAAAACAACCGTAATATGTGCTTTTATTACCAGCCTCCCCTCAACAACTTTATTCA
TCCTCCTAAACCAAGAAACAACCATTTGAAGTTGACATTGAATAATAACCCAAACATTAG
ACCTAACACTAAGCTTTAAACTAGATTACTTCTCTATAATATTTATTCCAATCGCACTAT
TCATCACCTGATCCATTATAGAATTCTCGCTATGATACATAAACTCAGACCCAAATATCA
ATCAATTCTTCAAATACCTCCTTATTTTCCTTACAGCCATACTAATTCTAGTCACTGCCA
ACAACCTTTTCCAATTCTTTATTGGCTGAGAGGGTGTAGGAATTATATCTTTTCTCCTAA
TTAGCTGATGACACGCTCGGACAGACGCCAACACAGCAGCCATCCAAGCAATCCTATATA
ATCGCATTGGCGACATTGGTCTTATCCTGGCCATAACATGATTTCTCCTACATTACAACT
CATGAGACCTCCAACAAATACTAGCCCTAAACTCCAACTCAAGCTCCCTTCCATTGGTAA
GCCTCCCCCTAGCAGCAGCAGGAAAATCAGCTCAATTCGGCCTTCACCCCTGACTACCTT
CTGCCATAGAGGGCCCAACTCCAGTCTCAGCCCTACTTCACTCCAGTACCATAGTCATTG
CTGGAGTGTTCTTACTCATCCGCTTCCATCCTCTGATAGAAACCAACACAATAATTCAAA
ATCTTACACTATGCCTGGGGGCTACCACTACCCTATTTGCAGCCATCTGCGCCCTCACAC
AAAACGACATTAAAAAAATTGTAGCCTTCTCCACCTCAAGCCAGCTAGGTCTAATAATAG
TCACCATTGGCATCAACCAACCATACCTAGCATTCCTACACATCTGCACCCATGCTTTCT
TTAAAGCCATACTTTTTATATGCTCCGGATCCATTATCCACAACCTAAACAACGAACAAG
ACATTCGAAAAATAGGGGGCCTATTCAAAACAATACCCCTCACCTCAACTTCCATAATCA
TTGGCAACCTAGCACTCACAGGAATACCCTTCCTCACAGGCTTCTACTCCAAAGACCTCA
TCATCGAAGCCACAAACACGTCATATACCAACGCCTGAGCCCTATTTATTACTCTCATCG
CTACCTCCCTAACAAGCGCCTACAGCACTCGAACCATCCTCCTCATCCTAACAGGACAAC
CCCGTTTTCCAGCCATAACAAATATCAACGAAAATAACCCCACCCTATTAAACCCAATTA
AACGCCTCACAATAGGCAGCATGGTTACAGGATTTCTTATCACCAACAACATCCCTCCAA
CCTCACCCCCCCAACCAATAATACCCCTCTACCTAAAACTCTCAGCCCTGTGCGCAACTG
CCCTAGGATTCCTAGCAGCCCTAGACCTCACCCTCATAACAAACAAACTAAAAATAAAAA
ACCCATCACAAGTATTCAAATTCTCCAATATACTAGGATATTTTCCCACCACAATTCACC
GCACAATCCCCTATCAAAACCTACTCATAAGCCAAAATTTAGTCCTCCTCCTACTAGACT
CAACATGACTAGAAAAATCTATACCTAAAACAATCTCACAAGCACACATCACCGCTTCCA
TAACTATAACCACCCAAAAAGGCATAATCAAACTCTATTCCCTTTCTTTCCTTATCCCCC
TCACCCTGGCCTTATTCCTAATAATATA---ACCTATTGCCCCGAACAATCTCAATTACA
ACATATACACCAACAAATAGTGTTCAACCAGCAACTACCACCAATCAACGCCCATAATCA
TACAAAGCACCCGCACCAATAGAATCACCCCGAATCAACCCTGACCCCTCCCCCTCAAAA
ATCACCCAATCACCAGTATCGCTAAAACCAACCACCACCACTACCGCCTCATTCAAACTT
AAAACCCATAAAACTAACATCACCTCCATTATTAACCCTACTAAAAGACCTCCCAAGACC
TCAAGCCCCGAACCCCATGTCTCAGGATACTCTTCAATAGCCATTGCTGTAGTATAACCA
AAAACAACCATCATACCTCCCAGATAAACCAAAAACATCATTAAACCCATATAACCCCCC
CCACAATTTAAAACGATCACACAACCAACCACACCACTAACAGTCAACGCTAAACCCCCA
TAAATAGGAGAAGGCTTAGAAGAAAACCCCACAAACCCCATAACCAATAAAACACTCAAT
GTAAACAAAATATACGCCATTGCTTCCACATGGACTCCAACCATAACTAACGGCATG-AA
AAACCATCGTTGTACTTCAACTATAAAAGCACC-AATGACTCCAATACGCAAATCCAACC
CAATCATAAAAACAATCAATCACTCCCTCATTGATTTACCCACCCCGCCCAACCTTTCCA
TATGATGAAACTTCGGCTCACTTCTCACAGCCTGTCTAACCTTACAAATCATCACAGGCC
TACTCCTAGCAATACACTACTCACCAGACACCTCCTCCGCCTTCTCCTCAATTGCACACA
TCACCCGAGACGTAAACTATGGCTGGATTACCCGCTATCTCCACGCCAATGGTGCCTCTA
TGCTCTTCATCTGCCTTTTCCTGCACATCGGCCGAGGCCTTTACTATGGCTCATACCTCC
TTCTAGAAACCTGAAACATCGGCATTGTACTCCTTCTTATAACCATAACAACAGCTTTCA
TGGGCTACGTTCTTCCATGAGGCCAAATATCATTCTGAGGGGCAACGGTAATCACAAACC
TACTATCAGCAATCCCGTACATCGGAACTAACCTTGTCCAATGAATCTGAGGAGGATACG
CCATTGACAGCCCCACCCTCACACGATTCTTCACCCTGCACTTTATCCTACCCTTCATCA
TCATCGCCCTCGCAGTCGTACACTTACTATTCCTACACGAAACAGGATCAAACAACCCTT
GTGGAATTTCCTCCGACTCGGACAAAATCGCCTTCCACCCCTACTACACAATCAAAGACA
TCCTAGGTCTGATCCTCCTTCTCTTCATCCTAGCAACACTAACACTACTCTCACCCAACC
TCCTAAACGACCCAGATAACTACACTCCAGCCGACCCACTAAACACTCCCCCACACATCA
AACCAGAATGATACTTCCTATTTGCATACACAATCCTACGATCTATCCCTAACAAACTAG
GAGGCGTACTAGCATTATTCCTATCAATCTTCATCTTAGCAGCCATCCCCATACTTCACA
AATCCAAACAACAAAGTATAATATTCCGCCCACTCAGCCAATTCCTATTCTGACTCCTAA
TCACAATCCTACTGACCCTTACCTGAATTGGAAGCCAACCGGTAACCCAACCCCTCATCA
CTATCGGCCAAGTAGCATCCATAATATACTTCATCACAATTCTAATCCTAATACCACTGG
CCTCCCTAATCGAAAACAACCTACTCAAGTGAACTTGCCCTCGTAGTATAAATTAGTACA
CTGGCCTTGTAAACCAGAAATGAACAC------TCTTCCTAGGGC----AG-TCAGAAAG
AAAGTACCTAACTCCACCACCAACACCCAAAGCTGGCATTCTAA-CTTAAACTACTTTCT
GCACTC-TTATGTTGTATAAACCCC-ATAAGATAGTCCTAGTATTAACCT-ACTC-ATAA
TA-CTACTATGTAATTCGTGCATTACTGCTAGCCAACATGTATAATATATAGTACTATAT
ATGCTTGACTGTACATAAAACATATTATTACAT-ATCAACATAACACCTGCCAGACAACA
TGCTTACAAGCAAGTACTCTAGTATAAC--CTCAACAGTAACACAT-AATATGGC-TCAA
TCCAAAGTTTAACCCATTCCCCACATGAATATCGACCAAACCAACTCATGTCAACCGTC-
--CAT-AGTACATTAAATCGTTCATCGGACATAGCACATATCTATTAAAT----------
----------------------AATCCTCC----TCACCACGGATGCCCCCCCTCACTTA
GGAGTCCCTTGTTCACCATCCTCCGTGAAATCAATATCCCGCACAAG-AGTGCTACT-CT
CCTCGCTCCGGGCCCATAACTCGTGGGGGTAGCTATACTTGAGCTGTATCCGGCATCTGG
TTCTTACCTCAGGGCCATAACAACCAGCAT-CGCCCACACGTTCCCCTTAAATAAGACAT
CTCGATGGATCACGGGTCTATCACCCTATTAACCAGTCACGGGAGATCTCCATGCATTTG
GTATCTTTTATCT--CTGGTCTGCACGC-AACCCCATCGCAG-AATGCTGACTCC----C
ACCACAT-CCCGTCCTGTATGCGCCTGTCTTTGATTCCTAGTAC-ATGCA-GTTGTTGAT
CGCACCTACGGTT-CAATATTCTAGCTCC---ACA-CGAACTTT-AGCAGGG--TGTTAT
TTAATTCATGCTTGTAGGACATACCAA-TAATTA----TCTTAGCCAAATACCATTCCCA
CCCCGCC-------------------------AATCAAACCAC---AACCGTACCTCATC
AAACCCCCCCA-CCCCCATCTCCGACCTTCATCC--AAAACCCACTCTTGCC-AAACCCC
-AAAAA--CAAAAGTCTTA-ATATATCCGATCAGAGCTTGCA---TTTTTATCTTTTAGG
TGTGCACAACTCCAACTGCCATTCTCTCAACTAACAAAC---------------------
----ATTTACTTCACTAAAC--ACCCTTTACAC---------------------------
----------CAACCCACAATAGA-----C------------------------CCCTCT
CACACAACCCGAAAGAAGCTACCTCACAACTAT-ACTAACACCCCT
[17] MTON
GTTTATGTAGCTTAAACCCAC-CCAAAGCAAGACACTG-AAAATGCCTAGATGGATTTGC
A-TACCCCATAAACAAATAGGCTTGGTCCTGGCCTTTCTATTGGCT-TTTAGCAAGATTA
CACATGCAAGCATCCCCACCCCGGTGAAGACGCCCTACAA--ACCACT-ATGACCAAGAG
GAGCAAGCATCAAGCACGCA-C-ATGCAGCTCAAAACGCTTTGCCTAGCCACA-CCCCCA
CGGGAGACAGCAGTGACAAATATTTAGCAATGAACGAAAGTTTAACTAAGCTATGCTATA
TTTA--GGGTTGGTTAATTTCGTGCCAGCCACCGCGGTCACACGATTGACCCCAGCTAAT
AGGGATCGGCGTAGAGGGTGTTTAAGATC----T---GAC------ACAA-TAAAGCTAA
ACTCCATCTAAACTGT--AAAACCCTAGCTGAT-GTAAAATAAACTACGAAAGTGGCTTT
AAAGCTTCTGAACACACAACAGCCAAGACCCAAACTGGGATTAGACA-CCCCACTATGCT
TGGCCCTAAACCTCAGTAGTT-AAACAACAAAACTACTCGCCAGAATACTACAAGCAACA
GCTTAAAACTCAAAGGACTTGACGGTGCTTTACA--CCCCCTAGAGGAGCCTGTTCCATA
ATCGATAAACCCCG-ATCCACCTCACCCTCTCTTGCTTAGCCTATATACCGCCATCTTCA
GCAAACCCTGATAAAGGTT-ACAAAGTGAGCACAAACGCC-CTGCCGCCGCAAAAACGTT
AGGTCAAGGTGTAGCCCATGAGGGGGGTAAAAATGGGCTACATTTTCTACATCAGAAAAC
CCCACGAAAACTCTTATGAAACCTAAGAGTCCAAGGAGGATTTAGCAGTAAATTAAGAAT
AGAGTGCTTAATTGAACCAGGCCATAAAGCGCGTACACACCGCCCGTCACTCCCCTCAAA
TGTATTT-AAAGGACATCTTAACTAAACACCCTA-ATATTTACATAGAGGGGATAAGTCG
TAACATGGTAAGTGTACTGGAAGGTGCACTTGGACAAACCAAGGCATAGCTTAATATAAA
GCACCCGGCTTACACCCAGGAGACCTCAATACCACTTGATTGCCTTGAGCCAAGACTAGC
CCCAAGCATAATC---ATCACTAATAACAAGTCAACATA------CACTAAACCATTCAC
CTACAC-AAAGTATAGGCGATAGAAATTTTAACCTGGCGCTATAGATACAGTACCGTAAG
GGAAAGATAG--AAAACCACCCAAGCACAAAACAGCAAGGACTGACCCCTGTACCTTTCG
CATAATGGATTAGCTAGAAACAATTTTACAAAGAGAACTACAAGCCAAATT-CCCCGAAA
CCAGACGAGCTACCCAAAAACAGCTAAAAGAGCGCACCCGTCTATGTAGC-AAAATAGTG
GGAAGATTTTTGGGTAGAGGTGACAAGCCTACCGAGCCTGGTGATAGCTGGTTATCCAAG
ACAGAATCTTAGTTCGACCTTAAGCTTACCTACAGAACCA------CCTAATCCCCCTGT
AAGCTTAATTGCTAGTCTAAAGAGGGACAGCTCTTTAGACACTAGG-AAAAAACCTTACG
GAGAGAGTAAA---AATCC-CAATTTCCATAGTTGGCCTAAAAGCAGCCATCAATTAAGA
AAGCGTTCAAGCTCAACATC-AACCACCT-CAAAAATACC--AAACACACAACTGAACTC
CTCACACCACATTGGATTAATCTATCACCACATAGAAGCAATAATGCTAGTATAAGTAAC
ATGAA--TACTTTCT---CCACTGCATAAGCCT-----AAATCGGACCGAAAAACCTCAC
CGACACTTAACAGCCAAGCA-TAACAAAC-ACAAACAAGTCCATGCCACCTTCACTGTTA
ACCCAACACAGGCATGC-CTCAAGGAAAGGTTAAAAAAAGT--AAAAGGAACTCGGCAAA
CTCAAACCCCGCCTG-TTTACCAAAAACATCACCTCTAGCATTACCAGTATTAGAGGCAC
TGCCTGCCCAGTGACACACGTTTAACGGCCGCGGTACCCTGACCGTGCAAAGGTAGCATA
ATCACTTGTTCTTTAAATAGGGACTCGCATGAAGGGCACCACGAGGGTTTAACTGTCTCT
TACTTTTAACCGGTGAAATTGTCCTGCCCGTGAAGAGACGGGCATA-AGATAATAAGACG
AGAAGACCCTATGG--AGCTTTAATCTATTAATGCATTCAAAAA-CCATACAAACCCACG
GACCTCTAA---ACTACT-ACACCTGCATTAAAAATTTTGGTTGGGGTGACCTCGGAGTA
CAGCAAAACCTCCGAACAACACGTGCTAAGACCACACAAGTCAAAGCGAACTAATATTCA
TAATTGATCCAATA-ATTTGATCAACGGAACAAGTTACCCTAGGGATAACAGCGCAATTC
TATTCTAGAGTCCATATCGACAATAGAGTTTACGACCTCGATGTTGGATCAGGACATCCT
AATGGTGCAGCAGCTATCAAGGGTTCGTTTGTTCAACGATTAAAGTCCTACGTGATCTGA
GTTCAGACCGGAGCAATCCAGGTCGGTTTCTATCTATTG-CACATTTCTCCCTGTACGAA
AGGACAAGAGAAATAAGGCCCACTCCACCATAAGCGCCTTCATTAC--ATAAATGACCTA
ATCTCAATTTA-GCAAAGTACCACACATCCTACCCAAAAACAGGGTT-TGTTAAGATGGC
AGAGCCCGGTAATTGCATAAAACTTAAAACTTTATAACCAGAGGTTCAACCCCTCTTCTT
AACACCATGACCACGATAAACCTCCTACTCCTAATTATACCCACACTAGCTGCCATGGCA
TTCCTCACACTCGTCGAACGAAAGTTGCTAGGCTGCATACAACTACGAAAAGGACCCAAT
GTTGTAGGCCCATATGGACTATTACAGCCCTTCGCCGACGCAGTAAAACTTTTCACTAAA
GAACCCCTAAAACCCTCAACATCTAGCACCACTCTCTACATCATCGCACCTGCTCTAGCC
TTCTTCGTCACCCTCCTCCTATGAACCCCCCTCCCCATGCCCAACGCTCTAATCAACTTC
AACCTAGGACTCCTATTCACCCTAGCCATACTTAGCCTAATCGTCTACTCCATCCTATGA
TCAGGATGAGCATCAAACTCAAACTACGCCCTAATCGGAGCCCTACGAGCCGTCGCCCAA
ACAATTTCATACGAAGTCACCCTCACTATCATCCTACTATCAGTCCTACTAATAAGCGGC
TCATTTAACCTCAACACACTCATTACAACACAAGAACACCTGTGACTCCTCCTACCATCA
TGACCCTTAGCCATAATATGATTTACCTCCACACTAGCAGAAACAAATCGAACCCCCTTT
GACCTCATAGAGGGCGAATCAGAACTAGTATCAGGTTTTAACACCGAATACGCTGCAGGC
CCGTTCGCCCTATTCTTCATAGCCGAATATACAAATATCATCATAATAAACGCCCTAACA
ACTACAATTTTCCTAGGCACATTCTACCCCATCCGCTGACCAGAACTATTCACAACATGT
TTTATCATCAAAACACTATCCCTAACATCCCTATTCCTATGAATCCGAGCAACATACCCC
CGATTCCGTTACGACCAACTCATACACTTACTATGAAAAAGTTTCCTCCCACTCACACTA
GCACTACTCATATGATCCACCTCAACACCCATCGCAATCTCCAGCATTCCCCCCCAGACC
T-AGAAATATGTCTGACAAAAGAGTTACTTTGATAGAGTAAACAATAGAGGCCCCAACCC
TCTTATTTCTAGGACTGTAGGTATCGAACCTACCCCTGAGAATCCAAACTTCTCCGTGCT
ACCCCACACACTCTATCCTA--AAGTAAGGTCAGCTAAATTAAGCTATCGGGCCCATACC
CCGAAAATGTTGGTCACACCCTTCCCGTACTAATTAACCCACTAGCCCAACTCATTATCT
ACACCACAATAATCACAGGCACACTTATCACAGCACTAAGCTCACACTGATTTCTCGCCT
GAACGGGCCTAGAAATAAACATACTAGCCTTCATCCCAATCCTAATAAAAAAAACGAACC
TCCGCTCTACAGAAGCTGCCACCAAATACTTCCTAATACAGTCCACCGCATCTATAATTC
TCATAATAGCAATTATCTCTAACAACCTACTGTCAGGATGCTG---AACAATAACAAGCT
ACATCAACCAACTCCCATCCATAATAATAACAACCGCCCTTGCCATAAAACTGGGAATAG
CCCCCTTTCACTTCTGAGTCCCAGAGGTCACCCAGGGAACACCCCTAACCTCCGGCCTAC
TCCTTCTTACATGACAAAAACTAGCCCCCATCTCAATCATATACCAAATCCACCCATCAA
TCAATACCCACATCCTCCTAACCCTCTCCACCCTATCTATTATAGTGGGCAGTTGGGGGG
GTCTAAACCAAACACAATTACGCAAAATCTTAGGATACTCTTCAATCACTCACGTGGGCT
GAATAATAATAACACTAGTGTACAACCCAACCACTACAACTCTTTATTTAACTATATACA
TTATCCTAACAACTACCATATTCCAAATCCTTAACCTAAGCATAAGCACCACAACCCTCA
TACTAGCCCGCACCTGAAACAAATCAACCCACCTAACACCACTAACAGCACTTACTCTTA
TATCCCTAGGAGGCCTACCCCCCCTAACCGGCTTCCTACCCAAATGAGTCATTATCCAAG
AACTCACAATAAACAACAACTTCCTTATTCCCTCTATTATAACTATCATAACCCTACTTA
ACCTATACTTCTACATACGCCTAATCTACACCACCTCCCTAACACTACTCCCCACACCTA
ATAACATAAAAATAACATGACGACTCGAAAATACAAAACCCACCCTCCTTATCTCCTCAC
TCACCACCATCTCCACTCTCCTACTACCAATCTCCCCCCTAATCCTAACCACCCACTAGA
AATTTAGGTTAAACA-AGACCAAGAGCCTTCAAAGCTCTCAGTAAGCAAAA--ACACTTA
ATTTCTGAAACACA-CAAGGACTGCAAACACCTACTCTGCATCAATTGAACGCAAATCAA
CCACTTTAATTAAGCTAAGCCCTTACTAGATCAATGGGACTCAAACCCATAAAAACTTAG
TTAACAGCTAAGCACCTCAATCGACTGGCTTTGATCCACTTCTCCCGCCGCAGGAAAAAA
AAGGCGGGAG-AAGCCCCGGCAGAAACTTTAAAACTGCCCCCTTGAATTTGCAATTCAAC
ATGAAAATCACCTCGGGGCTGGCAAAAGGGGGACTAAACCCCCATCTTTAGGTTTACAGC
CTAATA-CTT-ACTCAGCCATTTTACC----------------------A--CCAATGCT
CACTAACCGTTGACTCTTTTCAACAAACCATAAAGATATTGGAACCCTGTACTTACTATT
TGGTGCGTGAGCTGGAGTCATAGGCACAGCCCTGAGCCTCCTCATTCGAGCTGAACTGGG
CCAACCCGGCAGCCTACTAGGAAATGATCACATCTACAACGTTATTGTAACAGCCCATGC
ATTCATTATAATTTTCTTCACAGTCATGCCTATTATAATCGGAGGTTTCGGGAACTGACT
AGTGCCCCTAATAATCGGAGCACCTGATATAGCATTCCCCCGCCTAAATAACATAAGCTT
CTGACTCCTCCCCCCCTCCTTCCTACTACTGATGGCATCAGCCGTAGTAGAAGCTGGCGC
TGGGACAGGTTGGACGGTATACCCCCCTTTAGCAGGAAACTTCTCCCACCCAGGAGCTTC
CGTGGATCTAGTCATCTTCTCCCTCCACCTGGCAGGTATTTCCTCTATCCTAGGAGCGAT
CAACTTTATTACCACTATCGTCAACATAAAACCCCCCGCAATATCCCAATACCAAACCCC
CCTATTTGTCTGATCAATCTTAATTACAGCAATCCTTCTACTCCTCTCTCTGCCGGTCTT
GGCCGCTGGTATTACCATGCTACTGACAGATCGCAACCTTAACACCACTTTTTTTGATCC
TGTTGGAGGAGGGGACCCTATCCTATATCAACACCTATTCTGATTCTTCGGTCACCCCGA
GGTCTATATCCTCATTCTTCCCGGTTTTGGAATAGTCTCCCACATTGTAACCTACTACTC
TGGGAAAAAAGAACCATTTGGGTATATAGGTATGGTTTGAGCCATGATATCAATTGGATT
TTTAGGTTTCATTGTATGAGCCCATCACATGTTTACAGTTGGCATAGATGTAGACACACG
AGCCTATTTCACTTCCGCTACTATAATCATTGCAATCCCGACCGGTGTAAAAGTCTTTAG
CTGACTTGCTACACTTCACGGGGGCAACATCAAATGATCCCCAGCAATACTTTGAGCCCT
AGGCTTTATCTTCCTATTTACTGTGGGAGGCCTGACCGGCATTATCTTAGCAAACTCATC
CCTAGATATCGTACTACACGACACATACTACGTTGTCGCCCACTTCCACTACGTCCTATC
AATAGGGGCCGTATTTGCCATTATGGGAGGCTTTATACATTGATTCCCTTTATTCTCAGG
CTATACACTAAACCAAACCTGCGCTAAAGCCCACTTCATCGTTATATTCGTGGGTGTAAA
TTTAACCTTCTTTCCACAACACTTCCTTGGCCTGTCCGGAATACCCCGACGCTACTCTGA
TTACCCCGATGCCTATACTACATGAAACATCCTATCATCTATGGGCTCCTTCATCTCACT
AGTGGCAGTAGTCTTAATAATTTACATGATCTGAGAAGCCTTTGCTTCAAAACGTAAAGC
ACTACCAATCGAACAACCCCTTACTAGCCTAGAATGACTAAATGGCTGCCCCCCACCTTA
CCATACATTCGAAGAACCAGCCTATATCAAATT-AAACGAAAAAGGAGGGAGTCGAACCC
CCTAAAACTGGTTTCAAGCCAGTCTTATAGCCCCTATAACCTTTTCAA-CAAGATATTAG
-AAAAACCATTTCATAGTTTTGTCAAAGCTAAATCATAGGCCA-AACCCTATATATCTTA
CATGGCCCACCCGGTCCAACTAAACCTACAAGACGCCACATCTCCTATCATAGAAGAACT
AATTACCTTCCATGACCATGCTTTTATAGCCATGTTATTAATCAGTTTCCTAGTACTATA
TGCTTTACTCTCAACACTCACAACAAAATTAACCAATACTAATATCACAGATGCCCAAGA
AATAGAAACCATCTGAACTATCTTACCAGCAATCATCTTAATCTTAATCGCCCTCCCGTC
TCTACGCATCCTATACTTGACAGATGAAATCAATGACCCATCCTTCACTATCAAATCAAT
TGGACACCAGTGGTACTGAACCTATGAATATACGGACTACGGAGGCCTAATTTTTAATTC
CTACATACTACCCCCGCTATTCTTAAACCCAGGAGATCTCCGACTCCTAGAAGTTGACAA
TCGAGTAGTCCTCCCTATTGAAGCCCCCGTACGTATAATAATTACATCCCAAGACGTCTT
ACACTCATGAACTATTCCCACCCTAGGCCTAAAAACAGATGCAGTGCCTGGACGCTTAAA
TCAAACTGTATTCACAGCCACACGACCAGGTGTCTATTACGGACAATGCTCGGAAATCTG
CGGCGCAAACCACAGCTTCATGCCAATTGTTGCAGAGCTAATCCCACTAAAAATCTTTGA
AATGGGACCTGTATTCACCCTATAAATAACTCTACTCT---------------------C
CTCCTACCCCCCCCCCCCCATAAATTCTCAAAATACCCTAC---AAG-CCCACTGTACAG
CTACTCTAGCGTTAACCTTTTAAGTTAAAGATGGGGG-----ACACACCTCCTACGGTGA
AATGCCCCAGTTAGACACATCGACATGATTCACTACTATTATGACGATGCTTCTTACGCT
ATACCTCATCATACAACTAAAACTACTAAATATAAACCACTATCAACCGCCCCTTACAAA
AAACCCGAACCTACAAGTCCACAATATTCGCTGACAACCAAAATGAACGAAAACTTGTTT
GCCCCATTCTCAAGCCCAACAATTCTAAACCAACCCGCCACAATCCCCATCATCCTATTC
CCCACCCTACTAGTCTTAACCTCTAAACACCCCATTAACAATCGACTAATCACCATTCAA
CAAAACCTGACTCAACTAGCCCTAAAACAAATGATAGTAACTCATAATGCTAAAGGACTA
ACCTGGTCCCTAATACTAATATCCCTAATTACCTTCATCACTATAACGAACCTCTTAGGG
CTCCTGCCCCACTCATTCACACCAACCACCCAGCTTTCCATAAACCTAGCCATAGCAATC
CCTCTATGAGCAGGCACAGTAGTCATAGGACTTCGCTTTAAAACCAAAGATTCCCTAGCC
CACCTTCTACCGCAAGGTACACCCACACCTCTCATTCCTATGTTGGTGATAATCGAAACT
ATTAGCCTACTTATCCAACCGGTAGCCCTAGCCGTACGACTAACTGCAAACATCACAGCT
GGCCACCTACTAATACACTTGATTGGAAACGCTGTGTTAGCACTATCAACCACTAACTTC
TTCATAACTCTGCCAACCTCCATACTCCTAATACTATTAACCATCCTAGAAATTGCAGTA
GCCCTAATCCAAGCCTATGTCTTCACACTCCTAGTTAGTCTTTACCTGCATAACAACACC
TAATGACCCACCAAACCCATGCCTATCACATAGTTAAACCCAGCCCCTGACCACTAACAG
GAGCCCTATCAGCCTTCTTAATAACATCAGGCTTAATCATATGATTTCATTTCTATTCTA
CCACCCTACTAATACTAGGCCTACTAACCAATACGCTAACCTTGTACCAATGGTGACGCG
ATATTGTACGAGAAAGCACATACCAAGGCCACCACACAACACCTGTCCAAAAAAGCCTCC
GATACGGAATAACACTATTCATTATCTCAGAAGTATTCTTCTTTATCGGCTTCTTCTGAG
CATTCTACCACTCAAGCCTCGCCCCAACGCCCTGCTTAGGGGGCCATTGACCACCAACAG
GTATTACCCCATTAAACCCCTTAGAAGTACCCCTCCTAAACACCTCTGTACTACTCGCGT
CCGGAGTCACAATTACCTGAGCCCACCACAGCCTCATAAACAACAACCGAAATCAAACAA
TCCAAGCCCTGTTTATCACAATCCTACTAGGCACCTACTTCACCCTACTACAAATCTCAG
AATACTTTGAAGCGCCTTTCACCATCTCTGATGGTATCTACGGTTCAACATTTTTCATTA
CCACGGGCTTCCACGGGCTCCACGTCATTATTGGATCCACATTCCTCTTTATTTGCCTCA
TCCGCCAACTACTATACCACTTCACATCGAATCACCACTTCGGCTTCGAAGCTGCCGCTT
GATATTGGCATTTCGTAGATGTCATCTGACTACTCCTTTATATTTCTATCTATTGATGAG
GATCCTACTC-TTTTAGTATAACCAGTACAGTTGAC-TTCCAATCAACCAGTTTTGA-CC
ACATTC-AAAAAAGAGTAATTAACCTAGTACTAGCCTTAATAATCAACACCCTATTAACC
TTGCTACTGATAATTATCATATTCTGATTACCCCAACTTAACCCCTATGCAGAAAAAACT
AGTCCCTACGAATGCGGATTTGACCCCTCAAACTCTGCCCGTACCCCATTCTCAATAAAA
TTTTTCCTAATCGCCATTACCTTCCTACTATTTGACCTAGAGATCGCCCTACTACTATCC
CTACCATGAGCCATTCAAACAACAAGCCTCCCAATAATAATCAAATCAACCATCGCTTTC
ATTATTATCCTAATCCTCAGCCTAGCCTACGAATGAACTCAAAAGGGATTAGACTGAGAC
GAATTGGTAAGTAGTTTAAAC-AAAACAAATGATTTCGACTCATTAGATTATGATAATCA
TACTAACCAAATGACCCCTACCCATATAAATATTATACTAGCGTTCACCATCTCTCTTCT
AGGCATACTAATCTACCGCTCACACCTAATGGCCTCTCTCCTCTGCCTAGAAGGAATAAT
GATATCACTCTTTATTATAACTACCCTTATTGCCCTAAACACATGCTCCCCCCTAATCAA
TATCATACCGATCATTTTACTAGTATTTGCCGCCTGCGAAGCAGCAGTAGGTCTTGCCTT
ACTAGTCTCAATCTCCAATACATACGGACTAGATTATGTTCACAACCTAAACCTGCTTCA
ATGCTAAAAATAATTATCCCCACAACCATACTACTACCTACAACATGACTTTCCAAAAAT
AATACAATCTGAATCAACTTAACCATACACAGCCTAATCATTAGCCTCATTCCCTTACTA
TACTTCAACCAAACCAACACCAACCTCCTCAACCACTCAACCTACCTATCCTCTGACCCA
CTAACAACACCTCTTCTAATATTAACTGTCTGACTTCTACCTCTCATAATCATAGCGAGC
CAATACCACCTATGCAATGAACCCCCCTCACAAAAGAAACTCTTCCTCTCCATAATAATT
CTTCTACAAATCACCCTAATTCTAACATTCATAGCCACAGAACTAATTATATTCTACATC
TTATTTGAAACTACCCTCATTCCCACTCTAATCATCATTACTAAGTGAGGCAGCCAAGCA
GAACGCCTTAATGCAAGTACATATTTTCTATTCTATACACTAACCGGCTCTCTACCCCTA
CTCATTATACTAAGCTACACCTATAACAACACAGGCACATTAAATATTACATTACTAACA
CTTACAAACCAAAAACTAACAACCACCTGATCCCACAACTTTGCCTGACTGGCATGCATA
ATAGCTTTCATGACAAAAATACCCCTATATGGCTTACACCTATGGCTCCCCAAAGCCCAT
GTTGAAGCCCCCATTGCAGGATCGATAGTCCTTGCCGCAGTGCTCCTAAAACTAGGTGGC
TATGGCATAATACGACTCACCCCCATCCTCAACCCCCTAACAGAATACATAGCTTACCCA
TTTCTTATACTATCCCTATGAGGCATAATCATAACAAGCTTAACATGCCTCCGACAAACA
GACCTAAAATCACTCATCGCGTACTCCTCTGTGAGCCACATAGCTCTTGTAATTGTAGCT
GCCCTCATCCAAACCCCCTGAAGCTTCTCTGGCGCAACCATCCTTATAATCGCCCACGGA
CTCACCTCCTCTATGTATTTCTGCCTAGCTAATTCAAACTATGAACGCACCCACAGCCGC
ATCATACTTCTATCCCGAGGACTTCAAATCCTACTTCCACTAGCAGCCTTCTGATGACTC
ACAGCAAGCCTTACCAATCTTGCCTTACCCCCCACTATCAACCTACTGGGCGAACTCTTC
GTAATCACAACCTCATTTTCCTGATCCCAAATTACTATCGTACTAACAGGACTTAACATA
CTAATCACAGCCCTCTACTCTCTCCACATATTCGTCACAACACAACGAGGAACACTCACA
CACCACATAATTAACATAAAACCCCCCTTCACACGAGAAAACACATTAATATTCATACAC
CTCGCCCCGATTGTCCTTCTATCCCTTAACCCCAACATTATTCTGGGGTTTACTTCCTGT
AAATATAGTTTAACTAAAACATTAGATTGTGAGTCTGACCACAGAGGCCTACCACCTCTT
ATTTACCGAGAAAACTCGCAAGGACTGCTAATCCACGTCTCCGTACTTAAAACTACGGTT
TTCTCAACTTTTAAAGGATAACAGCTATCCGTTGACCTTAGGAGTCAAAAACATTGGTGC
AACTCCAAATAAAAGTAACAATCATGCACATCCCTATCATAATAACAACCCTTATCTCCC
TGACTCTCCCAATCTTTGCCTCTCTCGTTAGTCCTAACAAAAAACGCCCATATCCAAACT
ACGTAAAAACAACTGTAATATATGCCTTCATCACCAGCCTTACTTCAACAACTCTATACA
CCTTCCTAAACCAAGAAACAACCATCTGGAGCTGACATTGAATAATAACTCAGACATTAA
ACCTAACACTAAGCTTCAAACTAGATTACTTCTCCATAATATTCATTCCAATTGCACTAT
TTATTACCTGATCCATTATAGAATTCTCGCTATGATACATAAGCTCAGACCCAAACATCG
ACCGATTCTTCAAATACCTCCTTATTTTCCTTATCACCATACTAATTCTAGTTACCGCCA
ACAACCTCTTCCAATTCTTCGTCGGCTGAGAAGGCGTAGGGATTATATCATTCCTCCTAA
TTAGCTGATGGCACGCTCGAACAGACGCCAACACAGCGGCCATCCAGGCAATCCTATATA
ATCGCATTGGCGACATTGGCCTCATCCTGGCCATAGCATGGTTCCTCCTACATTACAACT
CATGAGACTTCCAACAAATACTAGCCCTAAACTCCAACTCAAGCTCCCTCCCATTAATAG
GCCTCCTCCTAGCAGCAGCAGGAAAATCAGCCCAATTTGGCCTCCACCCCTGACTGCCCT
CTGCTATAGAAGGCCCAACTCCAGTCTCAGCCCTACTTCACTCCAGCACCATAGTCGTCG
CCGGAGTATTCCTACTCATCCGCCTCCATCCTTTAATAGAAGCCAATATGCTAATTCAAA
ATCTCACACTATGCTTAGGAGCCATCACCACCCTCTTTATAGCCATCTGCGCCCTCGCAC
AAAACGACATTAAAAAAATCGTAGCCTTCTCCACCTCAAGCCAATTAGGCCTAATAATAG
TCACCATTGGCATTAATCAACCATACTTAGCATTTCTACACATCTGCACCCATGCCTTCT
TTAAAGCTATACTTTTTATATGCTCCGGATCCATTATCCACAACCTAAACAACGAACAAG
ACATTCGAAAAATAGGAGGCCTATTTAAAACAATACCTCTCACCTCAACTTCCCTAACCA
TCGGCAGCCTGGCACTCACAGGAATACCTTTCCTCACAGGCTTCTATTCCAAAGACCTCA
TTATCGAGGCCACAAATATATCATACACCAACGCCTGAGCCCTATTCATTACTACTATCG
CTACCTCCCTAACAAGCGCATACACCACCCGAACTATCCTCCTTACCCTAACAGGACAAC
CTCGCTTCCCAGCCCTAACAAGCATTAATGAAAACAACCCCGCTCTACTAAACCCAATTA
AACGCCTCACAATAGGCAGCATAATCACAGGGTTCCTTATCACCAATAGCATCCCCCCCA
CCTCACCCCTCCAACCAACAATACCCCTCTACTTAAAACTCTCAGCCCTATACGCAACTG
CCCTAGGCTTCCTAGCAGCCCTGGACCTCACTCTAATAACAAATAAACTAAAAATAAAAA
ACCCATCACAAACATTCAAATTCTCCAGCATACTAGGATATTTTCCCACCACAATCCACC
GCATAATCCCCTATCAAAATCTACTTATAAGCCAAAACTTAGCCCTCCTCCTACTGGACC
TGACATGACTAGAAAAGTCCATGCCTAAAATAATCTCACAAACACACACCACTGCTTCTA
TGGCTATAACCCCCCAAAAAGGCATAATCAAACTCTACTCCCTCTCATTCCTCATTCCCC
TCACCCTAACCCTATTCCTAATAATATA---ATCTATTACCCCGAACAATCTCAATCACA
ATGTACACACCAACAAACAGTGTCCAACCAGCAACCACCACTAATCAACGCCCATAATCA
TACAAGGCACCCGCACCAATAGAATCACCTCGAATAAGTCCCGACCCCTCCCCCTCAAAA
ATCACCCAATCACCAGTATCACTAAAACCAACTACCACTACTACTGTCTCATCCAAGCTC
AAAACCCATAAAATCAATACCACCTCCATCATTAACCCTACTAAAAGACCCCCTAAGACC
TCAAACCCCGAACCTCATGTCTCAGGATACTCTTCAATAGCTATTGCTGTAGTATAACCA
AAAACAACCATCATACCTCCCAGATAAACCAAAAACATTACCAAACCCATATAAGCCCCC
CCACAATTCAAAACAATCACACAACCAACCACACCACTAACAATCAACGCTAGACCCCCA
TAAATAGGAGAAGGTTTAGAAGAAAACCCCACAAACCCCATAACTAATAGCACACTCAAT
GTAAACAGAATATACGCCATCGCTCTCATATGGACTCCAACCATAACTAATGATATG-AA
AAACCATCGTTGTACTTCAACTATAAAAGCACT-AATGACTCCAATACGCAAATCCAACC
CAATCATAAAAATAATTAACCACTCCCTCATTGATTTACCCACCCCCCCTAACCTTTCCA
TATGATGAAACTTCGGCTCACTTCTTGCAGCCTGCCTAATCCTACAAATCATTACAGGTC
TATTCCTAGCCATACACTACTCACCAGATACCTCCTCTGCTTTCTCCTCAATCGCTCATA
TCACCCGAGACGTGAACTACGGCTGGACCACTCGCTACCTCCACGCCAATGGTGCCTCCA
TACTCTTCATCTGCCTTTTCCTACACGTAGGCCGAGGCCTCTACTATGGTTCATACCTCC
TCCTAGAAACCTGAAACATTGGGATCATACTCCTTCTCACGACCATGGCAACAGCTTTCA
TGGGCTATGTTCTCCCATGAGGCCAAATATCATTCTGGGGGGCAACAGTAATCACGAACT
TACTATCAGCAATCCCATATATCGGAACCGATATCGTTCAATGAATTTGAGGTGGGTACG
CCATCGGTAACCCTACTCTCACACGATTCTTCACCCTACACTTTATCCTACCCTTTATCA
TCGTCGCCCTCACAACCGTACACTTACTTTTCCTACACGAAACAGGATCAAATAACCCCT
GTGGAATTTCCTCCAACTCAGACAAAATCGCCTTTCATCCCTACTACACAGTCAAAGACA
TCCTAGGCCTAGTCCTCCTTCTCTTTGTTCTAGCAACACTAACACTATTCTCACCAGATC
TCCTAAATGACCCAAACAACTACATCCCAGCCGACCCACTAAATACCCCCCCACATATTA
AGCCAGAGTGATACTTCCTATTCGCATACACAATCCTACGATCCGTCCCCAATAAACTAG
GAGGCGTACTAGCACTCTTCCTATCAATCCTCATCCTAGCAGCCATCCCCATACTTCACA
AATCCAAACAACAAAGCATAATATTCCGCCCACTCAGCCAGTCCCTATTTTGACTCCTAA
TCACAATCCTACTAACCCTTACCTGAGTCGGAAGCGAACCAATAACCCAACCCCTTGTCA
CCATCGGCCAAGTAGCATCCACAATATACTTCATTACAATTCTAATCCTAATACCACTAG
CTTCCCTAATCGAAAACAACCTACTCAAATGAACCTGCCCTCGTAGTATAAACCAATACA
CTGGCCTTGTAAACCAGGAATGAAACA-----CTCTTCCTAGGGC----AA-TCAGAAAG
AAAGTATCCAACTCCACCGCCAACACCCAAAGCTGGCATTCTAA-CTTAAACTACTTTCT
GTACTC-TTATGTTGTATGACCCCCTACAACACGACCC-AGTACTAACCC-ACTC-ATAA
TA-CTACTATGTAATTCGTGCATTACTGCTAGCCAACATGTATATTATATAGTACTATAT
ATGCTTGATCGTACATAATACATACCATTATAT-ATCAACCTAACACCC-TTGAAGAACA
TGCTTACAAGCAAGGACCCTCGTGAAAAC-ATCAACAGTAAAACAT-AATATG---GCCT
TTCCAAGTTCAACCTGTCCACCCCATGGATGTCAACTACACCAGTTTATGTTAGTCGTT-
--CAT-AATACATTAAGTTGTTCATCGTACATAGTACATATCTATTAAAT----------
----------------------AATCCTTC----TCACCATGGATGCCCCTCCTCACTTA
GAAATCCCTTGTTCACCATCCTCCGTGAAATCAACATCCCGCACAAG-AGTACTACT-CT
CCTCGCTCCGGGCCCATAACTCGTGGGGGTAGCTATACTTGAACTGTATCCGGCATCTGG
TTCTTACCTCAGGGCCATAACAACCAAGAT-CGCCCACACGTTCCCCTTAAATAAGACAT
CTCGATGGATCACGGGTCTATCACCCTATTAACCAGTCACGGGAGCTCCCCATGCATTTG
GTATCTTTTATCT--CTGGTCTGCACGC-AACCCCATTGCAG-AATGCTGACTCC----C
ACCACAT-CCCGTCCTGTATGCGCCTGTCTTTGATTCCTAGTAC-ATGCA-GTTGTTGAT
CGCACCTAC-GTT-CAATATTCTAGCTCC---ACG-CAAACTCT-AACAAGG--TGTTAT
TTAATTCATGCTTGTAGGACATACCAA-TAATCA----TCTCAGCAGCACCGCCCT----
CACCGCG-------------------------CTATAAACCGC---AACAATATCTCATC
AAACCCCCCCA-CCCCCATCTCCGATCCTCATCC--AAAACCCACTCCTGCC-AAACCCC
-AAAAA--CAAGAGTCTTA-ATATATCCAATCGGAGCTTACA---TTTTCATCTTTTAGG
TGTACACAACTCCAACTGCCATCTCCTCAACTAACGAGT---------------------
----ATTTACTTCACCAAAC--ACTCTTAACAC---------------------------
----------CCACCCTCAACAAAC-----------------------------TCTCCC
CCCACAACCCGAAAGAAATTACCTCACAACCAC-ACCAACACCTTC
[18] MSIL
GTTTATGTAGCTTAAACCCAC-CCAAAGCAAGACACTG-AAAATGCCTAGATGGGTTTGC
A-CACCCCATAAACAAATAGGCTTGGTCCTGGCCTTTCTATTGGCT-TTTAGCAAGATTA
CACATGCAAGCATCCCCGCTCCAGTGAAGACGCCCTACAA--ACCATT-ATGACCAAGAG
GAGCAAGCATCAAGCACGCA-C-ACGCAGCTCAAAACGCTTTGCCTAGCCACA-CCCCCA
CGGGAGACAGCAGTGACAAATATTTAGCAATGAACGAAAGTTCAACTAAGCCATGCTATA
TTTA--GGGTTGGTCAATCTCGTGCCAGCCACCGCGGTCACACGATTGACCCTAGCTAAT
AGAGATCGGCGTAGAGGGTGTTTAAGATC----T---GAC------ACAA-TAAAGCTAA
ACTCCATCTAAACTGT--AAAACCCTAGCTGAT-GTAAAATAAACTACGAAAGTGGCTTT
AAAGCTTCTGAACACACAATAGCCAAGACCCAAACTGGGATTAGACA-CCCCACTATGCT
TGGCCCTAAACCTCAGTAGTT-AAACAACAAAACTACTCGCCAGAATACTACGAGCAACA
GCTTAAAACTCAAAGGACTTGACGGTGCTTTACA-CCCCCCTAGAGGAGCCTGTTCCATA
ATCGATAAACCCCG-ATTCACCCCACCCTCTCTTGCTCAGCCTATATACCGCCATCTTCA
GCAAACCCTGATAAAGATT-ACAAAGTGAGCGCAAACGCC----TCCCCGCAAAAACGTT
AGGTCAAGGTGTAGCCCATGAGACGGTAAAAAATGGGCTACATTTTCTGTATCAGAAAAC
CCCACGAAAACCCTTATGAAATTTAAGAGTCCAAGGAGGATTTAGCAGTAAATTAAGAAT
AGAGTGCTTAATTGAACGAGGCCATAAAGCGCGCACACACCGCCCGTCACTCCCCTCAAA
TATATTC-AAGGAACATCTTAACTAAACACCCCA-ATGTCTATATAGAGGGGATAAGTCG
TAACATGGTAAGTGTACTGGAAGGTGCACTTGGATAAATCAAGGTATAGCTTAATATAAA
GCACCTGGCTTACACCCAGAAAATCTCAACACCACTTGATTACCTTGAGCCAACACTAGC
CCCAAGCATAATC---AACACTAATAACAAACCAACACACA----CACTAAACCATTTAC
CCATAC-AAAGTATAGGCGATAGAAATTTTAATCTGGCGCTATAGATATAGTACCGCAAG
GGAAAGATAG--AAAACCACCCAAGCACAAAGCAGCAAGGACTAGCCCCTGTACCTTTTG
CATAATGGATTAGCTAGAAACAATTTTACGAAGAGAACTATAAGCCAAATT-CCCCGAAA
CCAGACGAGCTACCCAAAAACAGCTAAAAGAGCGCACCCATCTATGTGGC-AAAATAGTG
GGAAGATTTTTAGGTAGAGGTGACAAGCCTACCGAGCCTGGTGATAGCTGGTTATCCAAG
ACAGAATCTTAGTTCAACCTTAAGCTTACCTACAGAACTT------CCTAATCCCCCTGT
AAGCTTAATTGCTAGTCCAAAGAGGGACAGCTCTTTAGACACTAGG-AAAAAACCTTACG
GAGAGAGTAAA---ACCCCTCAATTACCATAGTTGGCTTAAAAGCAGCCATCAATTAAGA
AAGCGTTCAAGCTCAACATT-GACGATCT-CAAAAATACC--AAACACATAACTGAACTC
CTCACATCACATTGGATTAATCTATCACCATATAGAAGCAATAATGCTAGTATAAGTAAC
ATGAA--TACTTTCT---CCACCGCATAAGCCT-----AAATCGGACCG-AAAGCCTCAC
CGACACTTAACAGCCAGGCA-CAGCAAAC-ACAAACAAGCCCATGCTACCTTCACTGTTA
ACCCAACACTGGCATGC-CTCAAGGAAAGGTTAAAAAAAGT--AAAAGGAACTCGGCAAA
CTCAAACCCCGCCTG-TTTACCAAAAACATCACCTCTAGCATTACTAGTATTAGAGGCAC
TGCCTGCCCGGTGACATACGTTTAACGGCCGCGGTACCCTGACCGTGCAAAGGTAGCATA
ATCACTTGTTCTTTAAATGGGGACTCGCATGAAAGGCACCACGAGGGTTTAACTGTCTCT
TACTTTCAACCAGTGAAATTGACCTGCCCGTGAAGAGACGGGCATA-AAATAATAAGACG
AGAAGACCCTATGG--AGCTTTAATTTATTAATGCAATCAAAAA-CCTCACAAACCCACG
GACCTCTAA---ACTACT-ACACCTGCATTAAAAATTTTGGTTGGGGCGACCTCGGAGCA
TAATAAAACCTCCGAACAATACATGCCAAGACCACACAAGTCAAAGCGAACTA--ACCCA
TAATTGATCCAATA-GTTTGATCAACGGAACAAGTTACCCTAGGGATAACAGCGCAATTC
TATTCTAGAGTCCATATCGACAATAGAGCTTACGACCTCGATGTTGGATCAGGACATCCT
AATGGTGCAGCAGCTATCAAGGGTTCGTTTGTTCAACGATTAAAGTCCTACGTGATCTGA
GTTCAGACCGGAGCAATCCAGGTCGGTTTCTATCTATTG-TATATTTCTCCCTGTACGAA
AGGACAAGAGAAATAAGGCCCACTTCA-CTAAAGCGCCTTCATTAC--ATAAATGACCTA
ATCTCAATTTA-ACAAAATACCACACATTCTACCCGAAAACAGGGTT-TGTTAAGATGGC
AGAGCCCGGTAATTGCATAAAACTTAAAACTTTACAACCAGAGGTTCAACCCCTCTTCTT
AACACCATGACCGCAGTAAACCTCCTACTTCTAATTATACCCACACTAGCCGCCATAGCA
TTCCTCACGCTCGTCGAACGAAAGTTACTAGGCTACATACAACTACGAAAAGGGCCCAAT
GTTGTAGGCCCATATGGACTACTACAACCCTTCGCTGATGCAGTAAAACTCTTCACCAAA
GAACCCCTAAAACCCTCAACATCTACTACCACCCTCTATATTATCGCACCTGCTTTAGCC
TTCTTCATTACCCTTCTCCTATGAACCCCCCTCCCCATACCCAACGCTCTAATCAACTTC
AACCTAGGACTCCTATTCACCCTAGCCATACTTAGCATAATCGCCCACTCCATCCTATGA
TCAGGATGAGCATCAAACTCAAGCTATGCCCTAATCGGAGCCCTACGAGCCGTCGCCCAA
ACAATTTCATACGAAGTCACCCTCACTATCATCCTACTATCAATCTTACTATCAAGCGGC
TCATTTAACCTTAACACACTCATCACAACGCAAGAACACCTATGACTTCTCTTACCATCA
TGACCTCTAGCCATAATATGATTCACCTCTACACTAGCAGAGACAAACCGAACCCCCTTT
GACCTCCTAGAAGGCGAATCAGAATTAGTATCAGGCTTTAATATCGAATACGCTGCAGGT
CCATTCGCCTTATTCTTCATAGCCGAATACACAAACATCATCATGATAAACGCCCTAACA
GCCACAATCTTCCTAGGCACATTCTACCCCACCCACTCTCCAGAACTATTCACAACATGT
TTTACCATTAAAACACTACTCCTGACTTCCCTATTCCTATGAATCCGAGCAACACACCCC
CGATTCCGTTACGACCAACTTATACACCTACTATGAAAAAGTTTCCTCCCACTCACACTA
GCACTACTTATATGATACACCTCAACACCCATCGCAATCTCCAGCATTCCCCCTCAAACC
T-AGAAATATGTCTGACAAAAGAGTTACTTTGATAGAGTAAATAATAGAGGCCTCAACCC
TCTTATTTCTAGGACCGCAGGCATCGAACCTACTCCTGAGAACCCAAACTTCTCCGTGCT
ACCCTACACACCCTGTCCTA--AAGTAAGGTCAGCTAAT-CAAGCTATCGGGCCCATACC
CCGAAAATGTTGGTCACACCCTTCCCGTACTAATTAACCCACTAGCCCAACTCATCATCT
ACACCACAATAATCACAGGTACACTTATCACAATACTAAGCTCACACTGATTTCTCGCCT
GAACAGGCCTAGAGATAAACATACTAGCCTTCATTCCAATTCTAATAAAAAAAACAAACC
TCCGCTCTACAGAAGCCGCTATCAAATATTTCCTAACACAAACCACCGCATCCATAATCC
TCATAATAGCAACCATCTCCAACAACCTGCTATCAGGGTGTTG---AGCAACAACAAGCC
ACATCAACCAAACCCCATCCCTAATAATAACAACCGCCCTTGCCATAAAACTGGGAATAG
CCCCATTCCACTTCTGAGTCCCAGAAGTCACTCAGGGGACATCCTTAACCTCCGGCCTGT
TCCTTCTTACATGACAAAAACTAGCCCCCATCTCAATCATATACCAAATTCACCCATCAA
TCAATACCCACATCCTCCTGATCCTCTCTACTCTATCCATCACAGTAGGTAGCTGAGGAG
GCCTAAATCAAACACAACTACGCAAAATCCTAGGATACTCTTCAATCACTCACATAGGCT
GAATAATAATAACACTAGTGTACAACCCAACTACTACAATTCTTTATTTAACCACATACA
TCATCCTAACAACCACTATATTCCTAACCCTTAACCTAAACACAAGCACCACAACCCTTA
TACTATCCCGCACCTGAAACAAATCAACCCACCTAACACCACTAACAGCACTCATCCTCA
TATCCCTAGGAGGCTTACCCCCTCTAACCGGCTTCCTGCCCAAATGAATTATTATTCAAG
AACTCACAATAAATAACAACTTCCTCATCCCTTCTATCATAACTACCATAACCATACTTA
ACCTATACTTCTACATACGCCTAATCTATACCACCTCCCTAACACTACTCCCCACGTCCA
ACAACACAAAAATAACATGACAACTCGAAAATACAAAACCAATACCCCTTATCCCCTCAC
TCACTATCATCTCCACCCTTTTACTACCAATCTCCCCCCTAGTCTTAACCACCCACTAGA
AATTTAGGTTAAACA-AGACCAAGAGCCTTCAAAGCCCTTAGTAAGTAAAA--ACACTTA
ATTTCTGAAACACA-TAAGGACTGCAAACACCTACTCTGCATCAATTGAACGCAAATCAA
CCACTTTAATTAAGCTAAGCCCTCACTAGATCAATGGGATTCAAACCCACAAAAACTTAG
TTAACAACTAAACGCCCCAATCGACTGGCTTTGATCCACTTCTCCCGCCGCAGG-GAAAA
AAGGCGGGAG-AAGCCCCGGCAGAAACT-CTAAACTACTCCTTTGAATTTGCAATTCAAC
ATGAAAATCACCTCGGGACTGGTAAAAGGAGGACTAGACCTCCATCTTTAGGTTTACAGC
CTAATA-CTT-ATTCAGCCATTTTACC----------------------A--CCTATGCT
CATCAACCGTTGGCTCTTTTCAACAAACCATAAAGATATTGGAACCCTATACTTACTATT
TGGTGCATGAGCTGGAGTCATAGGCACAGCCCTGAGCCTCCTTATCCGAGCTGAACTAGG
CCAACCCGGCAGCCTATTAGGAAACGACCACATCTACAACGTTATTGTAACGGCCCATGC
ATTCATTATAATTTTCTTTACAGTCATACCCATTATGATTGGGGGCTTCGGGAATTGATT
AGTACCCTTGATAATCGGCGCACCCGACATGGCATTTCCCCGCCTAAATAACATAAGCTT
CTGACTCCTCCCTCCTTCTTTCTTGCTACTAATGGCATCAGCCGTAGTAGAAGCTGGCGC
TGGGACAGGTTGAACAGTATACCCCCCTTTAGCAGGAAACTTCTCCCACCCAGGAGCTTC
CGTAGACCTAATCATCTTCTCCCTCCACCTGGCAGGTATTTCCTCTATCCTAGGGGCCAT
CAACTTTATTACCACTATCGTCAACATAAAACCCCCCGCAATATCCCTATACCAAACCCC
TTTATTTGTCTGATCAATCTTAATCACAGCAGTCCTTTTACTCCTCTCCCTACCAGTCTT
AGCCGCTGGCATTACCATACTGCTAACAGATCGCAACCTCAATACTACCTTTTTTGACCC
CGTTGGAGGAGGAGACCCTATCCTATATCAACACCTATTCTGGTTCTTTGGCCACCCCGA
AGTCTACATCCTCATTCTTCCTGGCTTTGGAGTAGTCTCTCACATTGTAACCCACTACTC
TGGAAAAAAAGAACCATTTGGGTACATGGGTATAGTTTGGGCCATGATATCAATCGGATT
TTTAGGCTTCATTGTATGGGCCCACCACATGTTTACAGTTGGCATAGACGTAGACACACG
AGCCTACTTCACCTCCGCCACTATAATCATTGCGATCCCAACTGGCGTTAAAGTTTTTAG
CTGACTTGCTACGCTCCATGGGGGCAACATTAAATGATCCCCGGCAATACTCTGAGCCCT
GGGCTTTATCTTCCTATTTACTGTAGGGGGCTTAACCGGCATTATCTTAGCAAATTCATC
CCTAGACATCGTACTACACGACACATACTACGTTGTCGCCCACTTCCATTATGTTTTATC
AATGGGGGCCGTATTTGCCATTATAGGGGGCCTCGTACACTGATTTCCTCTATTCTCAGG
CTATACACTAAACCAAACTTGTGCCAAAGCTCACTTTATCGTTATATTCGTGGGCGTAAA
TTTAACCTTCTTCCCACAACACTTCCTTGGCCTATCCGGAATACCCCGACGCTACTCCGA
TTACCCCGATGCCTACACTACATGAAATATCCTATCATCTATGGGCTCTTTTATCTCACT
AGTAGCGGTAATTTTAATAATTTACATGATCTGAGAAGCCCTTGCTTCAAAACGTAAAGT
ACTACTAATCGAACAACCCCTTACTAGTCTAGAATGACTAAATGGCTGCCCCCCACCCTA
CCACACATTCGAAGAACCAACCTATATCAAACT-AAACGAAAAAGGAGAGAGTCGAACCC
CCTAAAACTGGTTTCAAGCCAGTCTTATAACCCCTATAACTTTTTCAA-CAAGATATTAG
-AAAAACCATTTCATAGCTTTGTCAAAGCTAAATCATAGGCCA-AACCCTATATATCTTA
CATGGCCCACCCGGCTCAACTAAACCTGCAAGACGCCACATCCCCTATTATAGAGGAACT
AGCCACCTTTCATGACCATGCTTTTATAGCTATACTATTAATCAGCTCCCTAGTACTATA
TGCCCTACTCTCAACACTCACAACAAAATTAACCAATACTAACACCACAGACGCCCAAGA
AATAGAAACCATCTGAACTATCTTGCCAGCAATTATCTTAATCTTAATCGCCCTCCCATC
TCTACGCATTCTATACCTAACAGACGAGATCAATAACCCATCCTTCACTATCAAATCAAT
CGGACACCAATGGTACTGAACTTACGAATACACGGACTACGGAGGCTTAATTTTTAACTC
CTACATATTACCCCCGCTATTCTTAAATCCAGGGGATCTCCGACTTCTAGAAGTTGACAA
TCGAGTAGTCCTCCCAATTGAAGCCCCCGTACGTATAATAATTACATCTCAAGACGTCTT
ACACTCATGAGCTATTCCCACACTAGGCCTTAAAACAGATGCAGTGCCTGGACGCCTAAA
TCAAACTGTATTCACAGCCACACGACCAGGTGTCTATTATGGACAATGCTCAGAAATCTG
CGGCGCAAACCACAGCTTCATGCCAATCGTTGCAGAGCTGATCCCACTAAAAATCTTTGA
AATAGGACCTGTATTTACCCTATAGATAATCC----------------------------
------ACTTTCCCCCCCCCCCCATCTTCAAAATACTCTAC---AAA-CCCACTGTACAG
CTATTCTAGCATTAACCTTTTAAGTTAAAGATGAGGG-----ACACACCCTCTACAGTGA
AATGCCCCAGCTAGACACATCAACATGATTTACTACTATTATGACGATGCTTCTTACACT
ATACCTTATTATACAATTAAAACTACTAAATATAAACCCCTATCAACTACCTCTTACAAA
AAACCCTAGCCTACAAACCCACAGTACTCGCTGACAACCAAAATGAACGAAAACCTGTTT
ACCCCATTCTCAACCCCAACAATTCTAAATCAACCCGCCACAATCCCCATTATCCTATTC
CCCACCCTACTAGTCCTAACCTCTAAGCACCCTATTAATAATCGACTGACAACCATTCAA
CAAAACCTGATTCAATTAGCCCTAAAACAAATAATGATAACCCATAATGCTAAAGGACTA
ACCTGGTCTCTAATACTAATATCTCTAATCACCTTTATCACTACAACAAACCTCCTAGGG
CTTCTGCCCCATTCATTCACACCAACCACCCAACTCTCCATAAACCTAGCCATAGCAATC
CCTCTATGAGCAGGCACAGTGATCATAGGACTTCGCTTTAAAACCAAAAATTCCCTAGCC
CACCTTCTACCACAAAGTACACCCGCACCTCTCATTCCCATACTAGTGATAATCGAAACT
ATCAGCCTACTTATCCAACCGATAGCCCTAGCCGTACGACTAACTGCAAATATCACAGCT
GGTCACCTACTAATACACCTAGTTGGAAACGCTGTACTAGCACTATCAACCATTAGCTTC
CCCTTAACTCTACTAACTTCTATACTCCTAACATTACTAACTATTCTAGAGATTGCAGTA
GCCCTAATCCAAGCCTACATCTTCACACTCCTAATTAGCCTCTACCTACACAACAACACT
TAATGACCCACCAAACCCATGCTTATCACATAGTCAAACCCAGCCCCTGACCACTGACAG
GGGCTCTGTCAGCCTTCTTAATAACATCAGGCTTAATCATATGGTTTCACTTCTATTCTA
CCACCCTACTAATACTAGGCCTACTAACCAACACACTAACCCTGTATCAATGATGACGTG
ATATTGTACGAGAAAGCACATACCAAGGCCACCACACAACACCTGTCCAAAAAAGCCTCC
GATACGGAATAGCACTATTCATTATTTCAGAAGTATTCTTCTTTGCCGGCTTCTTCTGAG
CATTTTACCACTCCAGCCTCGCCCCAACACCCTGCTTAGGGAGCCACTGACCACCAACAG
GCATTACCCCATTAAACCCCCTGGAAGTACCCCTCCTAAACACCTCTGTGCTACTCGCAT
CCGGAGTTACAATCACCTGAGCCCATCACAGCCTCATAAACAACGATCGAAAACAAACAA
TCCAGGCCCTGTCCATCACAATCCTACTGGGCACTTACTTCACCCTGCTACAAATCTCAG
AATACTTTGAAGCGCCTTTCACTATCTCTGATGGTATTTACGGCTCAACATTCTTCATTA
CCACAGGCTTCCACGGACTCCACGTCATTATTGGATCCACATTCCTCTTTATTTGCCTCA
TCCGTCAACTGCTATATCACTTTACATCAAACCACCATTTCGGCTTCGAAGCTGCCGCCT
GATATTGACACTTTGTAGACGTTGTCTGACTACTCCTCTATATTTCTATCTATTGATGAG
GATCCTACTC-TTTTAGTATAACCAGTACAGTTGAC-TTCCAATCAACCAGCTTTGA-CA
GCATTC-AAAAAAGAGTAATTAACCTAGTACTAGCCTTAACAGTCAACACCCTATTAACC
TCACTACTAATAATTATCATATTCTGATTACCCCAACTTAACTCCTACGCAGAAAAAACT
AGTCCCTACGAATGCGGATTTGACCCCTTAAACCCTGCTCGTACTCCATTCTCAATAAAA
TTTTTCCTAATCGCCATTACCTTCCTATTATTCGACATAGAAATCGCCCTACTACTATCC
CTACCATGAGCCGTTCAAACAACAAACCTTCCAATAATAATCAAATCGACCATCACTTTC
ATTATTATCCTAATCCTCAGCCTAACCTACGAATGAACTCAAAAGGGATTAGATTGAGTC
GAATTGGTGAGTAGTTTAAAC-AAAACAAATGATTTCGACTCATTAGATTATGATAACCA
TACTAACCAAATGACCCCTACCTATATAAATATTATACTAGCATTTACCATCTCTCTTCT
GGGCATATTAACCTACCGCTCACACCTAATAGCTTCCCTCCTCTGTCTAGAAGGAATGAT
AATATCACTCTTTATCATAACCACCCTTATTGCCTTAAACACGCACTCCCCCCTAATCAA
TATTATACCAATCATTTTGCTAGTATTTGCCGCTTGTGAAGCAGCAGTAGGTCTTGCCTT
ACTAGTCTCAATTTCCAACACATACGGACTAGACTACATCCACAACCTAAGCCTGCTTCA
ATGCTAAAAATAATTATCCCCACAACCATACTACTACCTATAACATGACTCTCCAAAAAT
GATATAATCTGAATCAACCTGACTGTACACAGCCTAACCATTAGCCTCATTCCCTTGCTA
TTCTTCAACCAAACCAACACCAACCTCCTCAACCACTCAACCTACCTGTCCTCTGACCCA
CTAACAACACCTCTCCTAACACTAACTATCTGACTCCTACCTCTCATAATCATGGCAAGC
CAATATCACCTATGCAACAAGCCCCCCTCACAAAAGAAACTCTTCCTCTCCATAATAATT
CTTCTACAAATCACCCTAATTCTAACATTCATAACCACAGAACTAATTATATTCTACATC
TTATTTGAAACCACCCTCATTCCCACTCTAATTATCATTACTAAATGAGGCAACCAAGCA
GAACGTCTCAATGCAAGTACATATTTTCTATTCTACACACTAGCCGGCTCTCTACCCCTA
CTCATCATACTAAGCCACACCTATAACAACACAGGCTCACTAAATATTACACTACTAACA
CTCACAAACCAAAAACTAACAACCACCTGATCTCACGGCTTTACCTGACTAGCATGCACA
ATAGCCTTCATAACAAAAATACCCCTATACGGCTTACACCTGTGGCTTCCCAAAGCCCAT
GTTGAAGCCCCCATTGCAGGATCAATAGTTCTTGCCGCAGTACTCCTAAAACTAGGTGGC
TACGGCATAATACGACTCACCCCTATCCTTAACCCTCTGACAGAATATATAGCCTACCCA
TTCCTCATACTATCCCTATGAGGCATGATCATAACGAGTCTAACATGCCTTCGACAAACA
GATCTAAAATCACTCATCGCGTACTCCTCTGTAAGCCACATGGCTCTTGTAATTGTATCC
TCCCTCATCCAAACCCCCTGAAGCTTCTCTGGCGCAACCATCCTTATAATCGCCCATGGA
CTCACCTCCTCCATATATTTCTGCTTAGCTAACTCAAACTATGAACGCACCCACAGCCGC
ATCATATTTCTATCCCGAGGACTTCAAATCCTACTTCCACTGACAGCCTTCTGATGACTC
ATAGCAAGCCTTACCAATCTCGCCCTACCCCCCACTATCAATCTACTAGGCGAACTTTTC
GCAATTACAACCTCATTCTCCTGATCCCATATCACCATCATACTAACAGGACTTAACATA
CTAATCACAGCCCTTTACTCCCTCCACATATTCATCACAATACAGCGAGGAGCACTTACG
CACCACATAATTAACATAAAACCCCCCTTCACACGAGAAAATACATTAATACTCATACAC
CTCGCCCCAATTATCCTTTTATCTTTCAACCCCAATATCATCCTAGGGTTCACTCCCTGT
AAATATAGTTTAACTAAAACATTAGATTGTGAATCTAACTACAGAGACTTACCACCTCTT
ATTTACCGAGAAAACCCACAAGGACTGCTAATCCACATCTCCGTACTTAAAACTACGGTT
TTCTCAACTTTTAAAGGATAACAGCCATCCGTTGACCTTAGGAGTCAAAAATATTGGTGC
AACTCCAAATAAAAGTAGTAATCATGTGCGCCTCCATCATAATAACAACCCTCACCTCCC
TAACTCTTCCAATTTTTGCTTCTCTCATCAGTCCCAACAAAAAACGCTCATACCCAAACT
ACGTAAAAATAACCGTAATATATGCCTTCATCACCAGCCTTATCCCAACAACCCTATTCA
TCTTTCTAAACCAAGAAACAACCATTTGAACCTGACATTGAATAGTAACTCAAACATTAA
GCCTAACACTAAGCTTTAAACTAGATTACTTCTCTATAATATTCATTCCAATTGCACTAT
TCATCACCTGGTCCATTATAGAATTCTCACTATGATACATAAACTCAGACCCAAACATCA
ACCAATTCTTCAAATACCTTCTTATTTTCCTCACCACCATACTAATTCTAGTTACTGCTA
ACAACCTCTTCCAATTCTTCATCGGTTGAGAGGGCGTAGGGATTATATCATTCCTCTTAA
TTAGCTGATGACACGCTCGAACAGATGCTAACACAGCAGCCATCCAGGCAATCCTATATA
ACCGCATCGGCGACATTGGTCTCATCCTAGCTATAGCATGATTCCTCCTACATTACAACT
CATGAGACTTTCAACAAATACTAGCCCTAAACTCCAACCCAAGTTCCCTCCCACTAATAG
GCCTTCTCCTAGCAGCAGCAGGAAAATCAGCTCAATTTGGCCTCCACCCCTGACTACCCT
CTGCCATAGAAGGCCCAACTCCAGTCTCAGCTCTACTCCATTCCAGCACCATAGTCGTCA
CCGGAGTATTCTTACTCATCCGCTTCCATCCTCTAATAGAAACCAATATATTAGTTCAAA
ATCTTACACTATGCCTAGGAGCTATTACCACCCTTTTTATAGCCATCTGTGCCCTCGCAC
AAAACGATATTAAAAAAATTGTAGCCTTCTCCACCTCAAGCCAACTAGGCCTAATAATAG
TCACCATTGGCATCAACCAACCATACCTAGCATTCCTACACATCTGCACCCATGCCTTCT
TTAAAGCCATACTTTTTATATGCTCCGGATCCATCATCCACAACCTAAACAACGAACAAG
ACATTCGAAAAATAGGGGGCCTATTTAAAACAATACCCCTCACCTCAACTTCCCTAACCA
TTGGCAGCCTGGCACTCACAGGAATACCTTTCCTCACAGGTTTCTACTCCAAAGACCTCA
TTATCGAAGCCACAAATACATCGTATACCAACGCCTGAGCCCTATTTATTACTCTCATCG
CTACCTCCCTAACAAGCGCCTATACTACTCGAACTATCCTCCTCACCCTAACAGGACAAC
CCCGCTTCCCAGCCCTAACAAGCATTAACGAAAACAACCCCGCCCTACTAAACCCAATTA
AACGCCTCACAATAGGCAGCATAGTCACAGGGTTTCTTATCACCAATAGCATCCCCCCCA
CCTCACCTCTCCAACCAACAATACCACTCTACCTAAAACTCTCAGCCCTGTGCGCAACCG
CTCTAGGCTTCCTAGCAGCTCTAGACCTCACTCTAATAACAAATAAACTAAAAATAAAAA
ATCCATCGCAAATATTCAAATTCTCCAGCATACTAGGATATTTTCCCACCACAATTCACC
GCATAATCCCCTATCAAAATCTACTTATAAGCCAAAACTTAGCTCTCCTCCTATTAGACT
TAACATGGTTAGAAAAATCCATACCTAAAATAATCTCACAAGCACACACCACCGCTTCCA
TAGCCGTGACCCCCCAAAAAGGCATAATCAAACTCTATTCCCTTTCCTTCCTCATCCCTC
TTACCCTAGCTCTATTCTTAATAATATA---ATCTATTGCCCCGGACAATCTCAATCACA
ACGTACACACCAACAAATAGCGTCCAACCAGCAACTACCACTAATCAACGCCCATAATCA
TACAAAGCACCCGCACCAATAGAATCACCTCGAATAAGCCCCGACCCCTCCCCCTCAAAA
ATCACCCAATCACCAGTATCACTAAAACCAACCACCACCACTACCGTTTCGTCTAAACTT
AAAACTCATAAAACCAATATCACCTCCATCATCAACCCCACCAAAAGACCCCCTAAAACC
TCAAACCCCGAACCTCATGTCTCAGGATATTCTTCAATAGCTATTGCTGTAGTATAACCA
AAAACAACTATTATACCCCCTAGATAAACCAAAAATATCATTAAACCCATATAAGCCCCC
CCACAATTCAAAACGATCACACAACCAATCACACCACTAACAATTAACGCTAAGCCCCCA
TAAATAGGAGAAGGTTTGGAAGAAAAACCTACAAACCCCATAACTAACAGTACACTCAAT
GTAAACAGAATATATATCATCGCTTCCATATGGACTCCAACCATAACCAATGATATG-AA
AAATCATCGTTGTACTTCAACTATAAAAGCACC-AATGATTCCAATACGCAAATCCAACC
CGATCATAAAAACAATCAATCACTCCCTCATTGACCTACCCACCCCACCTAACCTCTCCA
TGTGATGAAACTTCGGCTCACTCCTTACAGCCTGCCTAATTCTACAAATCATCACAGGCT
TATTCTTAGCAATACACTACTCGCCAGATACCTCCTCTGCCTTCTCCTCAATTGCACACA
TTACCCGAGATGTAAACTACGGTTGAATCACTCGCTACCTCCACGCCAATGGTGCCTCTG
CACTCTTTATCTGCCTCTTCCTACACATAGGCCGAGGCCTCTACTACGGTTCATACCTTC
TTCAAAAAACCTGAAACATCGGGATTATACTCTTTCTTATAACAATGACAACAGCTTTCA
TGGGCTATGTCCTCCCATGAGGCCAAATATCATTCTGAGGGGCAACCGTAATCACAAACT
TACTATCAGCAATTCCATATATCGGAACTAATATCGTCCAATGAATCTGAGGTGGATACG
CCATTGGCAACCCTACTCTCACACGATTCTTCACCCTACACTTCATCCTGCCCTTCATCA
TCGTTGCCCTCACAACCGTACACCTACTTTTCCTACACGAAACAGGATCAAACAACCCCT
GCGGAATCTCCTCCGACTCAGATAAAATCACCTTTCACCCCTACTATACAATCAAAGACA
TCCTAGGCCTAATCCTCCTTCTCTTTGCCCTAGCAATACTAACACTATTCTTACCCAACT
TCCTAAACGATCCAGACAACTACATTCCAGCTGACCCACTAAATACCCCCCCACATATCA
AGCCAGAGTGATACTTCCTATTTGCATACACAATCCTGCGATCTGTCCCCAATAAACTAG
GAGGTGTATTAGCACTCTTCCTATCAATCTCCATCCTAGCAGCCATCCCCATACTTCACA
AATCCAAACAACAAAGCATAATATTTCGCCCACTCAGCCAATTCCTATTCTGACTCCTAA
TCACGATCCTACTAACTCTCACCTGAGTTGGAAGCGAACCAATAACCCAACCCTTTATTA
CCATCGGCCAAATAGCATCCATGATGTACTTCACAACAATTCTAATCCTAATACCACTAG
CCTCCCTAATCGAAAACAACCTACTCAAGTGAACTTGCCCTCGTAGTATAAATTAATACA
CTGGCTTTGTAAACCAGAAATGAAACA-----TTCTTCCTGGGGC----AA-TCAGAAAG
AAAGTGTCCAACTCCACCACCAACACCCAAAGCTGGTATTCTAA-CTTAAACTACTTTCT
GTACTC-TTATGTTGTATAGTCCCC-ATAGCACAACTC-AGTACCAACCT-ACCC-ATAA
CA-TTACTATGTAATTCGTGCATTACTGCTAGTCACCATGCATATTATATAGTACTATAT
ATGCTTGATTGTACATAAAACATATCATTATAT-ATCAACTTAACACCC-TTGAAAGACA
TGCTTACAAGCAAGGACCCTGTCAAAGACTGCCAACAGTAACACAT-AACATGA--TTCA
TTCCAAATCAACTCGTCCCCCC-CATGAATGTCAACTACACCAGCCCATGTTAACCGTC-
--CAT-AGTACATTAAATCGTTCATCGTACATAGTACATATCTATTAAAC----------
----------------------AACCCTCC----TCACCACGGATGCCCCCCCTCACTTA
GGAATCCCTTACTCACCATCCTCCGTGAAATCAATATCCCGCACAAG-AGTGCTACT-CT
CCTCGCTCCGGGCCCATAACTTGTGGGGGTAGCTATGCTTGAACTGTATCCGGCATCTGG
TTCTTACCTCAGGGCCATAGCTATCAAGAT-CGCCCACACGTTCCCCTTAAATAAGACAT
CTCGATGGATCACGGGTCTATCACCCTATTAACCAGTCACGGGAGTTTTCCATGCATTTG
GTGTCTTTTATCT--CTGGTCTGCACGC-AACCCCATTGCAG-AATGCTGACTCC----C
ACCACAT-CCCGTCCTGAATGCGCCTGTCTTTGATTCCTAGTACAATGCA-GTTGTTGAT
CGCACCTAC-GTT-CAATATTCTAGCTCC---ACG-CAAACCTT-AGCAAGG--TGTTAT
TTAATTCATGCTTGTAGGACATACCAA-TAATCA----TCTTAGTAGCACCAC-------
TCCCACC--------ACACCACAA----------ACCACAGCA---ATATCTCAT----C
AAACCCCCCCA-CCCCCATCTCCAATCTTTATCC---AAACCCACTCTTGCC-AAACCCC
-AAAAA--CAAAAGTCTTA-ATATATCCGATCGGAGCCTATA---TTTTCATCTTTTAGG
TGTGCACGACTCCAACTGCCATTCCCTCAATTAATAAGT---------------------
----ATTTACTTCGCTAAAC--ACTCTTGACAC---------------------------
----------TGATCCTCAACAAA-----C------------------------TCCCTC
CACACAACCCGAAAGAAATTACCTCACAATTGT-GCTGACACCTCC
[19] MTHI
GTTTATGTAGCTTAAATCTGC-CCAAAGCAAGACACTG-AAAATGCCTAGATGGGTCCAC
A-CACCCCATAAACAAACAGGCTTGGTCCTGGCCTTTCTATTAGCT-CTTAGCAAGATTA
CACATGCAAGCATCCCCACCCCGGTGAAAACGCCCTATTA--ATCATC-ATGATCAAGAG
GAGCAAGCATCAAGCACGCA-C-ACGCAGCTCAAAACGCTTCGCCTAGCCACA-CCCCCA
CGGGAGACAGCAGTGACAAATATTTAGCAATAAACGAAAGTTCAACTAAGCCATGCTATA
TTTA--GGGCTGGTCAATTTCGTGCCAGCTACCGCGGTCACACGATTGGCCCTAGTTAAT
AGAGATCGGCGTAGAGGGTGTTTAAGATC----T---AAC------ACAA-TAAAGCTAA
ACTTCATCTAAACTGT--AAAACCCTAGCTAAT-GTAAAATAAACTACGAAAGTGGCCTT
AAAACTTCTGAACACACAATAGCCAAGGCCCAAACTGGGATTAGACA-CCCTACTATGCT
TGGCCCTAAACCTCAGTAGTT-AAATAACAAAACTACTCGCCAGAATACTACAAGCAACA
GCTTAAAACTCAAAGGACTTGACGGTGCTTTACA--CCCCCTAGAGGAGCCTGTTCCGTA
ATCGATAAACCCCG-ATCCACCCCACCCTCTCTTGCTCAGCCTATATACCGCCATCTTCA
GCAAACCCTGATAAAGGCC-ACAAAGTGAGCGCAAACGCC--A-CCACCGCGAAGACGTT
AGGTCAAGGTGTAGCCCATGAGACGGTAAAAAATGGGCTACATTTTCTATCTCAGAAAAC
TCTACGAAAGCCCTTATGAAATCTGAGGGTCCAAGGAGGATTTAGCAGTAAATTAAGAAT
AGAGTGCTTAATTGAACCAGGCCATAAAGCGCGCACACACCGCCCGTCACTCCTCTCAAA
TATATTC-AAGGAATATCTTAACTAAACGCCCTA-ATGTTTATATAGAGAGGATAAGTCG
TAACATGGTAAGCGTACTGGAAGGTGCGCTTGGATAAATCAAGGCATAGCTTAATATAAA
GCATCTGGCTTACACCCAGAAGATCTCAATACCACTTGACTACCTTGAGCCAACACTAGC
CCTAAGCATGACC---AATACTAATACCAAGCCAACACA------CACTAAACCATTTAC
CCGCAT-ATAGTATAGGCGATAGAAATTTTAATCTGGCGCTATAGACATAGTACCGTAAG
GGAAAGATAC--AAAACCTCTCAAGCACAAAACAGCAAGGACTAACCCCTGTACCTTTCG
CATAATGGATTAGCTAGAAACAATTTCACAAAGAGAACTACAAGCCAAATT-CCCCGAAA
CCAGACGAGCTACCCAAGAACAGCTAAAAGAGCACACCCGTCCATGTAGC-AAAATGGTG
GGAAGATTTTTGGGTAGAGGTGACAAGCCTACCGAGCCTGGTGATAGCTGGTTATCCAAG
ACAGAATCTTAGTTCAACTTTAAGCTTACCTATAGAACTA------CCTAATCCCCCTGT
AAGCTTAATTGCTAGTCTAAAGAGGGACAGCTCTTTAGACACCAGG-AAAAAACCTTATA
GAGAGAGTAAA---ATCCT-TAACTATCATAGTTGGCCTAAAAGCAGCCATCAATTAAGA
AAGCGTTCAAGCTCAACACT-AACCATCT-TAAAAATACC--AAACACACAGCTGAACTC
CTCACACCACATTGGATCAATCTATCACCACATAGAAGCAACAATGCTAGTATAAGTAAC
ATGAA--TATTTTCT---CCGCTGCATAAGCCT-----AAATCGGACCG-AAGACCTCAC
CGATACCTAACAGCCAGGCA-TAGCAAGC-ACAAACAAGCCCATGCTACCTTCACTGTTG
ACCCGACACAGGCATGC-CCCAAGGAAAGGTTAAAAAAAGT--AAAAGGAACTCGGCAAA
CTCAAACCCCGCCTG-TTTACCAAAAACATCACCTCTAGCATTACTAGTATTAGAGGCAC
TGCCTGCCCAGTGACACACGTTTAACGGCCGCGGTACCCTGACCGTGCAAAGGTAGCATA
ATCACTTGTTCTTTAAATAGGGACTCGCATGAAAGGCACCACGAGGGTTTAACTGTCTCT
TACTTTTAACCAGTGAAATTGACCTGTCCGTGAAGAGACGGACATA-AAACAATAAGACG
AGAAGACCCTATGG--AGCTTTAATCTATTAATGCAATCAAAAA-CCAGATAAACCCACG
GACCTCTAA---ACTACCGACACCTGCATTAAAAATTTTGGTTGGGGCGACCTCGGAGCA
CAACAAAACCTCCGAATAACAAATGCTAAGACCACACAAGTCAAAGCGAGCTAACACTCA
TAATTGATCCAATA-ATTTGATCAACGGAACAAGTTACCCTAGGGATAACAGCGCAATTC
TATTCTAGAGTCCATATCGACAATAGAGCTTACGACCTCGATGTTGGATCAGGACATCCT
AATGGTGCAGCAGCTATCAAGGGTTCGTTTGTTCAACGATTAAAGTCCTACGTGATCTGA
GTTCAGACCGGAGCAATCCAGGTCGGTTTCTATCTATTG-CACATTTCTCCCTGTACGAA
AGGACAAGAGAAATGAGGCCAACTTCA-TA-AAGCGCCTTCATTAC--ATAAATGACCTA
ATCTTAATTTA-GCAAAATACCACATATTCCACCCGAAAGCAGGGTT-TGTTAAGATGGC
AGAGCCCGGTAATTGCATAAAACTTAAAACTTTACAACCAGAGGTTCAACTCCTCTTCTT
AACACTGTGACCACAGTAAACCTCCTACTTCTAACCGCATCTACACTAACTGCTATAGCA
TTTCTCACCCTTGTTGAACGAAAACTACTAGGCTATATACAACTACGAAAGGGGCCTAAC
GTCGTAGGCCCATACGGGCTACTACAACCCTTCGCCGATGCTATAAAACTCTTCACCAAA
GAACCCCTAAAACCCTCAACATCTACCACCACCCTCTATATTATCGCACCCGCCCTAGCC
TTCTTCATCACCCTTCTCCTATGAACCCCTCTCCCTATACCCAACGCTCTAATCAACTTC
AACCTAGGGCTCCTATTCACCCTAGCCATACTCAGCCTAATCGTCTACTCCATCCTATGA
TCAGGATGAGCATCAAACTCAAACTACGCCCTAATTGGAGCCCTACGAGCCGTCGCCCAA
ACAATTTCATACGAAGTCACCCTAACCATTATCCTATTATCAACCCTACTAACAAGTGGC
TCATTCAACCTCAATACGCTCATTACAACACAAGAACATCTGTGACTTCTTCTACCATCA
TGACCCCTAGCCATAATGTGATTCGCCTCCACACTAGCAGAAACAAATCGAACCCCTTTT
GATCTCATAGAGGGCGAATCAGAACTAGTATCAGGCTTCAACATTGAATACGCTGCAGGC
CCATTCGCCCTGTTCTTCATAGCCGAATATATAAATATCATTATGATAAACGCCCTAACA
ACCACAATTTTCCTAGGCACATTCTACCCTATTCACTCACCAGAGCTATTCACAGCATGC
TTCACCATCAAAACACTCTTCCTAACTTCCCTATTTCTATGAATCCGAGCAGCATACCCC
CGATTCCGCTACGACCAACTTATGTACCTATTATGAAAAAACTTCCTCCCACTCACACTA
GCACTACTTATATGATCCATCTCAACACCCATCGCAATCTCCAGCATTCCCCCTCAAACC
T-AGAAATATGTCTGACAAAAGAGTTACTTTGATAGAGTAAATAATAGAGGCCCTAACCC
TCTTATTTCTAGGACTGTAGGCATCGAACCTACCCCTGAGAACCCAAACTTCTCCGTGCT
ACCCCACACACTCTATCCTA--AAGTAAGGTCAGCTAAA-CAAGCTATCGGGCCCATACC
CCGAAAATGTTGGTCATATCCTTCCCGTACTAATTAACCCACTAGCTCAACCCATTATCT
ACACTACAATAATTACAGGCACACTTATCACAATACTAAGCTCACACTGATTTCTCGCCT
GAGCAGGCCTAGAGATAAACATACTAGCCTTCATTCCGATCCTAATAAAAAAAACAAATC
CCCGCTCTGCAGAAGCAGCTACCAAATATTTCTTAATACAGTCCACCGCATCTATGATCC
TCATAATAGCAATCATTTCCAACAACCTACTATCAGGATGCTG---AACAACAACAAGCT
ACATCGATCAACCCTCTTCCCTAATAATAACAATTGCCCTCGCCATAAAACTAGGAATGG
CCCCCTTCCACTTCTGAGTTCCAGAAGTCACCCAAGGGACACCCCTAACTTCGGGCCTAC
TCCTTCTTACATGACAAAAACTAGCCCCCATCTCAATCATGTACCAAATTCATCCATCAA
TCAACACCCACACCCTCTTAACCCTCTCCATCCTGTCCATCGCAGTAGGCAGCTGAGGAG
GTCTAAACCAAACGCAATTACGCAAAATCCTAGGATACTCTTCAATCACACATATGGGTT
GAATAATAATAACACTAGTATACAATCCAACAACCACAATCCTTTACCTGACTATTTATA
TTATCCTAACAACTACCATATTCCTGACCCTTAACCTAAACTCAAGCACCACAACCCTCA
TACTATCCCGCACCTGAAACAAATCAGCCCACCTAGCACCACTAACAGCACCTATCCTCA
TATCCCTAGGAGGCCTACCCCCTCTAACCGGCTTCCTACCCAAATGAATCATCATCCAAG
AACTCACAATGAACAACAATTTCCTTATCCCCTCTATTATAACTATCATAACTCTACTTA
ACCTATACTTCTACATACGCCTAATCTACACCACCTCCCTAACACTACTCCCCACACCCA
ACAACACAAAAATAACATGACAGCTCGAAAATACAAAACCCACACCCCTTATTCCCCTAC
TCATCATCACCTCCACTCTCCTACTACCAATCTCCCCCCTAATATTAACCACTCACTAGA
AATTTAGGTTAAATA-AGACCAAGAGCCTTCAAAGCCCTTAGTAAGTAAAA--ACACTTA
ATTTCTGAAGTACA-CAAGGACTGCAAACACCTACTCTGCATCAATTGAACGCAAATCAA
CTACTTTAATTAAGCTAAGCCCTTACTAGATCAATGGGACTCGAACCCACAAAAACTTAG
TTAACAGCTAAACACCCTAACCGACTGGCTTTGACCCACTTCTCCCGCCGCAGGGAAAAA
AAGGCGGGAG-AAGCCCCGGCAGAAACTCTAAGACTGCTCCTTTGAACTTGCAATTCAAC
ATGAAAATCACCTCGGGGCTGGTAAAAGGAGGACTAGACCTCCATCTTTAGGTTTACAGC
CTAATA-CTT-ACTCAGCCACTTTACC----------------------A--CCTATGCT
CATCAATCGCTGACTCTTTTCAACGAACCATAAAGACATCGGAACCCTATATTTACTATT
TGGTGCGTGAGCTGGAGTCATAGGCACCGCCCTGAGCCTTCTCATTCGAGCTGAACTAGG
CCAACCCGGCAACCTATTAGGCAACGACCACATCTACAACGTTGTTGTAACGGCCCATGC
TTTCATTATAATCTTCTTTACAGTTATACCCATTATAATTGGGGGGTTCGGGAACTGATT
AGTACCCCTAATAATCGGCGCTCCTGACATAGCATTTCCCCGTTTAAACAATATAAGCTT
CTGACTCCTCCCTCCTTCTTTCCTGCTATTAATAGCATCAGCCGTAGTAGAAGCTGGCGC
CGGAACAGGCTGAACAGTATACCCCCCTCTAGCAGGAAATTTCTCCCACCCAGGAGCTTC
TGTAGATTTAGTTATCTTCTCCCTCCACCTAGCAGGTATTTCCTCCATCTTGGGGGCCAT
CAACTTTATTACCACTATTATCAACATAAAACCCCCTGCACTATCCCAATACCAGACTCC
TTTATTCGTCTGATCAATCTTAATCACAGCTATCCTTCTACTCCTCTCCCTACCGGTCTT
AGCTGCTGGCATTACCATACTGCTAACAGATCGCAATCTCAATACTACCTTCTTTGACCC
TGTTGGAGGAGGAGACCCTATCCTATACCAACACCTATTTTGATTCTTCGGTCACCCCGA
AGTCTACATCCTCATTCTTCCCGGCTTTGGGATAGTCTCTCACATTGTAGCCCACCACTC
TGGGAAAAAAGAACCGTTTGGGTATATGGGTATAGTTTGGGCTATAATATCAATTGGGTT
TTTAGGCTTTATTGTATGAGCCCACCACATATTTACAGTTGGCATAGACGTAGACACACG
AGCTTACTTCACTTCCGCCACTATAATCATTGCAATCCCCACTGGTGTGAAGGTTTTTAG
CTGACTTGCTACACTTCATGGAGGCAACATTAAATGAGCTCCAGCAATATTTTGAGCCCT
AGGCTTTATTTTTCTATTTACTGTAGGAGGTTTAACTGGCATCATCCTGGCAAACTCATC
TCTAGATATTGTACTACACGACACATACTACGTTGTCGCTCACTTCCACTATGTTTTATC
AATAGGAGCTGTATTTGCCATTATGGGGGGCTTCGTACACTGGTTTCCTTTATTCTCAGG
CTACACACTGAACCAAACCTGCGCCAAAGCCCACTTCATCATTATATTCGTAGGCGTAAA
TTTAACCTTCTTTCCACAACACTTCCTTGGCCTGTCTGGAATACCCCGACGCTATTCTGA
CTATCCCGACGCCTACACTACATGAAACATCCTATCATCTATGGGCTCCTTCATCTCACT
AGTAGCAGTAATTTTAATAATCTACATAATCTGAGAAGCCTTTGCTTCAAAACGTAAAGT
ACTACTAATCGAACAACCCCTTACTAGCCTAGAATGACTAAACGGCTGCCCTCCACCCTA
CCACACATTCGAAGAACCAACCTACATTAAACT-AAGTGAAAAAGGAGAGAGTCGAACCC
CCTAGGGCTGGTTTCAAGCCAGCCTTATAGCCCCTATAACTTTTTCAA-CAAGATATTAG
-AAAAGTTATTTCATAGCTTTGTCAAAGCTAAATCATAGGCCA-AATCCTATATATCTTA
TATGGCTCATCCAGTTCAACTAAGCCTGCAAGACGCCACATCTCCTATTATAGAGGAGTT
AATTACCTTTCATGACCACGCTTTTATAGCTATATCTTTAATTAGCTTTCTAGTGTTATA
TGCCCTACTCTCAACGCTCACAACAAAATTAACCAATACTAACATCACAGACGCCCAGGA
AATAGAGACTATCTGAACTATTTTACCCGCAATTATCCTAATCCTAATTGCCCTTCCGTC
CTTGCGCATCCTATACCTGACAGATGAAGTCAACGACCCATCCTTCACCATCAAATCAAT
TGGACACCAATGATACTGAACCTACGAATACACGGACTATGGGGGCCTAATTTTCAACTC
CTACATACTACCCCCACTATTCTTAAACCCGGGGGACCTCCGACTCCTAGAAGTTGACAA
TCGGGTAGTTCTCCCAATTGAAGCCCCTGTACGTATAATAATTACATCTCAAGACGTCTT
ACACTCATGAACTATCCCCACACTAGGCCTAAAAACAGATGCGGTACCTGGGCGCCTAAA
TCAAACCGTTTTCACAGCTACACGGCCAGGCGTCTATTACGGGCAATGCTCAGAGATCTG
TGGCGCAAACCATAGCTTCATGCCAATTGTTGCAGAACTAATCCCACTAAAAATCTTTGA
AATAGGACCTGTATTTACTCTGTAAACAACCCATCTCC---------------CTTCCTT
CCTCCTAACACCCACCCCCTCAAGCTCTCAAAATACCT-AT---AAA-CCCGCTGTATAG
CTATCCTAGCATTAACCTTTTAAGTTAAAGACGGGGA------CACACCC-CTACAGTGA
AGTGCCCCAGTTAGATACATCGACATGATTCACCACCATTATAACGACACTTCCCACACT
ATATCTTATCATACAATTAAAACTACTAAACATAAACCACTACCAACCGCCTCTTGCAAA
AAACTCGAACCTGCAACCTCGCAATACCCATTGACAACCAAAATGAACGAAAACCTGTTT
ACCTCTTTCTCAACCCCAACAATCCTAAATCAACCCGCCACAATTCCCATCATCCTATTC
CCCACCCTACTAATCTTAACCTCCAAACATCCCGCTAATAATCGACTAGCCACCATTCAA
CAAAACCTGATCCAACTCGCCCTAAAACAAATAATAGCAACTCACAACGCTAAAGGACAA
ACCTGATCTCTAATACTAATATCTCTAGTCACCTTTATTGCCATAACAAACCTCCTAGGA
CTTCTGCCTTACTCGTTCACACCAACCACCCAACTTTCCATAAACCTAGCCATAGCAATC
CCCCTATGGGCGGGCACAGTAATACTAGGGTTTCGCTTTAAAGCCAAAAACTCCCTAGCC
CATCTCCTACCACAAGGCACACCCACACCCCTCATCCCCATATTAGTAGTAGTCGAAACT
ATAAGCCTACTTATTCAACCAATAGCCCTGGCCGTACGACTAACCGCAAACATCACAGCC
GGCCATCTACTAATACACCTGGTTGGAAATGCCGTACTAGCACTATCAACCACCAACTTC
CCCATGACCCTGCTAACTTCTACACTTCTAGTACTACTAACTGCTCTAGAAATTGCAGTA
GCCCTGATCCAAGCCTATGTCTTCACACTCTTAATTAGCCTTTATCTACGTAACAACACC
TAATGACCCACCAGACCCATGCTTATCACATAGTTAAACCCAGTCCCTGGCCACTGACAG
GAGCTTTGTCAGCCTTCTTAATAACATCCGGCTTAGTCATGTGATTTCACTTCTACTCTA
CCACCCTGCTAATACTAGGCCTACTAACCACCATACTAACCTTATATCAATGATGACGTG
ACATTGTACGAGAAAGCACATACCAAGGCCACCATACAATACCCGTCCAAAAAAGTCTTC
GATACGGAATAACACTATTCATCATCTCAGAAGTATTCTTCTTTATTGGTTTCTTCTGAG
CGTTTTACCACTCAAGCCTCGCCCCAACACCCTGCTTGGGAGGCCACTGACCACCAACAG
GCATTATTCCCCTAAACCCCCTAGAAGTACCCCTCCTAAACACCTCTGTGCTGCTCGCAT
CCGGAGTTACAATCACCTGAGCTCATCACAGCCTCATAAACAATGACCGAAAACAAACAA
TCCAAGCTCTACTAATTACAATCTTACTAGGCACCTATTTCACCCTACTACAAATCTCAG
AATACTTTGAAGCACCTTTCACCATCTCTGATGGTATTTACGGTTCAACATTCTACATCA
CCACAGGCTTCCATGGACTCCACGTTATTATTGGATCCACATTCCTCTCTACTTGCCTCA
TCCGCCAACTACTATATCACTTCACATCGAGCCACCACTTCGGCTTCGAAGCTGCCGCTT
GATACTGACATTTCGTAGATGTCGTCTGACTGCTCCTTTATGTTTCTATCTATTGATGAG
GGTCCTACTC-TTTTAGTATAACAAGTACAATTGAC-TTCCAATCAACTAGTTTTGA-GA
ACACTC-AAAAAAGAGTAATCAACCTAGCGCTAGCCTTAACAATCAACACCCTATTAACC
TTACTACTGATAATCATCATATTCTGATTGCCCCAGCTCAACTCCTATACAGAAAAAACT
AGCCCCTACGAATGCGGGTTTGACCCCCTAAGCCCCGCCCGCATCCCATTCTCAATAAAA
TTCTTCCTAGTTGCCATTACCTTCCTATTATTTGACCTAGAAATCGCCCTACTACTATCC
CTACCGTGAGCCATTCAAACAACAAACCTCCCAACAATAATTAAATCGACCATCGCCTTT
ATCATTATCCTAATTCTCAGCCTAGCCTATGAATGGACCCAAAAAGGATTAGACTGAGTC
GAATTGGTAAGTAGTTTAAAT-AAAATAAATGATTTCGACTCATTAGATTATGATAACCA
TACTAACCAAATGACCCCCACCTATATAAATGTTATACTGGCATTCGCTATCTCTCTTCT
AGGCATACTAACCTACCGCTCACACCTAGTAGCCTCTCTCCTCTGCCTAGAGGGGATAAT
GATATCACTCTTTATCATAGCCGCCCTTATTGCCTCAAACACACACTCCCCCCTAATTAA
CATTATACCCATCATCTTACTAGTATTTGCCGCTTGTGAAACAGCAGTAGGTCTTGCCTT
ACTAATCTCAATCTCCAACACATATGGACTAGATTACGTTCACAACTTGAGTCTACTTCA
ATGCTAAAAATAATCACTCCTATAGCCATACTACTACCTATAACATGACTTTCCAAAAAT
GATACAATCTGAATCAACTTGACCATACACAGCTTAGCTATCAGCCTTATTCCCCTACTA
TTCCTCAACCAAACCAACACCAACCTCCTCAACTACTCAACCTACCTATCCTCTGATCCA
CTAACAACACCCCTCCTAACACTAACTATCTGACTCCTGCCTCTCATGATCATAGCAAGT
CAATATCACCTATGCAACGAACCCCCCTCACAAAAAAAACTCTTTCTCTTCATAATAATT
CTCCTACAAATCACCCTAATTCTAACATTCATAGCCACAGAGCTAATTATATTCTACATT
CTATTTGAAGCCACTCTCATTCCCACCCTAATTATCATTACTAAATGGGGCAGCCAAGCA
AAACGCCTTGATGCAAGCACGTACTTCCTATTCTACACACTAACCGGTTCTCTACCCCTA
CTCATTATACTGAGCCACACCTATAACAACACAGGCTCATTAAACATTACACTACTAACA
CTCACAAACCAAAAACTAACAACCACCTGATCCCACAGCTTTACCTGACTAGCATGCATA
ATAGCCTTTATAACAAAAATACCCCTATATGGCTTACACCTGTGGCTCCCTAAAGCTCAT
GTTGAGGCCCCCATTGCAGGGTCAATAGTTCTTGCCGCAGTACTCCTAAAACTGGGCGGC
TATGGCATAATACGACTCACTCCTATTCTTGACCCCCTAACGGAGTACATAGCCTACCCA
TTCCTTATATTATCCTTATGAGGCATAATCATAACAAGCCTAACATGCCTCCGACAAACA
GACCTAAAATCACTTATCGCATACTCTTCTGTAAGCCACATGGCCCTTGTAATCGTAGCC
ATCCTCATCCAAACCCCCTGAAGCTTCTCTGGCGCAGTCATCCTCATGATCGCCCACGGA
CTTACCTCTTCCATGTACTTCTGCTTAGCCAACTCAAACTACGAACGCACTCATAGCCGT
ACAATACTACTATCCCGAGGACTCCAAATCCTACTCCCACTAATAACTTTCTGATGATTC
ACAGCAAGCCTTACTAACCTTGCTCTACCCCCCACTATTAACCTATTAGGCGAACTCTTT
GTAATCACAACATCATTCTCCTGATCCCATATTACTATTATACTAACAGGACTTAACATA
CTGATCACAGCCCTCTACTCTCTCCACATATTCACTACAATACAACGAGGAGCACTTACA
CACCACATAATCAACATAAAACCCCCTTTCACACGAGAAAACATATTAATATTCATACAC
CTCGCTCCAATTATCCTCCTATCTCTCAATCCCAACATCATCCTGGGGTTCACTTCTTGT
AAATATAGTTTAACTAAAACATTAGATTGTGAATCTAACTATAGAAGCCCACCACTTCTT
ATTTACCGAGAAAATTCACAAGGACTGCTAACCCACGTCTCCGTACTTAAAACTACGGTT
TTCTCAACTTTTAAAGGATGACAGCTATCCATTGACCTTAGGAGTCAAAAATATTGGTGC
AACTCCAAATAAAAGTAATAACCATGTACTCCCCTATCATAATAACAACCCTCATCTCCC
TGACTCTTCCAATTTTTGCCGCTCTCATCAACCCTTACAAAAAACGCCCATATCCAGACT
ACGTAAAAATAACCGTAATATATGCTTTCATCACTAGCCTCTCCTCAACAACTTTATTCA
TCTTCCTAAACCAAGAAACAACCATTTGGAGCTGACACTGAGTAATAACCCAGACATTAA
ATCTAACACTAAGTTTTAAACTAGATTACTTCTCCATAACATTCATCCCAATTGCACTAT
TTATTACCTGGTCTATTATAGAATTCTCACTATGATACATAAACTCAGACCCAAATATCA
ATCAATTCTTCAAATACCTCCTTATTTTCCTCACTGCCATACTAATTCTAGTAACTGCTA
ACAACCTTTTCCAATTCCTCATTGGTTGAGAAGGCGTAGGAATTATATCCTTTCTCCTAA
TTAGCTGATGACACGCTCGAACAGACGCCAACACAGCAGCCATCCAAGCAATCCTATATA
ACCGCATTGGCGACATCGGTCTTATCCTGGCCATAGCATGGTTTCTCCTACATTACAACT
CATGAGACCTCCAACAAGTACTAGCCCTAAATTCCAACTCAAGCTCTCTCCCACTGGCAG
GCCTCCTTCTAGCAGCAGCAGGAAAATCAGCTCAATTTGGCCTCCATCCCTGACTACCCT
CTGCCATAGAAGGCCCAACTCCAGTCTCAGCCCTACTTCACTCCAGCACCATAGTCGTTG
CTGGAATCTTCTTACTTATCCGCTTCCACCCTCTAATAGAAACCAACACATTAATTCAAA
ATCTTACATTATGCCTGGGGGCTATTACTACCCTATTCATAGCCATCTGCGCCCTTACAC
AAAACGACATTAAGAAAATTGTAGCCTTCTCCACTTCAAGCCAACTAGGCCTAATAATAG
TCACCATTGGCATCAACCAACCATACCTAGCATTTCTACACATCTGCACCCATGCCTTCT
TTAAAGCCATACTTTTCATGTGCTCTGGGTCCATCATCCACAACCTAAACAATGAACAAG
ACATTCGAAAAATAGGAGGCCTACTCAAAGCAATACCCCTCACCTCAACTTCCCTAATCA
TTGGAAACCTAGCACTTACAGGAATACCCTTCCTCACAGGCTTCTATTCCAAAGACCTTA
TCATCGAAGCCACAAACACATCATATACCAACGCCTGAGCCCTATTTATCACTCTTATCG
CCACCTCACTAACAAGCGCCTACAGTACTCGAACCATCCTTCTCACCCTAACAGGACAAC
CTCGCTTCCCGGCTCTAACAAACATCAACGAAAACAACCCCGCCCTACTAAACCCAATTA
AACGCCTCACAATAGGCAGCATAATCACGGGATTCCTTATCACCAACAGCATTCCCCCCA
CCTCGCTCCCCCAACCAATAATACCCCTCTACTTAAAACTCTCGGCCCTATGCACAACCG
CCCTCGGCTTCCTAGCAGCCCTGGACCTCACCCTTATGACAAACAAACTAAAAATAAAAA
ACCCAACACAAATATTCAAATTCTCCAACATATTAGGATATTTTCCCACCACAATTCATC
GCACAATCCCCTATCAAAACCTACTCATAGGCCAAAACTTAGCCCTCCTCCTACTAGACT
CGGCATGACTAGAAAAATCTATACCTAAAATAATCTCACAAACACACATCACCGCCTCCA
TAACCGTAACTACCCAAAAAGGCATAATTAAACTCTATTCCCTCTCTTTTCTTATCCCCC
TCACCCTGGCCCTATTTCTAATAATATA---ACCTATTACCCCGAACAATCTCAATCACA
ACATACACACCAACAAATAGCGTCCAACCAGCAACCACCACCAACCAACGCCCATAATCA
TACAAGGCACCTGCACCAATGGAATCACCTCGAATCAATCCCGACCCCTCCCCCTCAAAA
ATCACCCAATCACCAGCATCACTAAGACTAACCACCACTACTACCGCCTCATCCAAATCT
AAAACCCATAAAACTAACACCACTTCCATTATTAATCCCACTAAAAAACCCCCTAAAACC
TCAAACCCTGAACCTCATGTCTCAGGATACTCCTCAATAGCTATTGCTGTAGTATAACCA
AAAACAATCATCATACCCCCCAAATAAATCAAAAACATTATCAGACCCATATAAGCCCCC
CCACAATTTAAAACAATCACACAACCAACCACACCACTAACAACTAACGCTAAACCCCCG
TAAATAGGAGAGGGCTTAGAAGAAAATCCCACAAACCCCATAACTAACAATACACTCAAT
GCAAACAATACATACACCATTGCTTCCATATGGACTCCAACCATAACTAATGATATG-AA
AAACCATCGTTGTACTTCAACTATAAAAGCACC-AATGACTCCAATACGCAAATCCAACC
CAATCATAAAAATAATCAACCGCTCCCTCATTGATTTACCTACCCCACCCAACCTCTCCA
TATGATGAAACTTCGGTTCACTCATCGCAGCCTGCCTAGTCTTGCAAATCATCACAGGCC
TATTCTTAGCAATACACTACTCACCAGACACCTCCTCTGCCTTCTCCTCAATCGCACATA
TCACCCGAGACGTAAACTATGGCTGGGTCACTCGCTACCTCCACGCCAATGGTGCCTCTA
TACTCTTCATCTGCCTCTTCCTACATGTAGGCCGAGGCCTCTACTATGGCTCATACCTCC
TCCTAGAAACCTGAAACATTGGCATTATACTCCTTCTCCTAACCATAACAACAGCCTTCA
TGGGCTATGTCCTCCCATGAGGCCAAATATCATTCTGGGGAGCAACAGTAATCACAAACT
TACTATCAGCAATCCCATACATCGGAACTAACCTCGTCCAATGAATCTGAGGAGGATACG
CCATTGATAGCCCCACTCTTACACGATTCTTCACCTTACACTTTATCCTACCCTTTATCA
TCGTCGCCCTTACAACCGTACACTTACTATTTCTACACGAAACAGGATCAAACAATCCCT
GCGGAATTTCCTCCAACTCGGACAAAATCGCCTTCCACCCCTACTATACAATCAAAGACG
CCCTAGGTCTAATCCTCCTCCTCTTTGTTCTAGCAACACTAACACTACTCTCACCTAACC
TCCTAAACGACCCAGACAACTACATTCCAGCCGACCCACTAAATACCCCCCCACATATCA
AACCAGAATGGTACTTCCTATTCGCTTACACAATCCTACGATCTGTTCCCAACAAACTGG
GGGGCGTACTAGCACTCTTCCTATCAATCTTTATCCTAGCAGCCATCCCCATACTTCACA
AATCCAAACAACAAAGCATGATATTCCGTCCACTCAGTCAATTTCTATTCTGACTCCTAA
TCACAATCCTACTGACCCTTACCTGAATTGGAAGCGAACCAGTAACCCAACCCCTCATCA
CTATCGGCCAAATAGCATCCATAATATACTTCGCCACAATCCTAATCCTAATACCACTAG
TCTCCCTAATCGAAAACAACCTACTCAAATGAACTTGCCCTTGTAGTATAAATTAATACA
CTGGCCTTGTAAACCAGAAACGAACAC------TCTTCCTAGGGC----AA-TCAGAAAG
AAAGTATCTAACTCCACCACCAACACCCAAAGCTGGTATTCTAA-CTTAAACTACTTTCT
GCATTC-CTGTACTACACAAGTTCC-ACAA-ACAACCCTAGCA-TAACTT-ACTC-ACAA
TA-CTACTATGTAATTCGTGCATTACTGCTAGCCAACATGTATAATATATAGTACTATAT
ATGCTTAATCGTACATAACACATATCATTATAT-ATCAACTTAACATCC-TTGAAGAACA
TGCTTACAAGCAAGTAACCTAGTAACAAC-TTCAACAGTAGCACAT-GACATGG--CCCC
TCCAAATCAGTCTCCTCTACCC-CATGAATACCAACCAAACCAATCCATGCCAGTCGTC-
--CAT-AGTACATTAGATCGTTCATCGGACATAGCACATACCTATTAAAT----------
----------------------AATCCTCC----TCACCACGGATGACCCCCCTCACTTA
GGAATCCCTTGTTCACCATCCTCCGTGAAATCAATATCCCGCACAAG-AGTGCTACT-CT
CCTCGCTCCGGGCCCATAACCCGTGGGGGTAGCTATGCTTGAGCTGTATCCGGCATCTGG
TTCTTACCTCAGGGCCATAACAACCAAGAT-CGCCCACACGTTCCCCTTAAATAAGACAT
CTCGATGGATCACAGGTCTATCACCCTATTAACCAGTCACGGGAGCTTTCCATGCATTTG
GTATCTTTTATCT--CTGGTCTGCACGC-AACCCCATCGCAG-AATGCTGACTCC----C
ACCACAT-CCCGTCCTGTATGGACCTGTCTTTGATTCCTAGTAC-ATACA-ACCATTGAT
CGCACCTAC-GTT-CAATATTCTAGCTCC---ACA-CGGACATT-AGCAAGG--TGCTAT
TTAATCCATGCTTGTAGGACATACCAA-TAATTACCTTAGCCGACACTAC----------
CCCCGCC----------------------GAGCCATAAATCAC---AACTATATCTCGTC
AAACCCCCCCA-CCCCCATCTCCGACCTTCATCC--AAAACCCACTTTTGCC-AAACCCC
-AAAAA--CAAAAGTTTTA-ATATATCCGATCAGAGCCTGCA---TTTTCATCTTTTAGG
TGTGCACAACTCCAACTGCCATTCCCTCAACTAACAAAA---------------------
----ATTTACTTCACTAAAC--ACCCTTCACAC---------------------------
----------CAACCCACAACAGA-----C------------------------CCTTTT
CACACAACCCAAAAGAACATTGCACCCC------------------
[20] MTHIgb
GTTTATGTAGCTTAAATCTGC-CCAAAGCAAGACACTGAAAAATGCCTAGATGGGTCCAC
A-CACCCCATAAACAAACAGGCTTGGTCCTGGCCTTTCTATTAGCT-CTTAGCAAGATTA
CACATGCAAGCATCCCCACCCCGGTGAAAACGCCCTATTA--ATCATC-ATGATCAAGAG
GAGCAAGCATCAAGCACGCA-C-ACGCAGCTCAAAACGCTTCGCCTAGCCACA-CCCCTA
CGGGAGACAGCAGTGACAAATATTTAGCAATAAACGAAAGTTCAACTAAGCCATGCTATA
TTTA--GGGCTGGTCAATTTCGTGCCAGCTACCGCGGTCACACGATTAGCCCTAGTTAAT
AGAGATCGGCGTAGAGGGTGTTTAAGATC----T---AAC------ACAA-TAAAGCTAA
ACTTCATCTAAACTGT--AAAACCCTAGCTAAT-GTAAAATAAACTACGAAAGTGGCCTT
AAAACTTCTGAACACACAATAGCCAAGACCCAAACTGGGATTAGACA-CCCTACTATGCT
TGGCCCTAAACCTCAGTAGTT-AAATAACAAAACTACTCGCCAGAATACTACAAGCAACA
GCTTAAAACTCAAAGGACTTGACGGTGCTTTACA--CCCCCTAGAGGAGCCTGTTCCGTA
ATCGATAAACCCCG-ATCCACCCCACCCTCTCTTGCTCAGCCTATATACCGCCATCTTCA
GCAAACCCTGATAAAGGCC-ACAAAGTGAGCGCAAACGCC---ACCACCGCGAAGACGTT
AGGTCAAGGTGTAGCCCATGAGACGGTAAAAAATGGGCTACATTTTCTATCTCAGAAAAC
TCTACGAAAGCCCTTATGAAATCTGAGGGTCCAAGGAGGATTTAGCAGTAAATTAAGAAT
AGAGTGCTTAATTGAACCAGGCCATAAAGCGCGCACACACCGCCCGTCACTCCTCTCAAA
TATATTC-AAGGAATATCTTAACTAAACGCCCTA-ATGTTTATATAGAGAGGATAAGTCG
TAACATGGTAAGCGTACTGGAAGGTGCGCTTGGATAAATCAAGGCATAGCTTAATATAAA
GCATCTGGCTTACACCCAGAAGATCTCAATACCACTTGACTACCTTGAGCCAACACTAGC
CCTAAGCATGACC---AATACTAATACCAAGCCAACACA------CACTAAACCATTTAC
CCGCAT-ATAGTATAGGCGATAGAAATTTTAATCTGGCGCTATAGACATAGTACCGTAAG
GGAAAGATAC--AAAACCTCTCAAGCACAAAACAGCAAGGACTAACCCCTGTACCTTTCG
CATAATGGATTAGCTAGAAACAATTTCACAAAGAGAACTACAAGCCAAATT-CCCCGAAA
CCAGACGAGCTACCCAAGAACAGCTAAAAGAGCACACCCGTCCATGTAGC-AAAATGGTG
GGAAGATTTTTGGGTAGAGGTGACAAGCCTACCGAGCCTGGTGATAGCTGGTTATCCAAG
ACAGAATCTTAGTTCAACTTTAAGCTTACCTATAGAACTA------CCTAATCCCCCTGT
AAGCTTAATTGCTAGTCTAAAGAGGGACAGCTCTTTAGACACCAGG-AAAAAACCTTATA
GAGAGAGTAAA---ATCCT-TAACTATCATAGTTGGCCTAAAAGCAGCCATCAATTAAGA
AAGCGTTCAAGCTCAACACT-AACCATCT-TAAAAATACC--AAACACACAGCTGAACTC
CTCACACCACATTGGATCAATCTATCACCACATAGAAGCAACAATGCTAGTATAAGTAAC
ATGAA--TATTTTCT---CCGCTGCATAAGCCT-----AAATCGGACCG-AAGACCTCAC
CGATACCTAACAGCCAGGCA-TAGCAAGC-ACAAACAAGCCCATGCTACCTTCACTGTTG
ACCCGACACAGGCATGC-CCCAAGGAAAGGTTAAAAAAAGT--AAAAGGAACTCGGCAAA
CTCAAACCCCGCCTG-TTTACCAAAAACATCACCTCTAGCATTACTAGTATTAGAGGCAC
TGCCTGCCCAGTGACACACGTTTAACGGCCGCGGTACCCTGACCGTGCAAAGGTAGCATA
ATCACTTGTTCTTTAAATAGGGACTCGCATGAAAGGCACCACGAGGGTTTAACTGTCTCT
TACTTTTAACCAGTGAAATTGACCTGTCCGTGAAGAGACGGACATA-AAACAATAAGACG
AGAAGACCCTATGG--AGCTTTAATCTATTAATGCAATCAAAAA-CCAGATAAACCCACG
GACCTCTAA---ACTACCGACACCTGCATTAAAAATTTTGGTTGGGGCGACCTCGGAGCA
CAACAAAACCTCCGAATAACAAATGCTAAGACCACACAAGTCAAAGCGAGCTAACACTCA
TAATTGATCCAATA-ATTTGATCAACGGAACAAGTTACCCTAGGGATAACAGCGCAATTC
TATTCTAGAGTCCATATCGACAATAGAGCTTACGACCTCGATGTTGGATCAGGACATCCT
AATGGTGCAGCAGCTATCAAGGGTTCGTTTGTTCAACGATTAAAGTCCTACGTGATCTGA
GTTCAGACCGGAGCAATCCAGGTCGGTTTCTATCTATTG-CACATTTCTCCCTGTACGAA
AGGACAAGAGAAATGAGGCCAACTTCA-TA-AAGCGCCTTCATTAC--ATAAATGACCTA
ATCTTAATTTA-GCAAAATACCACATATTCCACCCGAAAGCAGGGTT-TGTTAAGATGGC
AGAGCCCGGTAATTGCATAAAACTTAAAACTTTACAACCAGAGGTTCAACTCCTCTTCTT
AACACTGTGACCACAGTAAACCTCCTACTTCTAACCGCATCTACACTAACTGCTATAGCA
TTTCTCACCCTTGTTGAACGAAAACTACTAGGCTATATACAACTACGAAAGGGGCCTAAC
GTCGTAGGCCCATACGGGCTACTACAACCCTTCGCCGATGCTATAAAACTCTTCACCAAA
GAACCCCTAAAACCCTCAACATCTACCACCACCCTCTATATTATCGCACCCGCCCTAGCC
TTCTTCATCACCCTTCTCCTATGAACCCCTCTCCCTATACCCAACGCTCTAATCAACTTC
AACCTAGGGCTCCTATTCACCCTAGCCATACTCAGCCTAATCGTCTACTCCATCCTATGA
TCAGGATGAGCATCAAACTCAAACTACGCCCTAATTGGAGCCCTACGAGCCGTCGCCCAA
ACAATTTCATACGAAGTCACCCTAACCATTATCCTATTGTCAACCCTACTAACAAGTGGC
TCATTCAACCTCAATACGCTCATTACAACACAAGAACATCTGTGACTTCTTCTACCATCA
TGACCCCTAGCCATAATGTGATTCGCCTCCACACTAGCAGAAACAAATCGAACCCCTTTT
GATCTCATAGAGGGCGAATCAGAACTAGTATCAGGCTTCAACATTGAATACGCTGCAGGC
CCATTCGCCCTGTTCTTCATAGCCGAATATATAAATATCATTATGATAAACGCCCTAACA
ACCACAATTTTCCTAGGCACATTCTACCCTATTCACTCACCAGAGCTATTCACAGCATGC
TTCACCATCAAAACACTCTTCCTAACTTCCCTATTTCTATGAATCCGAGCAGCATACCCC
CGATTCCGCTACGACCAACTTATGTACCTATTATGAAAAAACTTCCTCCCACTCACACTA
GCACTACTTATATGATCCATCTCAACACCCATCGCAATCTCCAGCATTCCCCCTCAAACC
T-AGAAATATGTCTGACAAAAGAGTTACTTTGATAGAGTAAATAATAGAGGCCCTAACCC
TCTTATTTCTAGGACTGTAGGCATCGAACCTACCCCTGAGAACCCAAACTTCTCCGTGCT
ACCCCACACACTCTATCCTA--AAGTAAGGTCAGCTAAA-CAAGCTATCGGGCCCATACC
CCGAAAATGTTGGTCATATCCTTCCCGTACTAATTAACCCACTAGCTCAACCCATTATCT
ACACTACAATAATTACAGGCACACTTATCACAATACTAAGCTCACACTGATTTCTCGCCT
GAGCAGGCCTAGAGATAAACATACTAGCCTTCATTCCGATCCTAATAAAAAAAACAAATC
CCCGCTCTGCAGAAGCAGCCACCAAATATTTCTTAATACAGTCCACCGCATCTATGATCC
TCATAATAGCAATCATTTCCAACAACCTACTATCAGGATGCTG---AACAACAACAAGCT
ACATCGATCAACCCTCTTCCCTAATAATAACAATTGCCCTCGCCATAAAACTAGGAATGG
CCCCCTTCCACTTCTGAGTTCCAGAAGTCACCCAAGGGACACCCCTAACTTCGGGCCTAC
TCCTTCTTACATGACAAAAACTAGCCCCCATCTCAATCATGTACCAAATTCATCCATCAA
TCAACACCCACACCCTCTTAACCCTCTCCATCCTGTCCATCGCAGTAGGCAGCTGAGGAG
GTCTAAACCAAACGCAATTACGCAAAATCCTAGGATACTCTTCAATCACACATATGGGTT
GAATAATAATAACACTAGTATACAATCCAACAACCACAATCCTTTACCTGACTATTTATA
TTATCCTAACAACTACCATATTCCTGACCCTTAACCTAAACTCAAGCACCACAACCCTCA
TACTATCCCGCACCTGAAACAAATCAGCCCACCTAGCACCACTAACAGCACCTATCCTCA
TATCCCTAGGAGGCCTACCCCCTCTAACCGGCTTCCTACCCAAATGAATCATCATCCAAG
AACTCACAATGAACAACAATTTCCTTATCCCCTCTATTATAACTATCATAACTCTACTTA
ACCTATACTTCTACATACGCCTAATCTACACCACCTCCCTAACACTACTCCCCACACCCA
ACAACACAAAAATAACATGACAGCTCGAAAATACAAAACCCACACCCCTTATTCCCCTAC
TCATCATCACCTCCACTCTCCTACTACCAATCTCCCCCCTAATATTAACCACTCACTAGA
AATTTAGGTTAAATA-AGACCAAGAGCCTTCAAAGCCCTTAGTAAGTAAAA--ACACTTA
ATTTCTGAAGTACA-CAAGGACTGCAAACACCTACTCTGCATCAATTGAACGCAAATCAA
CTACTTTAATTAAGCTAAGCCCTTACTAGATCAATGGGACTCGAACCCACAAAAACTTAG
TTAACAGCTAAACACCCTAACCGACTGGCTTTGACCCACTTCTCCCGCCGCAGGGAAAAA
AAGGCGGGAG-AAGCCCCGGCAGAAACTCTAAGACTGCTCCTTTGAACTTGCAATTCAAC
ATGAAAATCACCTCGGGGCTGGTAAAAGGAGGACTAGACCTCCATCTTTAGGTTTACAGC
CTAATA-CTT-ACTCAGCCACTTTACC----------------------A--CCTATGCT
CATCAATCGCTGACTCTTTTCAACGAACCATAAAGACATCGGAACCCTATATTTACTATT
TGGTGCGTGAGCTGGAGTCATAGGCACCGCCCTGAGCCTTCTCATTCGAGCTGAACTAGG
CCAACCCGGCAACCTATTAGGCAACGACCACATCTACAACGTTGTTGTAACGGCCCATGC
TTTCATTATAATCTTCTTTACAGTTATACCCATTATAATTGGGGGGTTCGGGAACTGATT
AGTACCCCTAATAATCGGCGCTCCTGACATAGCATTTCCCCGTTTAAACAATATAAGCTT
CTGACTCCTCCCTCCTTCTTTCCTGCTATTAATAGCATCAGCCGTAGTAGAAGCTGGCGC
CGGAACAGGCTGAACAGTATACCCCCCTCTAGCAGGAAATTTCTCCCACCCAGGAGCTTC
TGTAGATTTAGTTATCTTCTCCCTCCACCTAGCAGGTATTTCCTCCATCTTGGGGGCCAT
CAACTTTATTACCACTATTATCAACATAAAACCCCCTGCACTATCCCAATACCAGACTCC
TTTATTCGTCTGATCAATCTTAATCACAGCTATCCTTCTACTCCTCTCCCTACCGGTCTT
AGCTGCTGGCATTACCATACTGCTAACAGATCGCAATCTCAATACTACCTTCTTTGACCC
TGTTGGAGGAGGAGACCCTATCCTATACCAACACCTATTTTGATTCTTCGGTCACCCCGA
AGTCTACATCCTCATTCTTCCCGGCTTTGGGATAGTCTCTCACATTGTAGCCCACCACTC
TGGGAAAAAAGAACCGTTTGGGTATATGGGTATAGTTTGGGCTATAATATCAATTGGGTT
TTTAGGCTTTATTGTATGAGCCCACCACATATTTACAGTTGGCATAGACGTAGACACACG
AGCTTACTTCACTTCCGCCACTATAATCATTGCAATCCCCACTGGTGTGAAGGTTTTTAG
CTGACTTGCTACACTTCATGGAGGCAACATTAAATGAGCTCCAGCAATATTTTGAGCCCT
AGGCTTTATTTTTCTATTTACTGTAGGAGGTTTAACTGGCATCATCCTGGCAAACTCATC
TCTAGATATTGTACTACACGACACATACTACGTTGTCGCTCACTTCCACTATGTTTTATC
AATAGGAGCTGTATTTGCCATTATGGGGGGCTTCGTACACTGGTTTCCTTTATTCTCAGG
CTACACACTGAACCAAACCTGCGCCAAAGCCCACTTCATCATTATATTCGTAGGCGTAAA
TTTAACCTTCTTTCCACAACACTTCCTTGGCCTGTCTGGAATACCCCGACGCTATTCTGA
CTATCCCGACGCCTACACTACATGAAACATCCTATCATCTATGGGCTCCTTCATCTCACT
AGTAGCAGTAATTTTAATAATCTACATAATCTGAGAAGCCTTTGCTTCAAAACGTAAAGT
ACTACTAATCGAACAACCCCTTACTAGCCTAGAATGACTAAACGGCTGCCCTCCACCCTA
CCACACATTCGAAGAACCAACCTACATTAAACT-AAGTGAAAAAGGAGAGAGTCGAACCC
CCTAGGGCTGGTTTCAAGCCAGCCTTATAGCCCCTATAACTTTTTCAA-CAAGATATTAG
-AAAAGTTATTTCATAGCTTTGTCAAAGCTAAATCATAGGCCA-AATCCTATATATCTTA
TATGGCTCATCCAGTTCAACTAAGCCTGCAAGACGCCACATCTCCTATTATAGAGGAGTT
AATTACCTTTCATGACCACGCTTTTATAGCTATATCTTTAATTAGCTTTCTAGTGTTATA
TGCCCTACTCTCAACGCTCACAACAAAATTAACCAATACTAACATCACAGACGCCCAGGA
AATAGAGACTATCTGAACTATTTTACCCGCAATTATCCTAATCCTAATTGCCCTTCCGTC
CTTGCGCATCCTATACCTGACAGATGAAGTCAACGACCCATCCTTCACCATCAAATCAAT
TGGACACCAATGATACTGAACCTACGAATACACGGACTATGGGGGCCTAATTTTCAACTC
CTACATACTACCCCCACTATTCTTAAACCCGGGGGACCTCCGACTCCTAGAAGTTGACAA
TCGGGTAGTTCTCCCAATTGAAGCCCCTGTACGTATAATAATTACATCTCAAGACGTCTT
ACACTCATGAACTATCCCCACACTAGGCCTAAAAACAGATGCGGTACCTGGGCGCCTAAA
TCAAACCGTTTTCACAGCTACACGGCCAGGCGTCTATTACGGGCAATGCTCAGAGATCTG
TGGCGCAAACCATAGCTTCATGCCAATTGTTGCAGAACTAATCCCACTAAAAATCTTTGA
AATAGGACCTGTATTTACTCTGTAAACAACCCATCTCC---------------CTTCCTT
CCTCCTAACACCCACCCCCTCAAGCTCTCAAAATACCTAT----AAA-CCCGCTGTATAG
CTATCCTAGCATTAACCTTTTAAGTTAAAGACGGGGA------CACACCC-CTACAGTGA
AGTGCCCCAGTTAGATACATCGACATGATTCACCACCATTATAACGACACTTCCCACACT
ATATCTTATCATACAATTAAAACTACTAAACATAAACCACTACCAACCGCCTCTTGCAAA
AAACTCGAACCTGCAACCTCGCAATACCCATTGACAACCAAAATGAACGAAAACCTGTTT
ACCTCTTTCTCAACCCCAACAATCCTAAATCAACCCGCCACAATTCCCATCATCCTACTC
CCCACCCTACTAATCTTAACCTCCAAACATCCCGCTAATAATCGACTAGCCACCATTCAA
CAAAACCTGATCCAACTCGCCCTAAAACAAATAATAGCAACTCACAACGCTAAAGGACAA
ACCTGATCTCTAATACTAATATCTCTAGTCACCTTTATTGCCATAACAAACCTCCTAGGA
CTTCTGCCTTACTCGTTCACACCAACCACCCAACTTTCCATAAACCTAGCCATAGCAATC
CCCCTATGGGCGGGCACAGTAATACTAGGGTTTCGCTTTAAAGCCAAAAACTCCCTAGCC
CATCTCCTACCACAAGGCACACCCACACCCCTCATCCCCATATTAGTAGTAGTCGAAACT
ATAAGCCTACTTATTCAACCAATAGCCCTGGCCGTACGACTAACCGCAAACATCACAGCC
GGCCATCTACTAATACACCTGGTTGGAAATGCCGTACTAGCACTATCAACCACCAACTTC
CCCATGACCCTGCTAACTTCTACACTTCTAGTACTACTAACTGCTCTAGAAATTGCAGTA
GCCCTGATCCAAGCCTATGTCTTCACACTCTTAATTAGCCTTTATCTACGTAACAACACC
TAATGACCCACCAGACCCATGCTTATCACATAGTTAAACCCAGTCCCTGGCCACTGACAG
GAGCTTTGTCAGCCTTCTTAATAACATCCGGCTTAGTCATGTGATTTCACTTCTACTCTA
CCACCCTGCTAATACTAGGCCTACTAACCACCATACTAACCTTATATCAATGATGACGTG
ACATTGTACGAGAAAGCACATACCAAGGCCACCATACAATACCCGTCCAAAAAAGTCTTC
GATATGGAATAACACTATTCATCATCTCAGAAGTATTCTTCTTTATTGGTTTCTTCTGAG
CGTTTTACCACTCAAGCCTCGCCCCAACACCCTGCTTGGGAGGCCACTGACCACCAACAG
GCATTATTCCCCTAAACCCCCTAGAAGTACCCCTCCTAAACACCTCTGTGCTGCTCGCAT
CCGGAGTTACAATCACCTGAGCTCATCACAGCCTCATAAACAATGACCGAAAACAAACAA
TCCAAGCTCTACTAATTACAATCTTACTAGGCACCTATTTCACCCTACTACAAATCTCAG
AATACTTTGAAGCACCTTTCACCATCTCTGATGGTATTTACGGTTCAACATTCTACATCA
CCACAGGCTTCCATGGACTCCACGTTATTATTGGATCCACATTCCTCTCTACTTGCCTCA
TCCGCCAACTACTATATCACTTCACATCGAGCCACCACTTCGGCTTCGAAGCTGCCGCTT
GATACTGACATTTCGTAGATGTCGTCTGACTGCTCCTTTATGTTTCTATCTATTGATGAG
GGTCCTACTC-TTTTAGTATAACAAGTACAATTGAC-TTCCAATCAACTAGTTTTGA-GA
ACACTC-AAAAAAGAGTAATCAACCTAGCGCTAGCCTTAACAATCAACACCCTATTAACC
TTACTACTGATAATCATCATATTCTGATTGCCCCAGCTCAACTCCTATACAGAAAAAACT
AGCCCCTACGAATGCGGGTTTGACCCCCTAAGCCCTGCCCGCATCCCATTCTCAATAAAA
TTCTTCCTAGTTGCCATTACCTTCCTATTATTTGACCTAGAAATCGCCCTACTACTATCC
CTACCGTGAGCCATTCAAACAACAAACCTCCCAACAATAATTAAATCGACCATCGCCTTT
ATCATTATCCTAATTCTCAGCCTAGCCTATGAATGGACCCAAAAAGGATTAGACTGAGTC
GAATTGGTAAGTAGTTTAAAT-AAAATAAATGATTTCGACTCATTAGATTATGATAACCA
TACTAACCAAATGACCCCCACCTATATAAATGTTATACTGGCATTCGCTATCTCTCTTCT
AGGCATACTAACCTACCGCTCACACCTAGTAGCCTCTCTCCTCTGCCTAGAGGGGATAAT
GATATCACTCTTTATCATAACCGCCCTTATTGCCTCAAACACACACTCCCCCCTAATTAA
CATTATACCCATCATCTTACTAGTATTTGCCGCTTGTGAAACAGCAGTAGGTCTTGCCTT
ACTAATCTCAATCTCCAACACATATGGACTAGATTATGTTCACAACTTGAGTCTACTTCA
ATGCTAAAAATAATCACTCCTATAGCCATACTACTACCTATAACATGACTTTCCAAAAAT
GATACAATCTGAATCAACTTGACCATACACAGCTTAGCTATCAGCCTTATTCCCCTACTA
TTCCTCAACCAAACCAACACCAACCTCCTCAACTACTCAACCTACCTATCCTCTGATCCA
CTAACAACACCCCTCCTAACACTAACTATCTGACTCCTGCCTCTCATGATCATAGCAAGT
CAATATCACCTATGCAACGAACCCCCCTCACAAAAAAAACTCTTTCTCTTCATAATAATT
CTCCTACAAATCACCCTAATTCTAACATTCATAGCCACAGAGCTAATTATATTCTACATT
CTATTTGAAGCCACTCTCATTCCCACCCTAATTATCATTACTAAATGGGGCAGCCAAGCA
AAACGCCTTGATGCAAGCACGTACTTCCTATTCTACACACTAACCGGTTCTCTACCCCTA
CTCATTATACTGAGCCACACCTATAACAACACAGGCTCATTAAACATTACACTACTAACA
CTCACAAACCAAAAACTAACAACCACCTGATCCCACAGCTTTACCTGACTAGCATGCATA
ATAGCCTTTATAACAAAAATACCCCTATATGGCTTACACCTGTGGCTCCCTAAAGCTCAT
GTTGAGGCCCCCATTGCAGGGTCAATAGTTCTTGCCGCAGTACTCCTAAAACTGGGCGGC
TATGGCATAATACGACTCACTCCTATTCTTGACCCCCTAACGGAGTACATAGCCTACCCA
TTCCTTATATTATCCTTATGAGGCATAATCATAACAAGCCTAACATGCCTCCGACAAACA
GACCTAAAATCACTTATCGCATACTCTTCTGTAAGCCACATGGCCCTTGTAATCGTAGCC
ATCCTCATCCAAACCCCCTGAAGCTTCTCTGGCGCAGTCATCCTCATGATCGCCCACGGA
CTTACCTCTTCCATGTACTTCTGCTTAGCCAACTCAAACTACGAACGCACTCATAGCCGT
ACAATACTACTATCCCGAGGACTCCAAATCCTACTCCCACTAATAACTTTCTGATGATTC
ACAGCAAGCCTTACTAACCTTGCCCTACCCCCCACTATTAACCTATTAGGCGAACTCTTT
GTAATCACAACATCATTCTCCTGATCCCATATTACTATTATACTAACAGGACTTAACATA
CTAATCACAGCCCTCTACTCTCTCCACATATTCACTACAATACAACGAGGAGCACTTACA
CACCACATAATCAACATAAAACCCCCTTTCACACGAGAAAACATATTAATATTCATACAC
CTCGCTCCAATTATCCTCCTATCTCTCAATCCCAACATCATCCTGGGGTTCACTTCTTGT
AAATATAGTTTAACTAAAACATTAGATTGTGAATCTAACTATAGAAGCCCACCACTTCTT
ATTTACCGAGAAAATTCACAAGGACTGCTAACCCACGTCTCCGTACTTAAAACTACGGTT
TTCTCAACTTTTAAAGGATGACAGCTATCCATTGACCTTAGGAGTCAAAAATATTGGTGC
AACTCCAAATAAAAGTAATAACCATGTACTCCCCTATCATAATAACAACCCTCATCTCCC
TGACTCTTCCAATTTTTGCCGCTCTCATCAACCCTTACAAAAAACGCCCATATCCAGACT
ACGTAAAAATAACCGTAATATATGCTTTCATCACTAGCCTCTCCTCAACAACTTTATTCA
TCTTCCTAAACCAAGAAATAACCATTTGGAGCTGACACTGAGTAATAACCCAGACATTAA
ATCTAACACTAAGTTTTAAACTAGATTACTTCTCCATAACATTCATCCCAATTGCACTAT
TTATTACCTGGTCTATTATAGAATTCTCACTATGATACATAAACTCAGACCCAAATATCA
ATCAATTCTTCAAATACCTCCTTATTTTCCTCACTGCCATACTAATTCTAGTAACTGCTA
ACAACCTTTTCCAATTCCTCATTGGTTGAGAAGGCGTAGGAATTATATCCTTTCTCCTAA
TTAGCTGATGACACGCTCGAACAGACGCCAACACAGCAGCCATCCAAGCAATCCTATATA
ACCGCATTGGCGACATCGGTCTTATCCTGGCCATAGCATGGTTTCTCCTACATTACAACT
CATGAGACCTCCAACAAGTACTAGCCCTAAATTCCAACTCAAGCTCTCTCCCACTGGCAG
GCCTCCTTCTAGCAGCAGCAGGAAAATCAGCTCAATTTGGCCTCCATCCCTGACTACCCT
CTGCCATAGAAGGCCCAACTCCAGTCTCAGCCCTACTTCACTCCAGCACCATAGTCGTTG
CTGGAATCTTCTTACTTATCCGCTTCCACCCTCTAATAGAAACCAACACATTAATTCAAA
ATCTTACATTATGCCTGGGGGCTATTACTACCCTATTCATAGCCATCTGCGCCCTCACAC
AAAACGACATTAAGAAAATTGTAGCCTTCTCCACTTCAAGCCAACTAGGCCTAATAATAG
TCACCATTGGCATCAACCAACCATACCTAGCATTTCTACACATCTGCACCCATGCCTTCT
TTAAAGCCATACTTTTCATGTGCTCTGGGTCCATCATCCACAACCTAAACAATGAACAAG
ACATTCGAAAAATAGGAGGCCTACTCAAAGCAATACCCCTCACCTCAACTTCCCTAATCA
TTGGAAACCTAGCACTTACAGGAATACCCTTCCTCACAGGCTTCTATTCCAAAGACCTTA
TCATCGAAGCCACAAACACATCATATACCAACGCCTGAGCCCTATTTATCACTCTTATCG
CCACCTCACTAACAAGCGCCTACAGTACTCGAACCATCCTTCTCACCCTAACAGGACAAC
CTCGCTTCCCGGCTCTAACAAACATCAACGAAAACAACCCCGCCCTACTAAACCCAATTA
AACGCCTCACAATAGGCAGCATAATCACGGGATTCCTTATCACCAACAGCATTCCCCCCA
CCTCGCTCCCCCAACCAATAATACCCCTCTACTTAAAACTCTCGGCCCTATGCACAACCG
CCCTCGGCTTCCTAGCAGCCCTGGACCTCACCCTTATGACAAACAAACTAAAAATAAAAA
ACCCAACACAAATATTCAAATTCTCCAACATATTAGGATATTTTCCCACCACAATTCATC
GCACAATCCCCTATCAAAACCTACTCATAGGCCAAAACTTAGCCCTCCTCCTACTAGACT
CGGCATGACTAGAAAAATCTATACCTAAAATAATCTCACAAACACACATCACCGCCTCCA
TAACCGTAACTACCCAAAAAGGCATAATTAAACTCTATTCCCTCTCTTTTCTTATCCCCC
TCACCCTGGCCCTATTTCTAATAATATA---ACCTATTACCCCGAACAATCTCAATCACA
ACATACACACCAACAAATAGCGTCCAACCAGCAACCACCACCAACCAACGCCCATAATCA
TACAAGGCACCTGCACCAATGGAATCACCTCGAATCAATCCCGACCCCTCCCCCTCAAAA
ATCACCCAATCACCAGCATCACTAAGACTAACCACCACTACTACCGCCTCATCCAAATCT
AAAACCCATAAAACTAACACCACTTCCATTATTAATCCCACTAAAAAACCCCCTAAAACC
TCAAACCCTGAACCTCATGTCTCAGGATACTCCTCAATAGCTATTGCTGTAGTATAACCA
AAAACAATCATCATACCCCCCAAATAAATCAAAAACATTATCAGACCCATATAAGCCCCC
CCACAATTTAAAACAATCACACAACCAACCACACCACTAACAACTAACGCTAAACCCCCG
TAAATAGGAGAGGGCTTAGAAGAAAATCCCACAAACCCCATAACTAACAATACACTCAAT
GCAAACAATACATACACCATTGCTTCCATATGGACTCCAACCATAACTAATGATATG-AA
AAACCATCGTTGTACTTCAACTATAAAAGCACC-AATGACTCCAATACGCAAATCCAACC
CAATCATAAAAATAATCAACCGCTCCCTCATTGATTTACCTACCCCACCCAACCTCTCCA
TATGATGAAACTTCGGTTCACTCATCGCAGCCTGCCTAGTCTTGCAAATCATCACAGGCC
TATTCTTAGCAATACACTACTCACCAGACACCTCCTCTGCCTTCTCCTCAATCGCACATA
TCACCCGAGACGTAAACTATGGCTGGGTCACTCGCTACCTCCACGCCAATGGTGCCTCTA
TACTCTTCATCTGCCTCTTCCTACATGTAGGCCGAGGCCTCTACTATGGCTCATACCTCC
TCCTAGAAACCTGAAACATTGGCATTATACTCCTTCTCCTAACCATAACAACAGCCTTCA
TGGGCTATGTCCTCCCATGAGGCCAAATATCATTCTGGGGAGCAACAGTGATCACAAACT
TACTATCAGCAATCCCATACATCGGAACTAACCTCGTCCAATGAATCTGAGGAGGATACG
CCATTGATAGCCCCACTCTTACACGATTCTTCACCTTACACTTTATCCTACCCTTTATCA
TCGTCGCCCTTACAACCGTACACTTACTATTTCTACACGAAACAGGATCAAACAATCCCT
GCGGAATTTCCTCCAACTCGGACAAAATCGCCTTCCACCCCTACTATACAATCAAAGACG
CCCTAGGTCTAATCCTCCTCCTCTTTGTTCTAGCAACACTAACACTACTCTCACCTAACC
TCCTAAACGACCCAGACAACTACATTCCAGCCGACCCACTAAATACCCCCCCACATATCA
AACCAGAATGGTACTTCCTATTCGCTTACACAATCCTACGATCTGTTCCCAACAAACTGG
GGGGCGTACTAGCACTCTTCCTATCAATCTTTATCCTAGCAGCCATCCCCATACTTCACA
AATCCAAACAACAAAGCATGATATTCCGTCCACTCAGTCAATTTCTATTCTGACTCCTAA
TCACAATCCTACTGACCCTTACCTGAATTGGAAGCGAACCAGTAACCCAACCCCTCATCA
CTATCGGCCAAATAGCATCCATAATATACTTCGCCACAATCCTAATCCTAATACCACTAG
TCTCCCTAATCGAAAACAACCTACTCAAATGAACTTGCCCTTGTAGTATAAATTAATACA
CTGGCCTTGTAAACCAGAAACGAACAC------TCTTCCTAGGGC----AA-TCAGAAAG
AAAGTATCTAACTCCACCACCAACACCCAAAGCTGGTATTCTAA-CTTAAACTACTTTCT
GCATTC-CTGTACTACACAAGTTCC-ACAA-ACAACCCTAGCA-TAACTT-ACTC-ACAA
TA-CTACTATGTAATTCGTGCATTACTGCTAGCCAACATGTATAATATATAGTACTATAT
ATGCTTAATCGTACATAACACATATCATTATAT-ATCAACTTAACATCC-TTGAAGAACA
TGCTTACAAGCAAGTAACCTAGTAACAAC-TTCAACAGTAGCACAT-GACATG---GCCC
TTCCAAATCAGTCTCCTCTACCCCATGAATACCAACCAAACCAATCCATGCCAGTCGTC-
--CAT-AGTACATTAGATCGTTCATCGGACATAGCACATACCTATTAAAT----------
----------------------AATCCTCC----TCACCACGGATGACCCCCCTCACTTA
GGAATCCCTTGTTCACCATCCTCCGTGAAATCAATATCCCGCACAAG-AGTGCTACT-CT
CCTCGCTCCGGGCCCATAACCCGTGGGGGTAGCTATGCTTGAGCTGTATCCGGCATCTGG
TTCTTACCTCAGGGCCATAACAACCAAGAT-CGCCCACACGTTCCCCTTAAATAAGACAT
CTCGATGGATCACAGGTCTATCACCCTATTAACCAGTCACGGGAGCTTTCCATGCATTTG
GTATCTTTTATCT--CTGGTCTGCACGC-AACCCCATCGCAG-AATGCTGACTCC----C
ACCACAT-CCCGTCCTGTATGGACCTGTCTTTGATTCCTAGTAC-ATACA-ACCATTGAT
CGCACCTAC-GTT-CAATATTCTAGCTCC---ACA-CGGACATT-AGCAAGG--TGCTAT
TTAATCCATGCTTGTAGGACATACCAA-TAATTATCTTAGCCGACACCAC----------
CCCCACC----------------------GAGCCATAAATCAC---AACTATATCTCGTC
AAACCCCCCCA-CCCCCATCTCCGACCTTCATCC--AAAACCCACTTTTGCC-AAACCCC
-AAAAA--CAAAAGTTTTA-ATATATCCGATCAGAGCCTGCA---TTTTCATCTTTTAGG
TGTGCACAACTCCAACTGCCATTCCCTCAACTAACAAAA---------------------
----ATTTACTTCACTAAAC--ACCCTTCACAC---------------------------
----------CAACCCACAACAGAC-----------------------------CCTTTT
CACACAACCCAAAAGAACATTGCACCCC------------------
[21] MARC
GTTCGTGTAGCTTAAACCCAC-CCAAAGCAAGACACTG-AAAATGCCTAGATGGGTTCGC
A-CACCCCATGAACAAATAGGCTTGGTCCTGGCCTTTCTATTGGCT-CTTAGCAGGATTA
CACATGCAAGCATCCCCGCTCCGGTGAAGACGCCCTACAA--ATCATT-ATGACCAAGAG
GAGCAAGCATCAAGCACGCA-C-ACGCAGCTCAAAACGCTTTGCCTAGCCACA-CCCCCA
CGGGAGACAGCAGTGACAAATATTTAGCAATAAACGAAAGTTCAACTAAGCCATGCTATA
TTTA--GGGTTGGTCAATCTCGTGCCAGCCACCGCGGTTACACGATTAACCCTAGCTAAT
AGAGATCGGCGTAAAGGGTGTTTAAGATC----T---AAC------ATAA-TAAAGCTAA
ACTCCATCTAAACTGT--AAAACTCTAGCCAAC-GTAAAATAAACTACGAAAGTGGCTTT
AAAGCTTCTGAACACACAATAGCCAAGACCCAAACTGGGATTAGACA-CCCCACTATGCT
TGGCCCTAAACCTCAGTAGTT-AGATAACAAAACTACTCGCCAGAATACTACAAGCAACA
GCTTGAAACTCAAAGGACTTGACGGTGCTTTACA-TCCCCCTAGAGGAGCCTGTTCTATA
ATCGATAAACCCCG-ATCCACCCCACCCTCTCTTGCTCAGCCTATATACCGCCATCTTCA
GCAAACCCTAATGAAGGTC-ACAAAGTGAGCGCAAACGCCGCCGCCGCCGCGAATACGTT
AGGTCAAGGTGTAGCCTATGAGACGGTAAAAAATGGGCTACATTTTCTATCTCAGAAAAT
TCCACGAAAACCCTTATGAAATTTAAAGGTCTAAGGAGGATTTAGCAGTAAATTAAGAAT
AGAGTGCTTAATTGAACCAGGCCATAAAGCGCGCACACACCGCCCGTCACTCCTCTCAAA
TATACTT-AAGGAATATCTTAACTAAACGCCCTA-ATATTTATATAGAGAGGATAAGTCG
TAACATGGTAAGCGTACTGGAAGGTGCGCTTGGATAAATCAAGGTATAGCTTAATACAAA
GCACCTGGCTTACACCCAGAAAATCTCAACACCACTTGATTGCCTTGAGCCAATACTAGC
CCTAAGCACAACC---AATACTAATACCAAACCAACACGCACA--CACCAAACCATTCAC
CTACAC-AAAGTATAGGCGATAGAAATTTTAACCTGGCGCTATAGATACAGTACCGTAAG
GGAAAGATAG--AAAACCACCCAAGCACAAAACAGCAAGGACTAACTCCTGTACCTTTCG
CATAATGAATTAGCTAGAAACAATTTCACAAAGAGGACTACAAGCCAAATT-CCCCGAAA
CCAGACGAGCTACCCAAAAACAGCTAAAAGAGCACACCCATCTATGTGGC-AAAATAGTG
GGAAGATTTCTGGGTAGAGGTGACAAGCCTACCGAGCCTGGTGATAGCTGGTTATCCAAG
ACAGAATCTTAGTTCAACCTTAAGCTTACCTACAGAACTA------CCTAATCCCCCTGT
AAACTTAATTGCTAGTCTAAAGAGGGACAGCTCTTTAGACACTAGG-AAAAAACCTTATA
GAGAGAGTAAA---ACCCT-CAATTATCATAGTTGGCTTAAAAGCAGCCATCAATTAAGA
AAGCGTTCAAGCTCAACACC-AATCACCC-CAAAAATACC--AAACACACAACTGAACTC
CTCACACCACATTGGATTAATCTATCACCATATAGAAGCAATAATGCTAGTATAAGTAAC
ATGAA--TATTTTCT---CCACTGCATAAGCCT-----AAATCGGACCG-AAAGCCTCAC
CGATACCTAACAGCCAGGCA-TAGCAAGC-ACAAACAAGCCCATGCTACCTCCACTGTTA
ACCCAACACAGGCATGC-CTCAAGGAAAGGTTAAAAAAAGT--AAAAGGAACTCGGCAAA
CTCAAACCCCGCCTG-TTTACCAAAAACATCACCTCTAGCATTACTAGTATTAGAGGCAC
TGCCTGCCCAGTGACACACGTTCAACGGCCGCGGTACCCTGACCGTGCAAAGGTAGCATA
ATCACTTGTTCTTTAAATAGGGACTCGCATGAAAGGCACCACGAGGGTTTAACTGTCTCT
TACTTTCAACCAGTGAAATTGACCTGCCCGCGAAGAGGCGGGCATA-GAATAATAAGACG
AGAAGACCCTATGG--AGCTTTAATCTATTAATGCAATCAAAAA-TCATACAAACCCACG
GATCTTTAA---ACCACCGACACCTGCATTAAAGATTTTGGTTGGGGCGACCTCGGAGCA
CAACAAAACCTCCGAACAACACATGCCAAGACCACACAAGTCAAAGCAAATTAACACTCG
TAATTGATCCAATA-ATTTGATCAACGGAACAAGTTACCCTAGGGATAACAGCGCAATTC
TATTCTAGAGTCCATATCGACAATAGAGCTTACGACCTCGATGTTGGATCAGGACATCCT
AACGGTGCAGCAGCTATCAAGGGTTCGTTTGTTCAACGATTAAAGTCCTACGTGATCTGA
GTTCAGACCGGAGCAATCCAGGTCGGTTTCTATCTATTG-CACATTTCTCCCTGTACGAA
AGGACAAGAGAAATAAGGCCCACTTCT-TA-AAGCGCCTTCACTAT--ATAAATGACCTA
GTCTTAATTTA-GCAAAATACCACATACTCCACCCGAAAGCAGGGTT-TGTTAAGATGGC
AGAGCCCGGCAATTGCATAAAACTTAAAACTTTGTAACCAGAGGTTCAATTCCTCTTCTT
AACATCATGATTACAGTAAACCTCTTACTTATAATCATATCCACATTAGCTGCCATGGCA
TTTCTCACACTCGTTGAACGAAAATTATTAGGCTACATGCAGCTACGAAAAGGACCTAAC
GTTGTAGGCCCATATGGACTGTTACAACCCTTCGCTGACGCTGTAAAACTTTTCACCAAA
GAACCCCTAAAACCCGCAACATCTACCACCATTCTCTATATTATCGCACCTGCTCTAGCC
TTCTTCATTACCCTCCTCCTATGAACCCCCCTCCCCATACCCAACGCTCTAATCAACTTC
AACCTAGGACTCCTATTCATCCTAGCCATACTCAGCCTAATCGTCTACTCCATCCTATGA
TCAGGATGAGCATCAAACTCAAACTACGCTCTAATCGGAGCCCTACGAGCTGTCGCCCAA
ACAATTTCATACGAAGTCACCCTTACTATTATCCTACTATCAGTCCTACTAATAAGCGGC
TCATTTAACCTCAGCACACTTATCACAACACAAGAACACCTATGACTCCTCCTGCCATCA
TGACCCCTAGCCATAATATGATTTACCTCCACACTAGCAGAAACAAACCGAACCCCCTTT
GATCTTATAGAGGGCGAATCAGAATTAGTATCAGGCTTTAACATTGAATACGCCGCAGGC
CCATTCGCCCTATTCTTCATAGCTGAATACATAAACATCATCATGATAAACGCCCTAACA
ACTACAATCTTCCTAGGCACATTCTACCCCACCCACTCACCAGAACTGTTCACAATATGC
TTCACCACCAAAACACTCTTCCTAACATCCCTATTCCTATGAATCCGAGCAGCATATCCC
CGATTCCGTTACGACCAACTTATACACCTACTATGAAAAAACTTCCTCCCCCTCACACTA
GCACTACTTATATGATCTACCTCAACACCTATCGCAATCTCCAGCATCCCCCCTCAAACC
T-AGAAATATGTCTGACAAAAGAGTTACTTTGATAGAGTAAATAATAGAGGTCCCAACCC
TCTTGTTTCTAGGACTGTAGGCATCGAACCTACCCCTGAGAATCCAAACTTCTCCGTGCT
ACCCC-CACACTCCATCCTA---AGTAAGGTCAGCTAAG-CAAGCTATCGGGCCCATACC
CCGAAAATGTTGGTCATATCCTTCCCGTACTAATTAACCCACCAGCTCAACTCACTATCT
ATACCACAATAATCACAGGCACATTTATCACAATACTAAGCTCACACTGATTTCTCACCT
GAACAGGTCTAGAAATAAACATACTAGCCTTCATTCCAATCCTAATAAAAAAAACAAGCC
TACGCTCTACAGAAGCTGCCATCAAATACTTCTTAATACAATCTACTGCATCCATAATCC
TCATAATGGCAATCATCTCAAACAACCTACTATCAGGATGCTG---AACAACAACAAGTT
ACATCAGTCAACCTCCATCCCTAATAATAACAACCGCCCTCGCCATAAAACTAGGAATAG
CCCCCTTCCACTTCTGAGTCCCAGAAGTCACCCAAGGAACACCCCTAATCTCCGGCCTAC
TCCTTATTACATGACAAAAACTAGCCCCCATCTCAATCATATACCAAATTCACCCATCAA
TCAACACCCACATCCTCCTAACCCTCTCCACCCTATCCATTGCAGTAGGCAGTTGAGGAG
GTCTAAACCAAACACAATTACGCAAAATCCTAGGATACTCTTCAATCACACACATAGGCT
GAATAATAATAACACTAGTATACAACCCAACAACTACAATTCTTTATTTAACTATCTACA
TCATCCTGACAACTACCACATTCCTGACCCTTAACTTAAGCTCAAGCACCACAACCCTCA
TACTATCTCGCACCTGAAACAAATCAACCCACCTAGCACCACTAATAGCACCCATCCTCA
TATCTCTAGGAGGCCTACCCCCCCTAACCGGTTTCCTACCTAAATGAATCATCATCCAAG
AACTCACAATAAACAATAATTTCCTTATCCCCTCTATTATAACTACCATAACCCTACTTA
ACCTATACTTTTACATACGCTTAATCTACGCCACCTCCCTGACACTATTCCCTACATCCA
ACAACACAAAAATAACATGACAACTCGAAAATACAAAACCCATACTCCTCATCCCCCCAC
TCATCATCACCTCTACTCTTCTACTACCAATCTCTCCCCTACTCTTAACCTTCCACTAGA
AATTTAGGTTAAACA-AGACCGAGAGCCTTCAAAGCCCTTAGTAAGTAAAG--ACACTTA
ATTTCTGAAACACA-CAAGGACTGCAAACACCTACTCTGCATCAATTGAACGCAAATCAA
CTACTTTAATTAAGCTAAGCCCTTACTAGATCAATGGGATTCGAACCCACAAAAACTTAG
TTAACAGCTAAGCACCCTAACCGACTGGCTTTGACCCACTTCTCCCGCCGCAGGAAAAAA
AAGGCGGGAG-AAGCCCCGGCAGAAACTCTGAGACTGCTCCTTTGAACTTGCAATTCAAC
ATGAAAATCACCTCGGGGCTGGTAAAAGAAGGGTTAGACCTCCATCTTTAGGTTTACAGC
CTAATA-CTT-ACTCAGCCATTTTACCG------------------------CCTATGCT
CACCAATCGTTGACTCTTTTCAACAAACCACAAAGATATTGGAACCCTATATTTACTATT
TGGTGCGTGAGCTGGAATCATAGGCACTGCCCTAAGCCTTCTCATTCGAGCTGAACTAGG
CCAACCAGGCAACCTACTAGGCAACGACCACATCTACAACGTCATTGTAACGACCCATGC
ATTTGTTATAATTTTCTTTACAGTTATACCCATTATAATTGGGGGGTTCGGAAACTGACT
AGTACCCTTGATAATCGGCGCTCCCGACATAGCATTTCCCCGTCTAAATAATATAAGCTT
CTGACTCCTCCCTCCTTCTTTCCTGCTACTAATAGCATCAGCCGTAGTAGAAGCTGGCGC
CGGAACAGGCTGAACGGTATATCCTCCCCTAGCAGGAAACTTCTCCCACCCAGGAGCCTC
TGTGGATTTAGTCATCTTCTCCCTCCACCTAGCAGGTATTTCCTCTATCTTAGGAGCCAT
CAACTTTATTACCACTATTATCAACATAAAACCCCCCGCAATATCCCAATACCAAACCCC
TCTATTTGTCTGATCAATCTTAATCACAGCAGTTCTTCTACTCCTCTCTCTGCCAGTCCT
AGCCGCTGGCATTACCATACTACTAACTGATCGCAACCTCAATACTACTTTCTTTGATCC
TGTTGGAGGAGGAGATCCTATCCTATATCAACACCTGTTTTGATTCTTTGGTCATCCTGA
AGTTTACATCCTTATTCTTCCTGGCTTTGGAATAGTCTCTCACATCGTAGCTTACTACTC
TGGAAAAAAAGAACCGTTTGGGTATATAGGTATAGTTTGAGCCATAATATCAATTGGGTT
CTTAGGTTTTATTGTATGAGCCCACCACATGTTTACAGTTGGCATAGACGTAGATACACG
AGCCTATTTCACTTCCGCCACTATAATCATTGCAATCCCCACCGGTGTGAAAGTTTTTAG
CTGACTTGCTACACTCCATGGAGGCAACATTAAATGATCCCCAGCAATACTTTGAGCCCT
AGGCTTTATCTTCCTATTTACTGTGGGGGGCCTAACCGGCATCATCCTGGCAAACTCATC
CCTAGATATCGTACTACACGACACATACTACGTTGTCGCTCACTTCCATTATGTTCTATC
AATAGGAGCCGTATTTGCCATTATAGGAGGCTTTATACATTGATTTCCCTTATTCTCAGG
CTATACACTGAACCAAACCTATGCCAAAGCCCACTTCATCATTATATTCGTCGGCGTAAA
TTTAACCTTCTTCCCACAACACTTCCTTGGTCTATCCGGAATACCCCGACGCTACTCCGA
TTATCCCGACGCCTACACTACATGAAATATCCTATCATCTATAGGCTCCTTCATCTCACT
AGTAGCAATAATTTTAATAATCTACATAATCTGAGAAGCCTTTGCTTCAAAACGTAAAGT
ACTGCTAATCGAACAACCCCTTACCAACCTAGAATGACTAAATGGCTGCCCCCCACCTTA
TCACACATTCGAAGAACCAGCCTATATTAAACT-AAACGAAAAAGGAGAGAGTCGAACCC
CCTAAAACTGGTTTCAAGCCAGTCTTATAGCCCCTATAACTTTTTCAA-CAAGATATTAG
-AAAAGTTATTTCATAGCTTTGTCAAAGCTAAATCATAGGCCA-AACCCTATATATCTTA
CATGGCCCACCCAGTTCAACTAAGCCTACAAGACGCCACATCCCCTATTATAGAGGAGTT
AATTACTTTCCATGACCATGCTTTTATAGCCATATCTCTAATCAGCTTCCTAGTACTATA
CGCCCTACTCTCAACACTCACAACAAAGCTAACCAACACTAACATCACAAACGCCCAAGA
AATAGAGACTATCTGAACTATCTTACCCGCAATTATCTTAATCCTAATCGCTCTCCCATC
CCTACGCATCCTATACCTAACAGATGAAGTCAACGACCCATCCTTCACCATCAAATCAAT
TGGGCACCAATGATACTGAACCTATGAATACACGGACTACGGAGGCCTAATTTTCAACTC
CTACATACTACCCCCACTATTCTTAAATCCGGGGGACCTTCGACTCCTAGAAGTTGACAA
TCGAGTAGTCCTTCCAATCGAAGCCCCTGTACGCATAATAATTACATCCCAAGACGTCTT
GCATTCATGAACTATCCCCACACTAGGCCTAAAGACAGACGCCGTACCTGGACGTCTAAA
TCAAACCGTTTTCACAGCCACGCGACCAGGCGTCTATTACGGACAATGCTCAGAGATCTG
CGGCGCAAATCATAGCTTCATACCAATTGTTGCGGAACTAATCCCACTAAAAATCTTTGA
AATAGGACCCGTATTTACTCTGTAAATAATCCTATTTA---------------CCCCCCC
CCCAACACGCCCCCACCTCACAAACTCTCAAAATACTCT-----AAA-CTCACTGTACAG
CTACTCTAGCATTAACCTTTTAAGTTAAAGACGGGGG----GACATACCCCCTACAGTGA
AATGCCCCAGTTAGACACATCGACATGATTCACCACTATTATAACAATACTTCCTACACT
ATACCCTATCATACAATTAAAACTACTAAACACAAACCACTACCAACCGCCTCTTACAAA
AAACCCCAGCCTTCAATCTCACAATAACTACTGACAACCAAAATGAACGAAAACTTGTTT
GCCCCTTTCTCAGCCCCAACAATCCTAAACCAACCCGCCACAATCCCCATTATCCTACTG
CCCACCCTACTAGTCTTAACCTCAAAACACCCCATCAATAATCGACTAACCACCATTCAA
CAAAATCTAACTCAATTCACCCTAAAACAAATAATAAAGACTCACAACGCTAAAGGACAA
ACCTGGTCTTTAATACTAATATCCCTAATCACTTTTATTGCCATAACAAACCTCCTAGGA
CTTCTGCCTTACTCGTTCACGCCAACCACCCAACTTTCCATGAACCTAGCTATGGCAATC
CCCTTATGAACAGGCACGGTAGTAGTAGGGCTTCGCTTTAAAACCAAAAATTCCCTAGCC
CACCTCCTACCACAAGGCACACCCACACCTCTCATCCCCATACTGGTAGCAATCGAAACT
ATCAGCCTACTCATTCAACCAGTAGCTCTAGCCGTACGACTAACCGCAAACATCACAGCC
GGCCATCTGCTAATTCACCTGTCCGGAAACGCCGTACTAGCACTATCAACCATCAACCCT
TCCATAACTCTACTAATTTCCACACTTCTAGTACTACTAACTGTGCTAGAAATCGCAGTA
GCCCTAATTCAAGCCTATGTCTTCACACTCTTAATTAGCCTCTATCTGCGCAACAACACC
TAATGACCCACCAAACCCATGCTTATCACATAGTTAAACCCAGTCCCTGGCCATTGACAG
GAGCCCTATCAGCCTTCTTAATAACATCTGGCTTAGTCACGTGATTTCACTTCTACTCTA
CCACCCTACTAATACTAGGCCTACTAACCAACATACTAACCTTGTATCAATGATGACGTG
ACATTGTACGAGAAAGCACATACCAAGGCCACCACACAGTATCCGTCCAAAAAAGCCTTC
GATACGGAATAACACTATTCATCATCTCAGAAGTATTCTTTTTTATTGGCTTCTTCTGAG
CGTTTTACCACTCAAGTCTCGCCCCAACACCCTGCTTAGGGAACCATTGACCACCAACAG
GCATCACCCCTCTAAATCCTATAGAAGTACCTCTCCTAAACACTTCTGTATTACTTGCAT
CTGGAGTCACAGTCACCTGGGCTCATCATAGCCTCATAAATAATAACCGAAAACAAACAA
TCCAAGCTCTACTCATCACAATCCTACTAGGCACCTATTTCACCCTACTACAAATCTCAG
AATACTTTGAAGCACCCTTCACCATCTCCGATGGCATCTATGGTTCAACATTCTTCATCA
CCACGGGCTTCCATGGACTCCACGTTATTATCGGATCCACATTCCTCTTTATTTGCCTCA
TCCGCCAGCTACTATACCACTTCACATCAAACCACCACTTCGGCTTCGAAGCTGCCGCTT
GGTACTGACACTTTGTAGATGTAATCTGACTACTCCTCTATATCTCTATCTATTGATGAG
GATCCTACTC-TTTTAGTATAACAAGTACAATTGAC-TTCCAATCAATTAGTTTTGA-CA
ACATTC-AAAAAAGAGTAATCAACCTAGTGCTAGTCTTAACAATCAACACCCTATTAACC
TCGCTACTGATAATTATCATATTCTGACTACCCCAACTCAACTCCTATACAGAAAAAACT
AGCCCCTACGAATGCGGATTTGACCCCTTAAACCCTGCTCGCATCCCATTCTCAATAAAA
TTCTTCCTAATCGCCATTACTTTCCTACTATTTGACCTAGAAATCGCCCTACTACTATCC
CTACCATGAGCCATTCAGACAACAAACCTCCCAATAATAATCAAATCGACCACCACCTTT
ATTATTATCCTAATTCTTAGCTTAGCCTATGAATGAACCCAAAAAGGGCTAGACTGAGCC
GAATTGGTAAGTAGTTTAAAT-AAAATAAATGATTTCGACTCATTAGATTATGATAACCA
TACTGACCAAATGACCCCTACCTACATAAACATTATACTAGCATTTACTATCTCTCTTCT
AGGCATACTAATCTACCGCTCACACCTAGTAGCTTCTCTCCTCTGCCTAGAGGGGATAAT
AATATCACTCTTTATCATAACCGCCCTTATTGCTTCAAACACACACTCCCCCCTAATCAA
CATTATACCCATCATTTTGCTGGTATTTGCCGCCTGTGAGGCAGCAGTAGGCCTTGCCTT
ATTAATCTCAATCTCCAATACATACGGACTAGATTACGTTCACAACCTAAGCCTGCTTCA
ATGCTAAAAATAGTTATTCCCACAACCATACTACTACCTATAACATGACTCTCTAAAAAT
AATACAATTTGAATCAACTTAACTATACACAGCTTAGCTATCAGCCTCATTCCCTTACTA
TTCTTTAACCAAACCAACACTAACCTCCTCAATCACTCAACCCACCTATCCTCCGACCCA
CTAACAACACCCCTCCTAACACTAACTATCTGACTCCTGCCCCTCATGATTATAGCAAGC
CAGTATCATCTATGCAATGAACCCCCCTCAAAAAAGAAACTTTTCCTCCTCATAACAATC
CTCCTACAAATCACCCTAATTCTAACATTCATGGCCACAGAACTAATTATATTCTACATT
CTATTCGAAACCACCCTTATCCCCACCCTAGTTGTCATTACTAAGTGAGGCAGCCAAGAA
AAACGCCTCAACGCAAGCACATACTTTCTATTCTATACACTAACCGGCTCTTTACCCCTA
CTCATCATACTAAGCCACACCTACAACAACACAGGCTCATTAAATATTACATTACTAACA
CTCACAGACCAAAAACTAACAACCACCTGATCCCACGGCTTTGCCTGACTAGCATGCATA
ATAGCCTTTATAACAAAAATACCCCTATACGGCTTACACCTGTGACTTCCTAAAGCTCAT
GTCGAAGCCCCCATTGCAGGATCAATAGTTCTTGCCGCAGTACTCCTAAAACTAGGTGGC
TACGGCATGATACGACTTACTCCCATCCTTAACCCTTTAACAGAATACATAGCCTACCCA
TTCCTCATACTATCTTTATGGGGCATAATTATAACAAGCCTAACATGCCTCCGACAAACA
GATCTAAAATCACTCATCGCATACTCTTCTGTAAGCCATATGGCCCTTGTAATCGTAGCC
TCCCTCATCCAAACCCCCTGAAGCTTCTCTGGCGCAACCATCCTCATAATCGCCCACGGG
CTCACCTCCTCCATGTATTTCTGCTTAGCCAACTCAAACTATGAACGCACCCATAGCCGC
ACCATACTACTATCCCGAGGACTTCAAATCCTGCTTCCACTAACAGCCTTCTGATGATTC
GCAGCAAGCCTTACTAACCTTGCTCTACCCCCTACTATCAATCTACTAGGCGAACTCTTT
GTAATCGCGACCTCATTTTCCTGATCCTATACCACCATCATATTAACAGGACTTAACATA
CTAATCACAGCCCTTTACTCTCTCCACATATTCATTACAACACAACGAGGAGCACTTACA
CATCACATAGTCAACATAAAACCCCCTTTTACACGAGAAAACATATTAATATTCATACAC
CTCGCTCCAATTATCCTCCTATCTCTCAACCCCAACATCATCCTAGGGTTTACCTCCTGT
AAATATAGTTTAATCAAAACACTAGATTGTGAGTCTAACTATAGAAGCTCACCACTTCTT
ATTTACCGAGAAAACTCACAAGGGCTGCTAATCCACGTCTCCGTACTTAAAACTACGGTT
TTCTCAACTTTTAAAGGATTACAGCTATCCATTGACCTTAGGAGTCAAAAATATTGGTGC
AACTCCAAATAAAAGTAATAATCATGCATACCACCATTATAATAACAACCCTTATCTCCC
TGACTCTTCCAATTTTGGCCACTCTCATCAGCCCCTGCAAAAAACGCCCATACCCAGATT
ACGTAAAAACAACCGTAATATATGCCTTCATCATCAGCCTCTCCTCAACAACTTTATTTA
TCTTCTCAAACCAAGAAACAACCATTTGGAGTTGACATTGAATAATAACCCAAACATTAA
ACCTAACACTGAGCTTTAAATTAGATTACTTCTCCATAATATTCATTCCAATCGCACTAT
TCATCACCTGATCCATTATAGAATTCTCACTATGATACATAAACCCAGACCCAAATATTA
ATCAATTCTTCAAATACCTCCTTATTTTCCTTACCGCTATACTAACTCTAGTCACTGCCA
ACAACCTCTTCCAATTCTTTATCGGCTGAGAAGGCGTAGGAATCATATCTTTTCTCCTAA
TTAGCTGATGACACGCTCGAACAGACGCCAACACAGCGGCCGTCCAAGCAATCCTATATA
ACCGCATTGGCGATATTGGTCTTATCCTAGCCATAACGTGATTCCTCCTACATTATAACT
CATGGGACCTCCAACAAATATTAGCCCTAAATTCCAACCCAAGCCCCCTACCACTAGCAG
GCCTCCTCCTGGCAGCAGCAGGAAAATCAGCTCAATTCGGCCTTCACCCCTGACTACCCT
CTGCCATGGAAGGCCCAACTCCAGTCTCAGCCCTACTCCACTCCAGCACCATAGTCGTCG
CCGGAGTATTCTTGCTCATCCGCTTCCACCCTCTAATAGAAACCAACACAACAATTCAAA
ACCTTACGCTATGCCTAGGGGCTATCACTACCTTATTTACAGCCATCTGCGCCCTCACAC
AAAACGACATTAAAAAAATTGTAGCCTTCTCCACTTCAAGCCAACTAGGCCTAATAATAG
TCACCATCGGCATCAACCAACCATACTTAGCATTCCTACACATCTGCACCCATGCTTTCT
TTAAAGCCATACTTTTCATATGCTCCGGATCCATCATCCACAACCTAAATAACGAACAAG
ACATTCGAAAAATAGGAGGCCTATTCAAAACAATACCCCTCACCTCAACTTCCATAATCA
TCGGTAACCTAGCACTCACAGGAATACCATTCCTCACAGGCTTCTACTCCAAAGACCTTA
TTATTGAAGCCACAAATACGTCGTACACCAACGCCTGAGCCCTATTCACTACTATCATCG
CTACCTCCCTAACAAGCGCCTACAGCACCCGAACTATTCTCCTCACCCTAACAGGACAAC
CCCGCTTCCCAGCCCTAACAAACATTAATGAAAACAACCCCGCCCTACTAAACCCAATTA
AACGCCTCACAATAGGCAGCATAGTTGCAGGATTTCTTATCACCAGCAACGTCCCCCCCA
CCTCACCTCCCCAACCAGCAATACCCCTCTACTTAAAACTCTCAGCCCTATGCGCAACCA
CCCTAGGCTTTCTAGCAGCCTTAGACCTCATCCTTATAACAAACAAACTGAAAACAAAAA
ATCCATCACAAATATTCAAATTCTCCAACATACTAGGATATTTTCCCACCACAATTCACC
GCATAATCCCCTATCAAAACCTACTCATAAGCCAAAACTTAGCTCTCCTCCTATTAGACT
CGACATGACTAGAAAAATCTATACCTAAAATAATTTCACAAGCACACATCGCTGCTTCCA
CAACCGTAACCACCCAAAAAGGTATAATCAAACTCTACTCCCTCTCTTTCCTCATCCCCC
TTATCCTAGCCCTAATCCTAATAATATA---ACCTATTACCCCGAACAATCTCAATCACA
ACATATACACCAACAAGTAGCGTTCAACCAGCAACCACCACCAATCAACGCCCATAATCA
TACAAAGCACCCGCGCCAATAGAATCACCTCGAACCAATCCTGACCCCTCCCCCTCAAAA
ATCACCCAATCACCAGTATCACTAAAACCAACCACCACTACCACCGCCTCATCCAAACCT
AAAACCCATAAAACCACTACCACCTCCATTATCAGCCCTACTAAAAGACCCCCTAAAACC
TCAATTCCCGAACCCCATGTCTCAGGATACTCTTCAATGGCCATTGCTGTGGTATAACCA
AAAACAACCATCATGCCCCCCAGATAAACCAAAAATATCATTAAACCCATATAAGCCCCC
CCACAATTTAAAACGATCACACAACCAACCACACCACTAACAATTAACGCTAAACCCCCA
TAAATAGGAGAAGGCTTAGAAGAAAATCCCACAAACCCCATAACCAATAAAACACTCAAT
GCAAACAGAATATACGCCATTGCTTTCACATAGACTCCAACCATGACCAATGGTATG-AA
AAACCATCGTTGTACTTCAACTATAAAAGCACT-AATGACTCCAATACGCAAATCCAACC
CAATCATAAAAATAATCAACCGCTCCCTCATTGATCTACCCACTCCATCCAACCTTTCCA
TGTGATGAAACTTCGGCTCACTTCTCACAGCCTGCCTAATTCTACAAATCGTCACAGGCC
TCCTCTTAGCAATGCACTACTCACCAGATACCTCCTCCGCCTTCTCCTCAATTGCACACA
TTACCCGAGATGTAAAATACGGCTGAACTACTCGCTACCTTCACGCCAACGGTGCCTCTA
TGCTCTTCATCTGCCTTTTCCTACACATCGGCCGAGGCCTCTACTATGGCTCATACCTCC
TCCTAGAGACCTGAAACATTGGCATCATACTCCTTCTCCTAACCATAACAACAGCTTTCA
TGGGTTACGTTCTCCCATGGGGCCAAATATCATTCTGAGGGGCAACGGTAATCACAAACC
TACTATCAGCAGTCCCATACATCGGAACCAATCTCGTTCAGTGAGTTTGAGGAGGATACG
CCATCGATAGTCCTACTCTCACACGGTTCTTCACCTTGCACTTTATTCTACCCTTCATTA
CCATCGCCCTCACAGCCGTACACCTACTATTCCTACACGAAACAGGATCAAACAACCCCT
GCGGAATCTCCTCCAACTCGGACAAAATCGCCTTTCACCCCTACTATACAATCAAAGACA
TCCTAGGTCTAGTCCTCCTTCTCTTTATCCTAGCAACACTAACACTACTCTCACCTAACC
TCCTAAACGACCCAGACAACTACATTCCAGCCGACCCACTAAATACTCCCCCACATATCA
AGCCAGAGTGATACTTTCTATTCGCATACACAATCCTACGATCTATCCCCAACAAACTGG
GAGGCGTACTAGCACTCTTCCTATCAATCCTCATCCTAGCAGCCATCCCCATACTTCACA
AATCCAAACAACAAAGCATAATATTCCGCCCACTGAGCCAATTCCTATTCTGACTCCTGA
TCACAATCCTATTGACCCTCACCTGAATTGGAAGCGAACCAGTAACCCAACCCCTTACCA
CCATCGGCCAAGCAGCATCCATAATATACTTCATTACAATTCTAATTCTAATACCACTAG
CCTCCCTAATCGAAAACAGCCTACTCAAATGAACCTGCCCTCGTAGTATAAGCTAATACG
CTGGCCTTGTAAACCAGAAATGAACAC------TCTTCCTAGGGC----AA-TCAGAAAG
AAAGTATCTAACTCCACCACCAACACCCAAAGCTGGCATTCTAA-TTTAAACTACTTTCT
GCATTC-TTATGTTGTACGAACCAC-ATAATGT-ACCTCAGTACTAATCC-ACTC-ACGA
TA-CTACTATGTAATTCGTGCATTACTGCTAGCCAACATGTATAATATATAGTACTATAT
ATGCTTGATCGTACATAATACATATCATTGTAC-GTCAACTTAACAATC-TCAGGAAACA
TGCTTACAAGCAAGCACACTAATACGAGC-CTCAACAGTAGTACATGGAACAG---TCCC
TTCGGACCCAAACCTGTCCCCCCCATGAATATCAACCGAACCAGTTTATGCCAGTCGTC-
--CATAAGTACATTAAATCGTTCATCGGACATAGTACATACTTATTAAAC----------
----------------------AATCCTCC----TCACCACGGATGCCCCCCCTCACTTA
GGAATCCCTTACTCACCATCCTCCGTGAAATCAATATCCCGCACAAG-AGTGCTACT-CT
CCTCGCTCCGGGCCCATAACTCGTGGGGGTAGCTATACTTGAGCTGTATCCGGCATCTGG
TTCTTACCTCAGGGCCATAACAACCAAGAT-CGCCCACACGTTCCCCTTAAATAAGACAT
CTCGATGGATCACGGGTCTATCACCCTATTAACCAGTCACGGGAGATCTCCATGCATTTG
GTATCTTTTATCT--CTGGTCCGCACGC-AACCCCATTGCAG-AATGCTGACTCC----C
ACCACAT-CCCGTCCTGAATGTGCCTGTCTTTGATTCCTAGTAC-ATGCA-GTTATTAAT
CGCACCTAC-GTT-CAATATTCTAGCTCC---ACG-CAAACCTT-AGCAAGG--TGTTAT
TTAATTCATGCTTGTAGGACATACCAA-TAATCATTCCAGCCAACGC-------------
CCCCACC------------------------ACGCCATAAACC---ATATCTCAT----C
AAACCCCCCTA-CCCCCATCTCCGATCTTCATCC--AAAACCCACTCTTGCC-AAACCCC
-AAAAA--CAAAAGTCTTA-ACACATCCGATCAGAGCCTATG---TTTTCATCTTTTAGG
TGCACACAACTCCAACTGCCATTCTCTCAACTAACGAAC---------------------
----ATTTACTTCACTAAAC--ACCCTCTACAC---------------------------
----------CAACCCACAACAAAT-----------------------------CCCCTT
CACACAACCCGAAAGAAATCGCCTCATAACCAT-GCTAGTCCCTCT
[22] CTORgu
gtttatgtagcttaaaccaac-ccaaagcaagacactg-aaaatgcctagatgggtttac
a-caccccataaacaaataggcttggtcctggcctttccattggct-actagcaagatta
cacatgcaaacatccctgcaccggtgaagacgccccataa--atcatctatgataaaaag
gagcaagtatcaagcacgca-c-atgcagctcaaaacactttgcctagccaca-ccccca
cgggagacagcagtgacgaatctttagcaataaacgaaagtttaactaagctatgctaca
ttaa--gggttggtcaatttcgtgccagctaccgcggtcacacgattaaccctagtcaac
agaaaccggcgtagagggtgtttaagatc----t---aat------acaa-taaagctaa
actccatctaaactgt--aaaaccctagctgat-gtaaaataaactacgaaagtggcttt
aaaacctctgaacacacaatagctaagacccaaactgggattagaca-ccccactatgct
tagccttaaacctcaatagtt-aaacaacaaaactattcgccagaatactacaagcaaca
gcttaaaactcaaaggacttggcggtgctttatattccccctagaggagcctgttccata
atcgataaaccccg-atccaccctaccctctcttgctcagcctatataccgccatcttca
gcaaaccctgacgaaggcc-acaaagtgagcgcaaatgcc--c-ncgccgcaaaaacgtt
aggtcaaggtgtagcccatgagacggtaaaaaatgggctacattttctacctcagaaaat
cttacgatacctcttatgaaacctaagagtctaaggaggatttagcagtaaatcaagaat
agagtgcttgattgaactaggccatgaagcgcgtacacaccgcccgtcgctcctctcaaa
tatattt-gaggaacatcttaactaaacactcca-acatctatacagagaggataagtcg
taacacggtaagtgtactggaaggtgcacttggataaatcaaggcatagcttaacacaaa
gcatctggcttacacccagaagatctcaatactactcgattaccttgagccaacactagc
cccaaacataacc---aatactaatactaaaccggcata------tatcaaaccattcac
ctacat-aaagtataggcgatagaaattttaacctggcgctatagatgtagtaccgtaag
ggaaaaaca---aaaaccactcaagcacaaaacagcaaggactaacccctgtaccttttg
cataatgaattagctagaaataatttcacaaagagaactacaagccaaattcccccgaaa
ccagacgagctacccaaaaacagctaaaagagcgcacccgtctatgtgac-aaaatagtg
ggaagatttctgggtagaggtgataagcctatcgagcctggtgatagctggttatccaag
acagaatctcagttcaaccttaagtttacccgcagaacca------actaatccccctgt
aaacttaatcgttaatctaaagagggacagctctttagatactagg-aaaaaaccttata
gagagagtaaa---aaccc-caattatcatagttggcctaaaagcagccatcaattaaga
aagcgtttaagctcaacatt-aatcacca-aaaaaatcct--aaaaacacaactgaactc
ctcacaccacattggattaatctattaccctatagaagcaataatgctagtataagtaac
atgac--taccttct---ccactgcataagcct-----aaatcatacca-gaaacctcat
agatacttaacagcccggca-tagcaaac-acaaacaagtccatgctattcttactgtta
atccaacacgggcatgctcttaaggaaaggttataaaaagt--aaaaggaactcggcaaa
ctcaaaccccgcctg-tttaccaaaaacatcacctctagcattactagtattagaggcac
tgcctgcccggtgacacacgtttaacggccgcggtaccctgaccgtgcaaaggtagcata
atcacttgttctttaaatagggacttgcatgaatggcatcacgagggtttaactgtctct
tacttttaaccagtgaaattgacccacccgtgaagagacgggtata-atacaataagacg
agaagaccctatgg--agctttaatttattaatgcaactaaaga-ccacacaaacctaca
ggctcctaa---accact-acacctgcattaaaaatttcggttggggtgacctcggagca
tagttaaacctccgaataatccatgctaagactatacaagtcaaagcgaactaatactta
caactgatccaata-acttgatcaacggaacaagttaccctagggataacagcgcaattc
tattctagagtccatatcaacaatagagtttacgacctcgatgttggatcaggacatcct
aatggtgcancagctatnaagggttcgtttgttcaacgattaaagtcctacgtgatctga
gttcagaccggagtaatccaggtcggtttctatctatttccacatttctccctgtacgaa
aggacaagagaaataaggcccacttca-cataagcgccttcactac--ataaatgatcta
atcttaattta-gtaaaatactacacaccccacccaagaccagggtt-tgttaagatggc
agggcccggtaactgcataaaacttaaaactttataatcagaggttcaactcctcttctt
aacatcatgactacaataaacctcctactcctcattacatccacactagccgctatagca
tttctcacactngttgaacgaaaactactaggctatatacaactacgaaaaggacccaac
attgtaggcccctacggactactacaacccttcgctgacgcaataaaactcttcaccaaa
gaacccctaaaaccctcaacatccaccaccattctttatattaccgcacccgccctagcc
ttctctatcgccctcctactatgaactccccttcccatacccaacgccctaattaacttc
aatctaggacttctattcatcctagccacatccagcctaaccgtctacactattctatga
tcaggatgagcatcaaattcaaactacgccctaatcggagcactacgagccgttgcccaa
acaatctcatatgaagttaccctcgccatcatcttactatcaattctactaataagcggc
tcattcaaccttaacatactcattacaacacaagaacatctctgactcctcctaccatca
tgacccctagctataatatgatttacctccactctagcagaaacaaaccgaacccccttc
gaccttatagaaggcgaatcagaactagtatcgggctttaacatcgaatacgctgcaggc
ccattcgccctattcttcatggctgagtacataaatattattannnnnaacgcccttaca
atcacaatttttctgggtacattctaccccacccattcaccagaactattcacagcatgc
ttcactaccaaaacactcctcataacctcccttttcctatgaacccgagcaacatacccc
cgattccgttatgaccaacttatacacctattatgaaaaaacttcctcccacttacacta
gcattactcatatgaaacatctcaatgcccatcgcgatctccagcattcctcctcaaacc
t-agaaatatgtctgacaaaagagttactttgatagagtaaataatagaggcctcaaccc
tcttatttctaggatcgtgggtatcgaacccacccttaagaatccaaatttctccgtgcc
acctcacacactatatccta--aagtaaggtcagctaaa-taagctatcgggcccatacc
ccgaaaatgttggtcgtacccttcccatactaattaacccactagcccaactcattatct
ataccacaataattacaggcacgctcattacaatactaagctcacattgattcctcgcct
gaacaggtctggaaataaatatattagcctttatcccaattttaatcaaaaaaacaaacc
tccgctccacagaagccnctaccaaatatttcctgatacaatctaccgcagctataattc
tcataataggaannnnnnnnnnnnnnnnnnnnnnnnnnnnnnn---nnnnnnnnnnnnnn
nnnnnnnnnnnctcccatccctaataataaccgccgctctcgctataaaactaggaataa
ccccctttcacttctgaatcccagaagttacccaaggaacacccctaanctctggnctgc
tcctccttacatgncaaaaactagcccccatctcnatcatataccaaatncaccnatcaa
tnaacacnnatgtccttctaactctctccatcctatccatnatagtaggcagttgaggag
gcctcaaccaaacacaantacgcaaaatcctaggatactcctcaatcacccanataggct
gaacaataataacactaacatataacccaaccatcacatttnnnnntctaatcatgtaca
tcaccctaacaaccacnatattcctgaccctcaacctaaactcaaacaccacaactctca
tgttatcccacacctgaaacaaatcaacccacctaataccactaatagcatccactctct
tatccctgggaggacnnnnnnnnnnnnnnnnnnnnnnnnnnnnnnnnnnnnnnnnnnnnn
nnnnnnnnnnnnnnnacagcttccttatcccctccatcataattatcataactctactca
acctacacttttacatacgcctaatctatgctatctccctaacactgttccccacatcta
acaacacaaaaataacatgacaattcgaaaannnnnnnnnnnnnnnnnnnnnnnnnnnnn
nnnnnnnnnnnnnnnnnnnnnnnnnnnnnntttcccccttaattttngctatccactaga
aatttaggttaagca-agaccaagagccttcaaagcccttagnaagtaaa----nactta
atttctgaantana-taaggactgcanacanctactntgcatcaattgaacgcaaatcaa
ccnctttaattaagctaagccctcgctagaccaatgggactcaaacccataaagacttag
ttaacagctaagcaccctaatcaactggctttgatccacttctcccgccgcagg-gaaaa
aaggcgggag-aagccccggcagaaactttaaanctgctnctttgaacttgcaattcaat
atgaaaatcacttcaaggctggtaaaaagaggactattcccctgtctttaggtttacagc
ctaatg-cct-actcagccattttacccttctct-------------cta--cccatgtt
catcaatcgttgactattttcaacaaaccacaaagacattggaaccctatacctactatt
tggtgcatgagccggagttataggcacagccctaagcctccttattcgagctgaactagg
ccaacccggtagtctactgggcaatgatcatatttataacgttatcgtaacggcccatgc
atttgtcataattttcttcatagttatacccatcatgatcggaggttttggaaactgact
agtgccccttataattggcgcccccgatatagcattcccccgtttgaataatataagctt
ctgactccttcccccttcctttctactactaatggcatcaactatactagaagccggcgc
tgggacaggctgaacagtataccctcctttagcaggaaacttctctcacccaggagcctc
cgtagacctagtcattttttctcttcacctggcaggcatttcttctatcttaggggccat
taacttcattaccactattataaacataaaaccccccgcaatatctcagtatcaaactcc
cctattcgtctgatcaatcctaatcacagcaatcctcctacttctctcactaccagttct
ggccgccggcatcaccatgctactaacagatcgtaacctcaatactactttcttcgatcc
agttggaggaggagatcctattctatatcagcacttattctgattctttggtcaccccga
agtctacatcctcattcttcccggatttggaataatttcccacattgtaacttactactc
aggtaaaaaggaaccattcgggtacataggtatagtttgagccataatatcaattggatt
cttgggcttcattgtatgagcccaccatatattcacagtcggcatagatgtagatacacg
agcctacttcacctcagctactataattattgcaatccctactggtgtaaaagtctttag
ctgactcgccacactccacggagccaacatcaaatgatctcctgcaatactttgagccct
aggctttatctttctatttaccgtagggggcctaactggtattatcctagcaaactcatc
cctagacatcgtgctacacgatacatactatgtcgtagcccacttccactatgtcctatc
aataggagctgttttcgccattatagggggatttattcattgattccctttattttcagg
ctatacattagaccaaacctatgctaaaattcactttatcattatattcataggtgttaa
cctaaccttcttcccacaacacttcctaggcctatccggaataccccgacgctattctga
ctaccctgatgcttacaccatatgaaacatcttatcatctataggctcttacatctcact
aatagcagnnnnnnnnnnnnnnnnnnnnnnnnnnnnnnnnnnnnnnnnnnnnnnnnnggt
tctactaatcgaacaaccttccaccaacctagagtgactaaacggctgccccccacccta
ccacacatttgaagaaccagcctatattaaact-aaacgaaaaaggagagagtcgaaccc
cctaaaattggtttcaagccaatcctatagcccctataactttttcaa-caagatattag
-aaaaactatttcatggctttgtcaaagctaaatcataggtca-aaccctatatatctta
catggctcatccaacacaactaggtttacaagacgctacatcccccgttatagaagaatt
gattacctttcatgaccatgctcttntagccatatctttaattagccttctagtcctata
tgccctattctcaacactcacaacaaaactaaccaatactaacattacagatgctcaaga
aatagaaatcatctgaaccatcctgccagcaattatcttagtcctaattgctttcccgtc
cctacgcatcctgtacttaacagatgaagtcaataatccctcctttaccattaaatcaat
tgggcaccagtgatactgaacttatgaatacacagactatggaggcctaatctttaactc
ctatatactgcccccattattcctgaatccaggagaccttcgactcctagaagttgacaa
tcgagtagtactcccaattgaagcccccgttcgtataataattacatctcaagatgtttt
gcattcatgaaccatccccacactaggcctaaaaaccgatgcagtgccgggacgcctaaa
ccaaactgtattcaccgccacacgaccaggcgtctattacggacaatgctcagaaatctg
cggcgcaaatcacagcttcataccaatcgttgcagaactaattccactaaaaatctttga
aataggacccgtatttacccttta---acccctacgca----------------------
-----------ctcccacttagatacccaaaaacaccattt---aga-cccactgcatag
ctaccctagcattaaccttttaagttaaagattgagg---gaacacaccctctgcggtga
agtgccccaactagatacatcaacatgattcaccactatcacaaccaccctccccacact
gtatcttatcatacaattaaaactannnnnnnnnnnnnnnnnnnnnnnnnnnnnnnnnnn
nnnnnnnnnnnnnnaaacccacaataaccaccaacaatcaaaatgaacgaaaatctattt
acctNNNNNNNNNNNNNNNNNNNNNNNNNNNNNNNNNNNNNNNNNNNNNNNNNNNNNNNN
NNNNNNNNNNNNNNNNNNNNNNNNNNNNNNNNNNNNNNNNNNNNNNNNNNNNNNNNNNNN
NNNNNNNNNNNNNNNNNNNNNNNNNNNNNNNNNNNNNNNNNNNNNNNNNccaaaggacaa
acttgatctctaatactaatatccctaattatttttatcaccataactaaccttctagga
ctcctaccatactcatttacaccaaccacccaactttctataaacctagccatagcaatt
cccctatgagcaggcacagtaattataggactgcgctttaagaccaaaaattccctagcc
catcttctaccacaaggcacgcccacactgctcattcccatactagtagtaatcgaaact
attagcctgcttattcaaccagtagccctagccgtacgactaaccgctaacatcacagct
ggtcacctattaatgcacctgattggaaacactgcactagcactatcaaccgttaactcc
tctgccaccctcctaatctttacgctcctaacactattaactatcctagaaattgcagtc
gccctaattcaagcctacgtttttacactcctaaccagcctttatttacataacaacacc
taatgacccaccaacttcatgcctaccacatagttaaacctagcccctgaccactaacag
gagccctatcagcccttctaataacatctggcttaatcatatgatttcacttttactcca
ctaccctgttaatattaggcctactaactaactcactaaccttatatcaatggtgacgtg
acattgtacgagaaggcacctatcaaggccaccacacaacatctgtccaaaaaggcctcc
gatacggaataacattattcattatctcagaagtctttttcttcataggcttcttctggg
cattttaccactcaagcctcgctccaacacctcattcgggaggttactggccaccaacag
gcatcactcccttaaatcccctagaagtgcccctcctaaatacctctgtactactcgcat
caggagttacaattacctgagcccaccacagcctcataaatagcaaccgaaaacaaacaa
tccaagccttacttatcacaatctcactgggcatttacttcaccctattacaagcttcag
aatacttcgaagcaccctttactatctccgacggcatctatggttcaacattcttcgtcg
ccacaggcttccacggactacatgttatcattgggtccacatttctctttatctgcctca
tccgccagctactataccattttacgtcaaaccaccactttggctttgaagccgccgcct
ggtactgacacttcgtagacgttgtctgattactcctttacatttctatctattgatgag
gatcatactc-ttttagtataaacagtacaattgac-ttccaatcaatcagctttga-ta
gtattc-aaaaaagagtaattaacctaatattagccttaannnnnnnnnnnnnnnnnnnn
nnnnnnnnnnnnnttattatactctgactaccccaacttaattcctatgcagaaaaaact
aacccctacgagtgtggatttgatcctctaaaccccgctcgtattccattctcaataaaa
ttcttcttagtcgcaatcaccttcctactattcgacctagaaatcgctttactactatcc
ctaccatgagccctccaaacagcaaacctcccaataataaccaaatcatccatggccttc
atcattattttaattcttagcctagcctacgaatgaacccaaaaaggactagactgaact
gaattggtaagtagtttaaac-aaaacaaatgatttcgactcattaaattatgataatca
tactaaccaaatgacccctgtccatataaatattgcacttgcatttactatctcactcct
aggcatattaacctaccgctcacacctaataacctccctcctttgcctggaaggaataat
aatatcactcttcatgatNNNNNNNNNNNNNNNNNNNNNNNNNNNNNNNNNNNNNNNNNN
NNNNNNNNNNNNNNNNNNNNNNNNNNNNNNNNNNNNNNNNNNNNNNNNNNNNNNNNNNNN
NNNNNNNNNNNNNNNNNNNNNNNNNNNNNNNNNNNNNNNNNNNNNNNNNNNNNNNNNNNN
NNNNNNNNNNNNNNNNNNNNNNNNNNNNNNNtattacctataacntgactatccaaaaat
aacaatatctgaattaacctaaccacacacagcctaaccatcagcctaattcccctacta
ttctttaaccaaactaacaacaacctctttagccactcaacccacttatcctccgaccca
ctaacaacacccctcctaatactaaccgcctgactcctaccccttataaccatggcaagc
caatatcacctacacaacgaacccccctcacaaaaaaaactttatctttcnnnnnnnnnn
nnnnnnnnnnnnnnnnnnnnnnnnnnnnnnnnnnnnnnnnnnnnnnnnnnnnnnnnnnnn
nnnnnnnnnnccactctaatccccactctagttatcatcaccaaatgaggcaaccaacca
aaacgcatcaacgcaagcacatactttctattctacacactaaccggctctctaccccta
ctcatcatactaatttacacacacaacaacacaggctcattaaacattatattactaaca
cttatanaccaaaaactaacaaccacttgatctcacancnttanctgactagcatgcata
atagcnttnataacaaaaatacctctatatggcctacatctatgacttcccaaagcccat
gttgaagcccccatcgcaggttcaatagtcctcgccgcagtactcctaaaactaggcggc
tacggcatgatgcgactcacttctatccttgaccccttaacagaatatatagcctaccca
ttcctcatactatccctatgaggtataatcataacaagttcaatctgcctccgacagaca
gacctaaaatcactcatcgcatactcttctgtaagtcacatagccctagtaatcatggcc
accctcatccaaactccctgaagcttctctggcgcaatcatccttataattgcccatgga
ctcacctcctcnatntanttctgcctngctaantcaaactatgaacgnacncacagccgt
atnatactactntcncgaggacttcaaancctantcccattaatnaccttnngatggttc
acagcaaaccttactaancttgccctacccccnacnatcaacctactaggcgaaatcttc
acaatcgcagcctcattttcctgatcccatatcaccatnacactaanaggactnaatata
ctaatnacagccctctactctctcnnnnnnnnnnnnnnnnnnnnnnnnnnnnnnnnnnnn
nnnnnnnnnnnnnacataaaacccccctttacacgagaaaatacactaatacttatacac
ctcgccccaatcatcctcctatcacttaaccctagcatcattatgggctttactccttgt
aaatatagtttaacnaaaacattagattgtgaaccnaactatagaagcctaccacttctt
atttaccgagaaaacntgcaaggactgctnatccatgcnnccgtacttaaaannacggct
ttctcaacttttaaaggataacagctatccattggccttaggagccaaaaanattggtgc
aactccaaataaaagtaacaancatgnntgcnnctattataanaacaaccctcgcctcct
NNNNNNNNNNNNNNNNNNNNNNNNNNNNNNNNNNNNNNNNNNNNNNNNNNNNNNNNNNNN
NNNNNNNNNNNNNNNNNNNNNNNNNNNNNNNNNNNNNNNNNNNNNNNNNNNNNNNNNNNN
NNNNNNNNNNNNNNNNNNNNNNNNNNNNNNNNNNNNNNNNNNNNNNNNNNNNNNNNNNNN
NNNNNNNNNNNNNNNNNNNNNNNNNNNNNNNNNNNNNNNtattcatcccaatcgcactat
tcattacttgatccattatagaattctcactgtggtatataaattcagatccaaanatta
accaattctnnnaatatctccttattttccttactgctatactaatcctagtcaccgcca
acaaccttttccaacttttcattggttgagagggcgtaggaatcatatccttccttctaa
tcggctgatgacatgctcgaacagatgccaacacagcagccatccaagcaatcctatata
accgcattggcgacattggtcttattctagctatagtatgattcctcctacattacaact
catgagactttcaacaaatactagccctaaattccaactcaaacttccttccactaaccg
gcctcctcctagcagcaataggaaaatcagcncaatttggccttcanccntgactaccct
ctgccanagaaggcccaactccagtctcagctctacttcactccagcaccatagtngtng
ccggagnnttnctactcatccgnttccaccctttaatagaaaacaatacactaatccaaa
ncctcacattatgcctgggggccattaccactctatttgcagctatctgcgccctcacac
aaaatgacattaaaaagattgtagccttctccacctcaagccaactgggcctaataatag
ttacnattggcatcaaccanccanacctagcattcctncacatctgcacccangcnttct
tnaaagcnatactntttatntgctcnggatccattattcataacctaaacaacgaacaag
acatncgnaanataggaggnctntttaaaacantacccctnacctcnacntccctannta
ttggcancctagcactcacaggaatacctttcctcacaggcttctactccaaagatctna
tnatcgaagccncaaanacgtcntataccaangcctgagccctnttnantactctcatcg
cnacctccctnacaagcgcctacagnactcgaacnattctcctnaccctaacaggacaac
cncgcttnccagccnnaanaaacatcaacgaaaacaaccccgccctactaaacccaatta
aacgcctcacaatcggcagnanaatnacgggattcctcatcaccaataacatcccccctg
cctcactcccccaaccaacaacatccctatacctaaaactctcagccctatacgcaactg
ccctgggcttcctaatagccctagacctcaccctcataacaaataatctaaaaataaaaa
acccatcacNNNNNNNNNNNNNNNNNNNNNNNNNNNNNNNNNNNNNNNNNNNNNNNNNNN
NNNNNNNNNNNNNNNNNNNNNNNNNNNNNNNNNNNNNNNNNNNNNNNNNNNNNNNNNNNN
NNNNNNNNNNNNNNNNNNNNNNNNNNNNNNNNNNNNNNNNNatacatatcactgcttcca
caactgtaacctcccaaaaaggcannnnnnnnnnnnnnnnnnnnnnnnnnnnnnnnnnnn
nnnnnctaaccacgtttctaataatataaccgcctattaccccgagtaatctcaatcaca
atatatacaccaacaaacaacgtccaaccagcaaccactactaaccaacgcccataatca
tataaagcacctgcaccaatagaatcaccccgaattaaccccgatccntccccctcaaaa
atcacccaatnacccgtatcnnnnnnnnnnnnnnnnnnnnnnnnnnnnnnnnnnnnnnnn
nnnnnnnnnnnnnnnnnnnNNNcttccatcactaatcctactaaaaaacctcccagcacc
tcaagtcccgaaccccacgtctcaggatattcttcaatagctatcgctgcagtataacca
aaaacaactattataccccccaaataaactaaaagcatcattaaacccatataagccccc
ccacaacttaaaacaatcacacaaccaacaacaccactaacaaccaacgccaaaccccca
taaataggagaaggcttagaagaaaaacctacaaaccccataaccaataatacactnnat
ntaaataaancatangtcattgcttccatatggactccaaccataaccaatgatang-aa
aaaccatcgttgtacttcaactnnaaaagcaccnanNgattccaatacgcaaatccaatc
caattataaaaataatcaaccgctccctcattgatttaccaaccccatccaatatttcca
tatgatgaaactttggctcacttctcgcaacctgtctaaccctacaaatcattacaggcc
tattcctagcaatacactactcaccagacacctcctctgcattctcctcaattgcacaca
ttacccgagacgtaaattacggctgaaccatccggtacctccacgccaatggcgcctcca
tatttttcatttgtcttttcctacacgtaggccgaggtctctactacggctcatatctcc
tcttaaaaacctgaaatattggnattgtacttctnctnacaacnatagcaacagccttca
tgggctacgtactcccatgaggccaaatatcattctgaggggcaacagtaatcacaaact
tactatcagcagtaccatacatcggaactgaccttgttcaatgaatctgaggcggataca
ccattggcaatcccaccctcacacgattctttaccctacacttcatcctacctttcatca
tcatcacccttacaaccgtacacttactatttctacacgaaacaggatcaaacaacccct
gcggaatcccttctgactcagataaaattgccttccacccctacttcacaattaaagata
tcctaggcctaactctcctcctcctcancctaataacactantactattttcacccgann
nnctgagcnatccagacaactacacaccagctaacccattaaacacccccctacacatca
aaccagagtgatacttcctattcgcatacacaatcctacgatctattcccaacaaactag
gaggcgtattagcactcttcctatcaatttttgtcctggcaatcatccctatactccata
aatccaaacaacaaagtataatattccgcccacttagccaactcctattctgacttctaa
ctgcaaccctactaaccttaacctgaatcggaagccaaccaatagttcaacctctcatta
ccattgatcaaatagcatccgNNNNNNNNNNNNNNNNNNNNNNNNNNNNNNNNNNNNNNN
NNNNNNNNNNNNNNNNNNNNNNNNNNNNNNNNNNNNNNNNNNNNNNNNNNNNNNNNNNNN
NNNNNNNNNNNNNNNNNNaatggaacactccctcctccctagggc----aa-tcagaaag
aaagtacttcactccactaccaacacccaaaattggcgttctaa-cttaaactactttct
gtatcc--catgttatataagngat--cggaagagnnnnnnnnnnnncct-actt-tcaa
tg-ccactatgtaattcgtgcattactgctagccagcatgtataatatatagtactatat
atgcttgactgtacatNNNNNNNNNNNNNNNNN-NNNNNNNNNNNNNNN-NNNNNNNNNN
NNNNNNNNNNNNNNNNNNNNNNNNNNNNN-NNNNNNNNNNNNNNNN-NNNNNN---NNNN
NNNNNNNNNNNNNNNNNNNNNNNNNNNNNNNNNNNNNNNNcaagccagttgtacccgtc-
--cat-aggacattaaatcgttcatcggacatagcgcataac-gttaaat----------
----------------------aatccttc----tcaccacggatgccccccctcactta
gaaatcccttattgaccatcctccgtgaaatcaatatcccgcacaag-agtgctactact
cctcgctccgggcccataacctgtgggggtagctataattgaactgtatccgacatctgg
ttcttacctcagggccataacaaccaacat-cgcccacacgttccccttaaataagacat
ctcgatggatcacgggtctatcaccctattaaccagtcacgggagctctccatgcatttg
gtatcttttatct--ctggtccgcacgc-aaccccattgcag-aatgctgactcc----c
accacat-ctcgtcctgaatgcgcctgtctttgatccctagtac-ataca-cctattgac
cgcgcctac-gtt-caatgtccnnncccn---nnn-Nnaa-ctt-agcaagg--tgttat
ttaattcatgcttgtaagacataagaa-taaccaaactccacagc--aacaccaac----
cacaa----------annnnnnnnnnnnnnnnnnnnnnncagg---aaatctcat----c
aaaccccccccgcccccattcctgacctttatcc--aaaacccacttttgcc-aaacccc
-aaaaa--caaaagcctca-at-tatcaggccaagactcgca---tttttatcttttagg
tgcacacaaccccaactgccaNNNNNNNNNNNNNNNNNN---------------------
----NNNNNNNNNNNnnnnc--aatctcNNNNN---------------------------
----------NNNNNNNNNNN--------c------------------------------
--ccctacccaaaagaaa----cccaccaccac-accagtccttac
[23] LATEfi
gtctacgtagcttaaacccac-ttaaagcaagacactg-aaaatgcctagatgggttcac
a-caccccgcggacaaataggcttggtcctggcctttctattgact-cttagcaagatta
cacatgcaagcatctccgctccggtgaagacgcccccccccagtcaac-acgaccaagag
gagcaagtatcaagcacgca-c-atgcagctcaaaacactttgcctagccacacccccca
cgggagacagcagtgacaaatctttagcaatgaacgaaagtttaactaagctatgctatg
cc-agggggttggcccatttcgtgccagccgccgcggttatacgattaaccccagccaat
agaaaccggcgtagagggtgttttagatc----t---aac------ccaa-taaagctaa
acccaatctaaactgt--aaaactctagctgacagtaaaacaaactacgaaggtggcttt
ataatttctgaacacacaatagccaggacacaaactgggattagaca-ccccactatgcc
tggccttaaaccttaatagttaaaacaacaaaactattcgccagaatactacaagcaaca
gcttaaaactcaaaggacttggcggtgcttcata--ccccctagaggagcctgttccata
atcgataaaccccgaatccaccccaccctctcttgcttagtctatataccgccatcttca
gcaaaccctgacgaaggct-acgaagtgagcgcaaatgcc-ct-tacccgcaaaaacgtt
aggtcaaggtgtaacccatgagacggtaaaaaatgggctacattttctacctcagaaaac
cccacgataactcttatgaaacctaagagtccaaggaggatttagcagtaaattaagaat
agagtgcttaattgaactaggccataaagcacgcacacaccgcccgtcgctcccctcaaa
tatattt-aaggaatattttagctaaacgcccta-acatttatatagaggggataagtcg
taacacggtaagtgtactggaaggtgcacttggataaatcaaggtatagcttaacataaa
gcatctgatttacactcagaagatctcaacatcgcttgataaccttgagctaacgctagc
cccaaccacaatg---aatactaatatcaaactcacacata----tgccaaaccattaac
ccatac-aaagtataggcgatagaaatttt-acttggcgctatagatacagtaccgtaag
ggaaagataagaaaaaccacccaagcacaaaacagcaaggactagcccctgtaccttttg
cataatgaattagctagagacaatttcacaaagagaacta-aagccaaatc-ccccgaaa
ccagacgagctacccaaaaacagctaaaagagcacacccgtctatgtggcaaaaatagtg
ggaagatttctgggtagaggtgacaagcctaccgagcctggtgatagctggttatccaag
atagaatcttagttcaaccttaagtttacccacagaataa------cctaatccccctgt
aaacttaattgttagtctaaagagggacagctctttagacactaggaaaaaaaccttaca
tagagagtaaaaagaaccc-cccttaccatagttggcctaaaagcagccatcaattaaga
aagcgttcaagctcaacatt-aatcacctaaaaaaatccc--aaacacgttattgaactc
ctcaaaccacattggattaatctatcatcctatagaagcaataatgctaatataagtaac
atgaa--ctctctctcccccaccgcataagcct-----aaatcagaccg-aaaacctcac
tgatacttaacagcccagtactaacaaac-ataaacaagcccgtactact-ttgctgtta
atccaacacaggcatgcttt-aaggaaaggttaaaaaaaagtaaaaaggaactcggcaaa
ctc-aaccccgcctgttttaccaaaaacatcacctttagcattactagtattaaaggcac
tgcctgcccagtgacatacgttcaacggccgcggtaccctgaccgtgcaaaggtagcata
atcacttgttctttaaatagggactcgcatgaatggcaacacgagggtttaactgtctct
tatctttaaccagtgaaattgacctatccgtgaagaggcggatatgaaaataataagacg
agaagaccctatgg--agctttaatttaccaatgcaactaaaaa-tcatataaatccacg
gaccctaaa---acttct-acacctgcattaaaaattttggttggggcggcctcggagca
taaacaaacctccgaacgattcatgctgagaccttacaagccaaagcagactaataccca
caattgacccaata-acttgatcaacggaacaagttaccctagggataacagcgcaattc
tattctagagtccatatcaacaatagagtttacgacctcgatgttggatcaggacatcct
aatggtgcagcagctatcaagggttcgtttgttcaacgattaaagtcctacgtgatctga
gttcagaccggagcaatccaggtcggtttctatctattc-tatatttctccctgtacgaa
aggacaagagaaataaggcctacttca-ca-aagcgccttcatcat--ataagtgaccta
gtcttaacttagccaaaatattatataatccacccaagaacagggtt-tgttaagatggc
agagcccggtaattgcataaaacttaaaactttataatcagaggttcaacccctcttctt
aacaccatgaccacaataaacctcctactcctcattatatccacactagctgccatggcg
tttcttacactcgttgaacgaaaactactaggatacatacaactacgcaaaggacccaac
gttgtaggcccctgtggactactacaaccattcgccgacgcaataaaactctttaccaaa
gagcctctcaaaccctcaacatctaccactatcctctatatcacagcacccgccctagcc
ttctccatcgccctcctcctatgaactcccctccctatacccaaccccctaattaacttc
aacctaggactcctatttatcctagccacatccagcctagccgtctactctatcctatga
tctggatgagcatcaaactcaaactacgccctaatcggagccctacgagccgtcgcccaa
ataatctcatacgaagtcaccctcgccattatcctgctagcagtcttactaataagtggc
tcattcaaccttaacatactcattgcaacacaagaacacctttgactcatcctaccatca
tggccactagctataatatgatttacctctacactagcagaaacaaatcgaactcccttc
gaccttatggagggcgaatcagaactagtatcaggcttcaacattgaatactccgcaggc
ccattcgccctattcttcatggccgaatacataaatattatcatgataaatgccctaaca
accacaatctttctaggtacatcctaccccatccactcaccggaactatttacaacatgc
tttaccattaaaacactcctcctgactttcctatttctatgaatccgagcaacatacccc
cgattccgctacgatcaactcatacacctactatgaaaaaatttcctcccactcacacta
acactcctcatatgaagcacctcaatacccgccgcaacttccaacatccccccacaaacc
t-agaaatatgtctgacaaaagagttactttgatagagtaaataatagaggctccaaccc
tcttatttctaggactgcaggcgtcgaacctactcctgagaacccaaacttctccgtgct
aacccccacactctatcctatgtagtaaggtcagctaaa-taagctatcgggcccatacc
ccgaaaatgtcggtcatacccttcccgtactaatcaacccactagcccaacttattatct
acaccacagtattcataggcacgctcattacgatgctaagctcgcactgattcctcgcct
gagcaggcctagaaataaacatactagccttcatcccaactctaatcaaaaaaacaaacc
ctcgctctacagaagccgctaccaaatacttcctagcacaatctaccgcatccataatcc
tcataatagcaatcatttctaacaacctactatcagggcactg---aacaataacaaacc
acatcaaccaattctcatccttagcaataataatcgcccttgccataaaactaggaatgg
cccccttccacttttgagtcccagaagtcacccaaggaacacccctaacttccggcctac
tcctcctcacatgacaaaaattagcccctatctcaatcatatatcaaatccacccatcaa
tcaacgcctacattttactaaccttctcaaccctatccattgcagctggtagctgaggag
gcctcaatcaaacacaattacgcaagatcctgggatactcttcaattacccacacaggtt
gaataataacaacactagtgtataacccagccgttacagccctttatttaattatctata
tcaccttgacaactacaatattcctaactctcaacctaaacgcaagcaccacaaccctca
tgctatccaatacctgaaacaaactaacctgtctaataccactaatgacatccacccttc
tatccttagggggcttaccccctctaactggcttcctacccaaatggattaccattcaag
aactcacaataaataataactttattattcccactatcatggtcaccataactctactca
atctatacttctacacacgcctaatttataccatctccctaacactactccccacaccca
acaacacaaaaataatatgacaactcgaaaacataaaacccacacttctcatttcaacac
tcactactatctccaccctcctgctaccaatctcccccttaatcctatctattccctaga
aatttaggttaaaca-agaccaagagccttcaaagcccttagcaagtagaa--ttactta
atttctgaggtata-taagggctgcagacatccattccgcatcaactgaacgcaaatcaa
ccactttaattaagctaagcccttactgggtcaatgggactcgaacccacaaaaatttag
ttaacagctaaataccctaaccaactggccttaacccacttctcccgccgcagg-aaaaa
aaggcgggag-aagccccggtaggta-t-taaaactactctcttgaatttgcaattcaat
gtgaaaatcacctcgaggctggcaaaaagaggattgaacccctatctttaggtttacagc
ctaatg-cct-actcggccattttaccaacccccccc-cc-------ccaacctcatgct
catcaaccgttggctgttttcaacaaatcacaaagacattgggaccttatatctgctgtt
tggtgcatgagccggagttataggtatggccctaagccttcttattcgagctgaactggg
ccagcccggtaacctgctaggcaatgaccacacctacaacgtcattgtgacggcccatgc
attcgtcataatctttttcatggtcatacctattataattggaggcttcggaaattggtt
agtacccctaataatcggcgctcctgacatagcattcccccgtttaaacaatataagctt
ctgactcctccccccctctttcttactactaatagcatcaaccgtagtagaagccggtgc
tggaacaggttgaacggtatacccccctctgtcaggaaacttttcccacccaggagcttc
cgtagacctggtcattttctctcttcacctagcaggcatttcctccatcctaggagctat
caatttcattactactattatcaacataaaaccccctgcaatatcccagtaccaaacccc
tctatttgtctgatcaatcttaattacagcaatcctcctgctcctctctctaccggtcct
agccgccggcatcactatgctattaacagatcgcaacctcaacactactttctttgaccc
tgttggagggggagaccctatcctataccaacacctattctgattcttcggccaccctga
ggtctatattctcattctccccgggttcgggataatctctcacattgtaacccactactc
cgggaaaaaggagccatttgggtatatgggtatggtctgagctataatgtcaattggttt
tctaggctttattgtatgagctcatcatatatttacagttggcatagacgtagacacacg
agcctactttacttctgctaccataattattgcgatccccacaggcgttaaagtttttag
ctgacttgctacactccacgggggcaatattaaatgatcccctgcaatactctgagcctt
aggctttatttttctattcaccattggaggcctaaccggcattatcctagcaaactcatc
tctagacattgtactacacgatacatattacgttgttgcccactttcactatgttttatc
aataggggccgtcttcgctatcatagggggctttatccactgatttcccttattttcagg
ttatacattaaaccaaacttacgccaaaacccacttcatcattacgttcgtaggtgtgaa
tctaacctttttcccacaacacttccttggcctatccggaataccccgacgctactccga
ctatcccgatgcctataccacatgaaacattttatcatctgtaggcgcctttatttcact
aacagcaataatcctgataatctacatgatctgagaagctttcgcctcaaaacgtaaagt
actactgatagaacaaccctccactagcctggagtgattaaatggatgtcccccacccta
ccacacatttgaagaaccagtctatattaaact-aaacgaaaaaggagagagtcgaactc
cctaaaactggtttcaagccagccctatagcccctataactttttcaa-gaaggtattag
-aaaaaccatttcatagctttgtcaaagctaagttgtaggtca-aaccctatatatctta
catggctcatccagttcaattaggcctacaagatgccacatcccccgttatagaagaact
agttacttttcatgatcatgcccttatagccatatttttaatcagctttttaatcttata
tgccctatcagcaacactcacaacaaaattaaccaacactaacatcacggacgcccaaga
aatagaaaccatctgaaccatcctgcctgcagtcatcttagtcctaattgccctcccatc
tctgcgcatcttatacatagcagacgaagtcaacaacccctcctttaccatcaaatcaat
cggacatcaatgatactgaacctacgaatacacagattacggtggcttaatcttcaactc
ttatatgctacccccattattcctaaacccaggcgaccttcgacttctagaagttgacaa
tcgagtagtcctcccaattgaagctccagtccgtataataattacatctcaagacgtact
acactcatgaaccatccccacattaggcctaaaaacagatgcagtacccggacgcttgaa
ccaaaccatatttacagccacacgaccaggcgtctattatggacaatgctcagaaatttg
cggcgcaaatcacagcttcataccaatcgtcgcagaactaattccactaaaaattttcga
aataggacctgtgttcaccctata------------------------------------
-----------------------gtctccaaaacaccctgc---aga-cccgctgtacag
ctgtctcagcattaaccttttaagttaaagattgagg-----gcatgccctctacagcga
gatgccccaactggacacatccgcatgattcaccatcattataacaatactccctacact
ataccttatcacgcaattaaaactgctaagtgcaaactaccatcaacctccctcacaaaa
aaaccccaacttacaaacccataatatccactgacaaccaaaatgaacgaaaatctattc
accccattctcaaccccaacaatcttaggacaaccagccacgatccccatcatcatattt
cccacactactaatcccagcctctaaacaccttattgataatcgactaatcactattcaa
caaaacctcattaagcttaccctaaaacaaataataataccccacagcgctaaaggacaa
tcttgatccctaatactaatatccttaatcacctttatcaccgtaactaaccttttagga
ctcctacctcactcattcacaccgaccacccagctttctataaacctagccatggcaatc
cccctgtgggcaggcacaatcatcgctggcctccgcttcaaaactaaaagctccctagcc
cacattctaccacaaggtacacctacacccctgattcccatactagtagtaatcgaaacc
atcagcctactcatccaaccaatagccctagctgtacgactaaccgctaatattacagct
ggtcatctattaatacacctaatcggaaatactatgctaacactattaaccatcagcctc
tcagccaccctattaacttctatgctcctaacactattaaccatcttagaaattgcagtt
gctctaatccaagcctacatcttcacactcttggtcagcctgtatctacaaaacaacacc
taatgacccaccaactccatgcctatcacatagttaaacccagtccttggccactaacag
gagccctgtcagctttcctactgacatccggactagctatatgattccacttttactcct
ccatccttctaacactaggcctgctaaccaatgcacttaccatataccagtgatgacgcg
acattattcgagaaagcacctatcagggccaccatacagcacccgtccaaaaaaatcttc
gatatggaataatattatttatcacttcagaagtcttcttcttcgccggcttcttctgag
cattttaccactcaagcctcaccccaacacctcactcaggatgtcactgaccaccaacag
gaatcacccccctgaaccctctagaagtgccccttctaaatacctccgtactactcgcat
cgggaatcacaattacctgagctcaccatagcctaataaacagcggccgaaaacaaacaa
tccaggccttgcttattacaatcctgctaggcacctatttcaccctactacaaatctcag
aatactttgaagcaccctttaccatttccgatggtatttatggttcaacattctttgtca
ccacaggtttccacggacttcacgtcatcattggatccacattcctcctcatttgcctta
ttcgccaattatcctaccacttcacatcaaaccaccacttcggctttgaagccgccgcct
ggtactgacactttgtagatgtcatttgactactcctctatatttccatttactgatgag
gatcctactctttttagtataattagtacaattgac-ttccaatcaattagctttga-ca
atattcaaaaaaagagtaatcaacctaatactggccctaacgactaacaccctcttaacc
ctactattaacaattaccatattctgattaccccaactaaattcctatgcagagaaagct
agcccttacgaatgcggatttgacccccttaaccccgctcgcattccattctcaataaaa
tttttcctaatcgccatcaccttcctgctattcgacctggaaatcgccctactgctatcc
ctgccatgagccctccaaacaacaaaccttccaataataatcaaaacatctaccatattc
attattatcctaattctcagcttgacttacgaatgaactcaaaaaggactagactgagcc
gaattggtaagtagtttaaacaaaaacaaatgatttcgactcattagattatgataacca
tactaaccaaatgacccctacctacataaatattatattagcattcaccatttcattttt
aggcataataatttaccgctcgcacttaatagcatctctcctctgcctagaaggaatgat
aatatcactctttattataatcacccttacaacctcaaacacacactcccctctaaccaa
tattatacccattattatactagtatttgctgcttgcgagacggcagtgggcctcgccct
attaatctcaatctctaatacatacggactagactacatcaataatttaaacctacttca
atgttaaaaatagttatccccacaactatactactactaataacatgactctccaaaaac
agtataatctgaatcaattcaaccctgcacagcctaactatcagcctcatccccctacta
tttttcaaccaaactgacaataatcttctcaactactcaacctacttatcttccgaccca
ctaacaacacccctcctaatactaactgcctgactactgccccttataatcatagcaagc
cagtaccacctacgtaacgaacccccctcacaaaaaaaactctatctttctataatagtt
ttcttacaaatcgccctaatcctaacattcatagccacagagctaatcatattttatatc
ttattcgaaactaccctcatcccaacccttattataatcactaaatgaggcaaccaaaca
gaacgtctcaatgcaggcacatacttcctattttatactctagccggttctctacccctg
cttatcatactaatatacacacataataaaacaggctcattaaacatcacactgctaaca
ctcatagaccaaaaattaacaaccacctgatctcacaaccttgcctggctagcgtgcata
atagccttcataacaaaactacccctatatggcctacacctatgactccccaaagcccat
gtcgaagcccctattgcaggctctatagtccttgccgcagtactcctaaaactaggcggc
tatggaatgatacgattcacttccatccttaaccccctaacagagtatatagcctaccca
tttcttatactatccttatgaggcatgatcataacaagcttaacctgtcttcgacaaaca
gacctaaaatcgctcatcgcgtattcctccgtaagccatatagccctagtaatcatagct
tccctcattcaaaccccctgaagcttctccggcgcaaccatccttataattgcccacgga
ctcacctcctccatatacttctgtttggctaactcgaattacgaacgcacccacagccgc
atcatactgctatctcgaggactccagatcctactcccactaataactttctgatggttc
atagcaaaccttactaaccttgccctaccacccaccattaatctaattggagaactcttc
gtaatcgcagcctcattctcttgatctaagattaccataattttgacaggactcaacata
ctaatcacagccctctactccctccacatattcattacaatacagcgaggaacactcaca
caccacataaccaatataaaaccccccttcacacgagaaaatacactaatatttatacac
ctcgccccaactatcctcctatccctcaaccccaacaccattctaggacccaccgcctgt
aaacatagtttaatcaaaacattagactgtgaatctaaccatagaagcctatcacttctt
gtttaccgagaaaatctgcaaggactgctaacccatgcccccgtacttaaaaccacggct
ttctcaacttttaaaggataacagctatccattggccttaggagccaaaaacattggtgc
aattccaaataaaagtaatagccatgtgcacctccatcataataataactctcacctccc
taaccatcccaatttttaccactcttattagtcctaataaaacacacttatacccaaact
atgtaaaaacagctgtaatatatgccttcattactagccttattccaacaaccctgtaca
ttttctcaaaccaagaaacaactatctgcagctgacactgaatagtaacccaaacattag
atctaacactaagctttaaactagactacttttccataatatttatcccaattgcactat
ttattacctgatctattatagaattctcactatgatatataaattcggacccaaacatca
atcaattctttaaataccttctcatctttctaattaccatactaatcctagttaccgcca
acaacctcttccaactcttcattggctgggagggcgtaggaatcatatccttcctcctaa
tcagctgatggcatgctcgaacggacgccaacacagcagctatccaagcagtcctataca
accgcatcggcgacattggccttattctggccataacatggttcctcctgcattgcaact
catgagacttccaacaaatactagccttaaacccaagccccagcctccttccactaatag
gcctcctcctagcagcagtaggaaaatcagctcagtttggcctccatccttgactaccct
ctgccatagaaggtccaactccagtttcagccctactccactctagcactatagtcgtcg
ccggagtgttcctacttattcgctttcaccctttaatggaaaacaacatattaatccaaa
atctcacactatgcctaggagctattaccactctattcatggccatctgcgccctcacac
aaaatgatcttaaaaaaatcgtagccttctccacctcaagccaattaggtctaataatag
tcaccattggcattaaccagccacacctagcattcctacacatctgcacccatgccttct
ttaaagccatgctctttatctgctccggatccattatccacagcttaaacaacgaacaag
acatccgaaaaataggaggcctatttaaaacaataccccttacctcaacttccctagtta
ttggcaacctggcactcacaggaatacctttcctcacaggcttctactccaaagacccca
ttatcgaagccacaagtacatcatacgccaacgcctgagccctatctaccaccctcattg
ccacctccctaacaagcgcctacagtactcgaaccatccttctcaccctaacaggacaac
cccgctttccaaccctgacaaacatcaatgaaaacaaccccgctctactaaacccaatta
aacgccttacaatagccagcatagttgtaggatttcttattactaacaacatccctccca
cctcacccccccaaccagcaacaccactccacctgaaactcttagccctgtgcataacta
ccctaggcttcatcattgccctagaccttaccctcataaccaacaaattaaaagtaaaaa
ccccgtcacaaatatttaaattctccaacatactaggctacttccccatcaccacccatc
gcgcaatcccctaccaaaacctactcataagccaaaacttagccctcctcttgctagact
caatgtgattagaaaaattaatacccaaaacaatctcacaaacacatattactgcctcca
caacagtaaccgcccaaaaaggcataatcaagctctactttctctccttcctcattcctc
tcaccctaaccctactcctaatgatata---acctattaccccgagtaatctcaatcaca
atatacacaccaacaaataacgtccaaccggcaactaccactaatcaacgcccataatca
tacaaggcacccgcaccaatagaatcactccgaactaactctgacccctccccttcaaaa
accacccaattgcccatatcattaaaacca---accaccactaccacttcatcaaagcct
aaaacccacagaaccaaccccacctccatcaccaaacccaccagaaaacaccccaaaacc
tcaaaccctgaaccccatgtctcagggtactcttcaatggccatcgccgcagtataacca
aaaacaactattatacctcccaaataaattaaaaacatcattaaacccaaataaacccca
ccataacccaaaataatcatacaaccaaccacaccactaataaccaatgctaaaccccca
taaataggagaaggcttagaagaaaagcccacaaaccccataactaatactacactcaat
gcaaacaaaacatatatcattgcttccacatggactctaaccataaccaatgatatgaaa
aaaccatcgttgtatttcaactataaaagcaccaaatgaccccaatacgcaaatctaacc
ccatcataaaaacaatcaaccgctcctttatcgacctacctaccccatccaacatctctg
tctgatggaatttcggctcacttctcgcaacctgcctaattctacaaatcatcacaggac
tatttctagcaatacactactcaccagacacctcctccgccttctcttcaatcgcacaga
tcactcgagacgtaaattacggttgaatcattcgctacctccacgccaacggcgcctcca
tactatttatctgcctcttcctacatgttggccgaggcctctactacggctcataccttc
ttctaaagacctgaaatactggcatcgtactcctgctcataaccataacaacagccttca
taggctacgtactcccctgaggtcaaatatcattctgaggggcaacagtaatcacaaacc
tactctcagcagtcccatacatcggaactgacctcgtccaatgaatctgaggcggacccg
ccattgacaacccaactctaatacgattcttcaccctacactttaccctaccatttggca
ttgtcgccctcacagccgtgcacttactatttttacacgaaacaggatcaaataacccct
gcgggatctcctccgactcagacaaaattaccttccacccctactacacaattaaagaca
tcctgggcctaatcctcctcctctttaccctaataacactaacactactttcacccgacc
ttctaagcgacccagacaactataccccggccgacccactaaacacccctccacacatca
agccagaatgatacttcctattcgcatacgcaatcctacgatctgttcccaataaattag
gaggcgtactagcacttctcctgtcaatcctcattctagcaatcatccctatactccaca
aatccaaacagcaaagcataatatttcgcccactcagccagttcctattctgactcctag
tcacaaccctactaaccctcacctgaattggaagccaaccagtaactcaacctttcatca
ctatcggccaagtagcatccataatatactttacaacaatcctgatcttaataccactag
ccgcccaaatcgaaaataacttactcaaatgagcctgcccttgtagtacaaatcaataca
ctggtcttgtaaaccagaaatggaaca------cctccctagggt----aa-tcagaaag
aaagcactcaactccactaccaacacccaaaactggcgttctaa-cttaaactactttct
gtattt--tatgttgtatgaactct-acaatgcaatcctagtaccaactt-atct-ctaa
tg-ctgttatgtaattcgtgcattactgctagtcaacatg-ataatatatagtactatat
atgcttgactgtacataaaacatatccttacat-atctacccccaactt-ctagacaaca
cgcttacaagcaagaaccatcataggtac-accaacagtagtacataaaaatg---tccc
tcccccatccatgtattaccc--catgaatatcaacagatcaagttagtattagacgta-
--cagtaatacataagtttgttcattggacatagcacatgacatccagaa----------
----------------------agtcctcc----tcactacggatgacccccctcactta
ggaatttctcactcaccatcctccgtgaaaccaatatcccgctcgggtaatgctgcc-ct
cctcgctccgggcccataactcgtgggggtagctattagtgaactgtatccggcatctgg
ttcttacctcagggccataagcatcaagat-cgcccacacgttccccttaaataagacat
ctcgatggatcacgggtctatcaccctattaaccagtcacgggagctctccatgcatttg
gtatcttttatct--ctggtccgcacgc-aaccccatcgcag-aatgctgactcc----c
accccacatccgtcctgaatgcgcctgcctttgattcctagtac-atgca-gtcattcat
cgcacctac-gttccaatactcctgtccc---cca-tgaa-gtt-atcaagg--tgttat
ttaattcatgcttgtaggacatagtaa-cgacca---------actccacaacccc----
cctcgcccaccgcaaaccacaaca-----aaaaacaaaa----------ttctatttacc
aaaccccccc--cccccatctctggccttcaccc---aagcttactcttgccaaaacccc
-aaaaaacaaaaagcctta-atctacctaaccagagctcgta---ttttcatctttcagg
tgtacacaactccaactgccaacccctcaactaacacaa---------------------
----acccacttcaccaaac--actctttatat---------------------------
----------caacccacaac--------c----------------------tccccttt
cccccaacccgaaagagattaccacacaatcac-acccataccaat
[24] PURSs
GTTTATGTAGCTTAAACCCAC-CCAAAGCAAGACACTG-AAAATGCCTAGATGGATTCGC
A-CATCCCATAAACAAATAGGCTTGGTCCTGGCCTTTCTATTGACT-CTTAGCAAGATTA
CACATGCAAGCATCCCCATTCCGGTGAAGACGCCCTTCCC--ATCAGC-ATGACCAAGAG
GAGCAAGTATCAAGCACGCT-C-ATGCAGCTCAAAACACTTTGCCCAGCCACA-CCCCCA
CGGGAGACAGCAGTGACAAACCTTTAGCAATGAACGAAAGTTTAACTAAGCTATGCTATG
CC-A--GGGTTGGTCAACTTCGTGCCAGCCACCGCGGTTATACGATTAGCCCTAGCCAAT
AGAAACCGGCGTAGAGGGTGTTTTAGATC----T---AGC------CTAA-TAAAGCTAA
ACCTCATCTAAACTGT--AAAACTCTAGCTAAC-GTAAAATAAACTACGAAGGTGGCTTT
ACAATTTCTGAATACACAATAGCCAAGACCCAAACTGGGATTAGACA-CCCCACTATGCT
TGGCCCTAAACCTCAATAGTTAAAATAACAAAACTATTCGCCAGAATACTACAAGCAACA
GCTTAAAACTCGAAGGACTTGGCGGTGCTTCATA--CCCCCTAGAGGAGCCTGTTCTATA
ATCGATAAACCCCG-ATCCACCCCACCCTCTCTTGCTTAGTCTATATACCGCCATCTTCA
GCAAACCCTGATGAAGGCT-ACGAAGTGAGCGCAAATGCC-CT-TCCCCGCAAAAACGTT
AGGTCAAGGTGTAACCTATGAGACGGT-AGAAATGGGCTACATTTTCTACTTCAGAAAAC
TCCACGATAGCTCTTATGAAATCTAGGAGTCCAAGGAGGATTTAGCAGTAAATTAAGAAT
AGAGTGCTTAATTGAACTAGGCCATAAAGCACGCACACACCGCCCGTCACTCCCCTCAAA
TATACTT-AAGGAATAACTTAACTAAATGCCCTA-ACATTTATATAGAGGGGATAAGTCG
TAACACGGTAAGTGTACTGGAAGGTGCACTTGGATAAATCAAGGTATAGCTTAACATAAA
GCATCTGACTTACACTCAGAAGATCTCAACATCGCTTGGTGACCTTGAGCTAACGCTAGC
TCCAAGCACAATC---AACACTAATATCAAACCCACACGCA----CACCAAACCATTTAC
CCGTAT-TAAGTATAGGCGATAGAAATCTTGACCTGGCGCTATAGATACAGTACCGTAAG
GGAAAGACGAG-AAAAGCACCCAAGCACAAAACAGCAAGGACTAACCCCTGTACCTTTTG
CATAATGAATTAGCCAGAAACAATTTCACAAAGAGAACTG-AAGCCAAATT-CCCCGAAA
CCAGCCCAGCTACCCAAAAACAGCTGAAAGAGCGCACCCGTCTATGTGGC-AAAATAGTG
GGAAGATTTCTGGGTAGAGGTGACAAGCCTACCGAGCCTGGTGATAGCTGGTTATCCAAG
ACAGAATCTTAGTTCAGCCTTAAGTTTACCCACAGAATAA------CCCAATCCCCTTGT
AAACTTAATTGTTAGTCTAAAGAGGGACAGCTCTTTAGACACTAGG--AAAAACCTTACA
TAGAGAGTAAA---AACCT-CCGTTACCATAGTTGGCCTAAAAGCAGCCATCAATTAAGA
AAGCGTTCAAGCTCAACGTT-AACCACCT-GAAAAATCCC--AAACATACTATTGAACTC
CTCAAATCACATTGGATTAATCTATTACCCCATAGAAGCAATAATGCTAGTATAAGTAAC
ATGAA--CTCTCTCT-CCCTACTGCATAAGCCT-----AAACC-------AAAACCTCAC
TAATACTTAACAGCCCAGTACTAATAGAC-ACAAACAAGTCCGTACTACTTTTACTGTTA
ATCCAACACAGGCATGCTTTTAAGGAAGGGTTAAAAAAAGT--AAAAGGAACTCGGCAAA
CTT-AGCCCCGCCTG-TTTACCAAAAACATCACCTCTAGCATTACTAGTATTAGAGGCAC
TGCCTGCCCAGTGACACACGTTTAACGGCCGCGGTATCCTGACCGTGCAAAGGTAGCATA
ATCACTTGTTCTTTAAATAGGGACTCGCATGAATGGCAACACGAGGGTTCAGCTGTCTCT
TACTTTTAACCAGTGAAATTGACCTATCCGTGAAGAGGCGGACATA-AGATAATAAGACG
AGAAGACCCTATGG--AGCTTCAATTTACTAATGCAACTAAAAA-TCATATAAATCCACG
GACTTTAAA---ACTTCT-ATACCTGCATTAAAAATTTTGGTTGGGGCGGCCTCGGAGCA
TAAACAAACCTCCGAATGATCCATGCCAAGGCCTCACAAGCCGAAGCGAACCAACACTCA
CAATTGACCCAATA-ATTTGATCAACGGAACAAGTTACCCTAGGGATAACAGCGCAATTC
TATTCTAGAGTCCATATCAACAATAGAGTTTACGACCTCGATGTTGGATCAGGACATCCT
AATGGTGCAGCAGCTATCAAGGGTTCGTTTGTTCAACGATTAAAGTCCTACGTGATCTGA
GTTCAGACCGGAGCAATCCAGGTCGGTTTCTATCTATTC-TACATTTCTCCCTGTACGAA
AGGACAAGAGAAATAAGGCCCACTTCA-CA-AAGCGCCTTCACCAT--ATAAATGACTTA
GTCTTAATTTA-CCAAAACACTACACACCCCACCCAAGAGCAGGGTT-TGTTAAGATGGC
[truncated: 257,306 more chars]
