# Supplementary material for: Mitogenomics of the Old World monkey tribe Papionini
Source: BMC Evol Biol. 2014 Sep 4;14:176. doi: 10.1186/s12862-014-0176-1 (PMC4169223; doi:10.1186/s12862-014-0176-1)
Supplement: Additional file 7: Table S2. — Studied species and individuals along with their GenBank accession numbers. [file 12862_2014_176_MOESM7_ESM.xlsx]

## Sheet: Tabelle1
Species	Accession no.
Macaca sylvanus 1	AJ309865
M. sylvanus 2	KJ567054
M. arctoides	KJ567055
M. fascicularis 1	FJ906803
M. fascicularis 2	KF305937
M. fascicularis 3	KJ567052
M. mulatta 1	AY612638
M. mulatta 2	KJ567051
M. mulatta 3	KJ567053
M. thibetana 1	EU294187
M. thibetana 2	KJ567056
M. tonkeana	KJ567058
M. silenus	KJ567057
Mandrillus leucophaeus	JQ257001
M. sphinx	KC757403
Cercocebus chrysogaster	KC757390
C. torquatus 1)	JQ256999
C. atys	JQ256998
Papio anubis east	JX946196
P. anubis west 1	JX946198
P. anubis west 2	JX946197
P. cynocephalus north	JX946199
P. cynocephalus south	JX946200
P. hamadryas 2	JX946201
P. hamadryas 1	NC001992
P. papio	JX946203
P. kindae	JX946202
P. ursinus north	JX946204
P. ursinus south	JX946205
Theropithecus gelada 1	FJ785426
T. gelada 2	JQ257000
T. gelada 3	KC757412
Lophocebus aterrimus	KC757401
Chlorocebus pygerythrus	EF597500
Colobus guereza	AY863427
Pongo abelii	X97707
Pan troglodytes	D38113
Homo sapiens	X93334
1) designated as Lophocebus albigena in [63], but species identification most likely wrong.
sequences in bold were newly generated in this study
